# Supplementary material for: Build Your Own Mushroom Soil: Microbiota Succession and Nutritional Accumulation in Semi-Synthetic Substratum Drive the Fructification of a Soil-Saprotrophic Morel
Source: Front Microbiol. 2021 May 24;12:656656. doi: 10.3389/fmicb.2021.656656 (PMC8180906; doi:10.3389/fmicb.2021.656656)
Supplement: Supplementary file 1 [file Table_1.XLSX]

## Sheet: ITS OTUs
OTU ID	NC-day45-replicate1	NC-day45-replicate2	NC-day45-replicate3	NC-day90-replicate1	NC-day90-replicate2	NC-day90-replicate3	NC-day135-replicate1	NC-day135-replicate2	NC-day135-replicate3	C1-day0-replicate1	C1-day0-replicate2	C1-day0-replicate3	C1-day45-replicate1	C1-day45-replicate2	C1-day45-replicate3	C1-day90-replicate1	C1-day90-replicate2	C1-day90-replicate3	C1-day135-replicate1	C1-day135-replicate2	C1-day135-replicate3	C2-day0-replicate1	C2-day0-replicate2	C2-day0-replicate3	C2-day45-replicate1	C2-day45-replicate2	C2-day45-replicate3	C2-day90-replicate1	C2-day90-replicate2	C2-day90-replicate3	C2-day135-replicate1	C2-day135-replicate2	C2-day135-replicate3	taxonomy
OTU1	24056	24385	24023	4060	4958	4450	6577	7136	12553	5	2	9	18683	17245	18260	10349	11831	12941	1154	1275	1276	6	6	13	22854	22150	20861	9823	9797	7520	1632	2275	2677	d__Eukaryota;p__Ascomycota;c__Pezizomycetes;o__Pezizales;f__Morchellaceae;g__Morchella;s__Morchella sextelata
OTU2	0	1	1	23	1	0	3	2	0	20	43	24	131	288	269	10742	9665	7783	16419	18541	16160	5	8	1	4	0	7	3245	2159	1605	4253	3487	5476	d__Eukaryota;p__Ascomycota;c__Sordariomycetes;o__Sordariales;f__Chaetomiaceae;g__Botryotrichum;s__Botryotrichum piluliferum
OTU3	0	1	0	0	0	13	0	0	0	19600	16923	17484	548	438	324	935	797	844	1453	1164	1133	26	29	24	1	0	1	0	1	2	0	0	1	d__Eukaryota;p__Ascomycota;c__Sordariomycetes;o__Sordariales;f__Chaetomiaceae;g__Humicola;s__Humicola fuscoatra
OTU4	10	4	18	1708	1510	2208	12029	8844	6127	0	1	1	2	94	12	2	7	5	98	69	145	0	0	1	58	92	166	1330	976	1634	5383	8029	5003	d__Eukaryota;p__Ascomycota;c__Dothideomycetes;o__Pleosporales;f__Cucurbitariaceae;g__Neocucurbitaria;s__Neocucurbitaria unguis-hominis
OTU5	1	0	0	0	0	0	0	0	0	148	224	254	69	157	85	23	25	28	14	11	30	10654	10660	11219	1024	896	1154	266	243	275	109	80	114	d__Eukaryota;p__Ascomycota;c__Sordariomycetes;o__Glomerellales;f__Plectosphaerellaceae;g__Acremonium;s__Acremonium alcalophilum
OTU6	2988	3189	2865	586	625	471	835	814	1282	0	0	0	2507	2122	2406	678	815	1026	96	102	94	1	1	0	1421	1705	1676	787	710	715	96	152	147	d__Eukaryota;p__Ascomycota;c__Pezizomycetes;o__Pezizales;f__Morchellaceae;g__Morchella;s__Morchella sextelata
OTU7	0	1	0	0	2	0	0	0	0	1	3	3	57	62	66	80	109	85	54	102	106	13	7	9	22	18	14	4168	5720	7228	1503	1358	1317	d__Eukaryota;p__Ascomycota;c__Sordariomycetes;o__Microascales;f__Microascaceae;g__Lophotrichus;s__Lophotrichus sp. 1 RJ2014
OTU8	0	0	0	0	0	1	0	0	1	9	11	8	0	0	0	0	1	2	2	0	0	6156	6993	5374	28	23	50	5	5	4	1	1	4	d__Eukaryota;p__Basidiomycota;c__Agaricomycetes;o__Agaricales;f__Psathyrellaceae;g__Coprinopsis;s__Coprinopsis cinerea
OTU9	0	2	0	0	0	0	0	0	0	3	2	3	2	4	7	5	3	2	39	18	39	10	4	21	11	4	7	1264	1613	1199	5543	3758	6202	d__Eukaryota;p__Ascomycota;c__Sordariomycetes;o__Sordariales;f__Chaetomiaceae;g__Humicola;s__Humicola fuscoatra
OTU10	59	35	62	1198	1264	1413	312	448	380	0	0	0	32	83	41	19	25	34	88	57	90	0	0	0	280	309	351	767	434	583	1303	2006	1346	d__Eukaryota;p__Ascomycota;c__Dothideomycetes;o__Pleosporales;f__Cucurbitariaceae;g__Neocucurbitaria;s__Neocucurbitaria unguis-hominis
OTU11	47	71	108	2322	2145	4341	119	91	137	0	0	0	0	1	0	0	0	2	0	0	0	0	0	0	7	26	16	0	0	0	0	2	0	Unclassified
OTU12	0	0	0	1229	2309	1090	465	482	724	0	0	0	0	0	0	398	243	659	248	597	354	0	0	0	1	0	1	126	186	118	96	54	36	d__Eukaryota;p__Zoopagomycota;c__Zoopagomycetes;o__Zoopagales;f__Zoopagaceae;g__Acaulopage;s__Acaulopage dichotoma
OTU13	0	0	0	0	0	0	0	0	0	27	55	32	0	49	19	5	13	10	3	3	4	3096	2562	3087	124	152	184	19	30	27	35	15	29	d__Eukaryota;p__Ascomycota;c__Sordariomycetes;o__Glomerellales;f__Plectosphaerellaceae;g__Acremonium;s__Acremonium alcalophilum
OTU14	7	1	0	1030	699	636	215	166	65	37	30	42	573	271	260	162	93	89	1677	761	1153	106	76	107	4	36	1	2	4	5	15	30	17	d__Eukaryota;p__Ascomycota;c__Sordariomycetes;o__Hypocreales;f__Sarocladiaceae;g__Sarocladium;s__Sarocladium kiliense
OTU15	980	651	985	218	36	194	1095	2503	769	71	134	76	92	88	153	22	54	33	13	26	44	5	12	33	611	336	814	1	1	1	14	7	6	d__Eukaryota;p__Ascomycota;c__Eurotiomycetes;o__Eurotiales;f__Aspergillaceae;g__Aspergillus;s__Aspergillus versicolor
OTU16	0	2	0	1138	1201	1739	737	867	548	1	0	1	0	52	0	212	268	179	130	145	390	7	6	1	264	122	192	34	17	16	14	12	11	d__Eukaryota;p__Ascomycota;c__Sordariomycetes;o__Glomerellales;f__Plectosphaerellaceae;g__Plectosphaerella;s__Plectosphaerella cucumerina
OTU17	0	0	0	0	0	0	0	0	0	2	2	0	39	194	45	1699	1182	1190	753	710	994	0	3	0	0	2	4	364	129	161	20	17	21	d__Eukaryota;p__Ascomycota;c__Sordariomycetes;o__Sordariales;f__Chaetomiaceae;g__Botryotrichum;s__Botryotrichum piluliferum
OTU18	0	0	0	0	15	0	0	3	2	0	0	0	0	0	0	0	0	1	0	0	1	0	0	0	0	0	2	1823	1867	4004	297	201	505	d__Eukaryota;p__Ascomycota;c__Dothideomycetes;o__Pleosporales;f__Torulaceae;g__Torula;s__Torula herbarum
OTU19	5	2	9	657	540	429	64	79	27	0	0	0	1114	1367	1839	124	14	88	3	9	11	1	1	0	108	217	119	48	13	30	9	7	6	Unclassified
OTU20	0	0	0	0	0	0	0	0	0	1737	2322	2284	124	277	225	87	64	90	49	44	83	146	103	173	0	0	0	0	0	0	0	0	0	d__Eukaryota;p__Ascomycota;c__Sordariomycetes;o__Sordariales;f__norank;g__Madurella;s__Madurella sp. 'pseudomycetomatis'
OTU21	0	0	0	1	1	0	1	0	1	75	152	125	66	211	30	173	167	148	145	144	147	172	186	261	10	8	12	285	573	241	1261	1747	974	d__Eukaryota;p__Ascomycota;c__Sordariomycetes;o__Microascales;f__Microascaceae;g__Trichurus;s__Trichurus spiralis
OTU22	0	0	1	1	0	6	1	0	0	0	0	0	0	0	0	31	46	54	2231	1207	1465	0	0	0	0	0	0	177	81	51	713	275	295	d__Eukaryota;p__Ascomycota;c__Sordariomycetes;o__Sordariales;f__Lasiosphaeriaceae;g__Schizothecium;s__Schizothecium sp. F277858
OTU23	0	0	0	0	0	0	0	0	0	1887	2325	2408	49	56	17	43	43	62	125	86	107	0	4	2	0	0	1	0	0	0	0	0	0	d__Eukaryota;p__Ascomycota;c__Sordariomycetes;o__Sordariales;f__Chaetomiaceae;g__Humicola;s__Humicola fuscoatra
OTU24	0	1	0	1152	732	620	75	98	30	0	0	0	574	176	197	107	70	66	483	196	414	1	0	0	2	1	1	4	5	3	15	24	9	d__Eukaryota;p__Ascomycota;c__Sordariomycetes;o__Hypocreales;f__Sarocladiaceae;g__Sarocladium;s__Sarocladium kiliense
OTU25	0	0	0	0	0	0	2	0	0	120	159	128	65	80	29	167	196	127	146	171	173	222	211	274	15	7	11	254	618	211	996	784	568	d__Eukaryota;p__Ascomycota;c__Sordariomycetes;o__Microascales;f__Microascaceae;g__Trichurus;s__Trichurus spiralis
OTU26	0	0	0	0	14	0	1	0	0	211	275	316	207	81	199	67	37	54	58	46	64	1259	960	1067	161	184	176	19	28	31	12	16	12	d__Eukaryota;p__Ascomycota;c__Sordariomycetes;o__Glomerellales;f__Plectosphaerellaceae;g__Acrostalagmus;s__Acrostalagmus luteoalbus
OTU27	0	0	0	0	0	0	0	0	0	15	27	18	0	17	39	1	3	8	1	0	2	1528	1831	1740	7	3	16	4	4	8	1	2	0	d__Eukaryota;p__Ascomycota;c__Sordariomycetes;o__Sordariales;f__Chaetomiaceae;g__Botryotrichum;s__Botryotrichum murorum
OTU28	0	0	0	870	1242	1289	263	347	305	0	0	0	3	0	1	3	10	20	101	57	83	2	3	2	0	0	0	0	0	0	1	1	1	d__Eukaryota;p__Mucoromycota;c__Mortierellomycetes;o__Mortierellales;f__Mortierellaceae;g__Mortierella;s__Mortierella sp.
OTU29	0	0	0	0	0	0	0	0	0	0	2	0	0	0	0	1	0	0	481	297	275	0	0	0	0	0	1	0	0	0	2411	804	900	d__Eukaryota;p__Ascomycota;c__Sordariomycetes;o__Sordariales;f__Lasiosphaeriaceae;g__Schizothecium;s__Schizothecium inaequale
OTU30	0	0	0	2296	926	907	0	0	3	0	0	0	0	24	56	0	0	0	0	0	1	0	0	0	4	6	1	6	1	5	4	1	1	d__Eukaryota;p__Ascomycota;c__Sordariomycetes;o__Hypocreales;f__Nectriaceae;g__Fusicolla;s__Fusicolla acetilerea
OTU31	416	369	375	82	99	94	145	144	209	2	0	1	285	297	331	166	163	196	33	20	31	0	0	0	283	328	286	192	179	148	34	55	53	d__Eukaryota;p__Ascomycota;c__Pezizomycetes;o__Pezizales;f__Morchellaceae;g__Morchella;s__Morchella sextelata
OTU32	0	0	0	0	0	2	1	0	0	1522	1455	1370	80	72	38	85	49	59	150	97	105	0	1	0	0	0	0	0	0	0	0	0	0	d__Eukaryota;p__Ascomycota;c__Sordariomycetes;o__Sordariales;f__Chaetomiaceae;g__Humicola;s__Humicola fuscoatra
OTU33	0	0	0	123	107	229	796	934	1509	0	0	0	0	1	0	19	35	20	129	82	131	0	0	0	0	0	0	0	0	0	0	0	0	d__Eukaryota;p__Mucoromycota;c__Mortierellomycetes;o__Mortierellales;f__Mortierellaceae;g__Mortierella;s__Mortierella sp. 02NH02
OTU34	0	0	0	0	0	0	0	1	0	1	1	4	13	20	18	440	392	348	696	799	661	3	1	0	0	0	0	131	96	75	165	143	164	d__Eukaryota;p__Ascomycota;c__Sordariomycetes;o__Sordariales;f__Chaetomiaceae;g__Botryotrichum;s__Botryotrichum piluliferum
OTU35	18	20	22	665	750	472	117	261	206	0	0	0	17	53	10	9	6	16	10	16	20	0	0	0	91	144	191	55	36	69	148	144	288	d__Eukaryota;p__Ascomycota;c__Dothideomycetes;o__Pleosporales;f__Cucurbitariaceae;g__Neocucurbitaria;s__Neocucurbitaria unguis-hominis
OTU36	0	0	1	127	70	190	2	6	4	0	0	0	669	1115	1006	49	22	44	12	59	50	0	0	0	60	104	124	18	16	11	2	21	11	Unclassified
OTU37	2	0	3	269	431	337	11	32	12	0	0	0	204	217	193	174	228	167	70	37	71	3	1	0	219	507	343	8	7	3	13	28	17	d__Eukaryota;p__Ascomycota;c__Sordariomycetes;o__Hypocreales;f__Clavicipitaceae;g__Paecilomyces;s__[Diploospora] longispora
OTU38	0	0	0	0	0	0	0	0	0	1212	1503	1287	51	0	42	11	10	12	5	13	13	4	3	0	1	0	0	0	0	0	0	0	0	d__Eukaryota;p__Ascomycota;c__Sordariomycetes;o__Microascales;f__Microascaceae;g__Microascus;s__Microascus croci
OTU39	0	0	0	0	0	0	0	0	0	11	9	13	0	19	5	3	1	2	2	1	1	1053	892	1071	50	51	72	5	14	13	3	4	2	d__Eukaryota;p__Ascomycota;c__Sordariomycetes;o__Glomerellales;f__Plectosphaerellaceae;g__Acremonium;s__Acremonium alcalophilum
OTU40	290	307	286	49	63	60	66	96	138	0	0	0	202	207	224	93	87	131	13	12	10	0	0	0	232	243	216	99	93	86	22	22	20	d__Eukaryota;p__Ascomycota;c__Pezizomycetes;o__Pezizales;f__Morchellaceae;g__Morchella;s__Morchella sextelata
OTU41	0	0	0	0	0	0	0	0	0	0	1	0	0	0	0	0	0	0	0	0	1	0	0	0	0	0	0	1600	768	612	36	7	9	d__Eukaryota;p__Ascomycota;c__Eurotiomycetes;o__Chaetothyriales;f__Herpotrichiellaceae;g__Phialophora;s__Phialophora sp. AX163
OTU42	37	42	65	426	498	546	182	190	127	0	0	0	44	89	9	34	34	28	5	13	25	0	0	0	83	74	226	12	20	22	10	5	11	d__Eukaryota;p__Ascomycota;c__Eurotiomycetes;o__Chaetothyriales;f__Cyphellophoraceae;g__Cyphellophora;s__Cyphellophora europaea
OTU43	3	0	1	258	241	105	111	174	149	5	0	2	489	469	412	39	49	34	12	39	18	11	7	12	0	0	10	11	14	7	5	4	3	d__Eukaryota;p__Ascomycota;c__Dothideomycetes;o__Pleosporales;f__Didymellaceae;g__Epicoccum;s__Epicoccum nigrum
OTU44	3	2	4	232	345	546	55	43	29	0	0	0	0	0	0	49	60	51	322	199	412	0	0	0	0	0	0	0	0	0	0	0	0	d__Eukaryota;p__Ascomycota;c__Sordariomycetes;o__Glomerellales;f__Plectosphaerellaceae;g__Acremonium;s__Acremonium furcatum
OTU45	8	7	11	278	334	223	101	140	117	0	0	0	3	19	5	4	4	11	6	4	9	0	0	0	36	49	65	62	30	49	249	405	365	d__Eukaryota;p__Ascomycota;c__Dothideomycetes;o__Pleosporales;f__Cucurbitariaceae;g__Neocucurbitaria;s__Neocucurbitaria unguis-hominis
OTU46	126	153	194	245	260	493	259	238	306	0	0	0	0	0	0	0	0	0	0	0	0	0	0	0	14	46	18	0	0	0	2	2	2	Unclassified
OTU47	0	0	0	0	0	0	0	0	2	1	1	0	21	0	0	0	0	0	0	0	0	793	936	642	10	1	4	0	0	0	0	0	0	d__Eukaryota;p__Ascomycota;c__Sordariomycetes;o__Hypocreales;f__norank;g__Acremonium;s__Acremonium flavum
OTU48	0	0	0	0	0	0	0	0	0	7	15	23	8	24	10	4	6	2	0	0	2	643	659	831	65	74	84	19	15	19	10	4	6	d__Eukaryota;p__Ascomycota;c__Sordariomycetes;o__Glomerellales;f__Plectosphaerellaceae;g__Acremonium;s__Acremonium alcalophilum
OTU49	0	0	0	311	528	347	169	294	413	0	0	0	0	0	0	0	0	0	3	6	28	0	0	0	0	0	0	0	0	0	0	0	1	Unclassified
OTU50	0	0	0	0	0	0	0	0	0	0	0	0	0	0	0	0	0	0	0	0	0	0	0	1	0	0	0	533	993	647	60	33	77	d__Eukaryota;p__Ascomycota;c__Sordariomycetes;o__Microascales;f__Microascaceae;g__Lophotrichus;s__Lophotrichus sp. 1 RJ2014
OTU51	0	0	0	0	0	0	0	0	0	0	0	0	2	0	1	32	32	30	62	46	41	1	0	1	0	0	2	179	262	110	435	741	381	d__Eukaryota;p__Ascomycota;c__Sordariomycetes;o__Sordariales;f__Chaetomiaceae;g__Botryotrichum;s__Botryotrichum piluliferum
OTU52	43	33	44	364	237	190	133	160	114	5	9	13	47	45	1	53	32	31	41	33	56	86	35	95	12	93	25	13	10	11	7	3	6	d__Eukaryota;p__Ascomycota;c__Dothideomycetes;o__Capnodiales;f__Cladosporiaceae;g__Cladosporium;s__Cladosporium sp.
OTU53	0	0	0	148	412	82	565	426	296	0	0	0	0	0	0	0	0	0	0	0	0	0	0	0	0	0	0	1	0	0	9	6	19	d__Eukaryota;p__Mucoromycota;c__Mortierellomycetes;o__Mortierellales;f__Mortierellaceae;g__Mortierella;s__Mortierella hyalina
OTU54	0	0	0	0	0	0	0	0	0	0	0	0	0	0	0	434	985	602	5	2	6	0	0	0	0	0	0	2	1	0	3	2	3	d__Eukaryota;p__Ascomycota;c__Sordariomycetes;o__Sordariales;f__Lasiosphaeriaceae;g__Schizothecium;s__Schizothecium sp. F277858
OTU55	0	0	0	350	383	485	0	0	0	0	0	0	0	0	0	1	0	2	0	1	0	1	1	0	2	6	2	1	1	2	184	186	292	d__Eukaryota;p__Ascomycota;c__Sordariomycetes;o__Microascales;f__Microascaceae;g__Cephalotrichum;s__Cephalotrichum acutisporum
OTU56	0	0	0	0	0	0	0	0	0	452	656	613	56	67	91	19	31	30	22	12	34	9	22	15	1	0	1	0	0	0	0	0	0	d__Eukaryota;p__Ascomycota;c__Sordariomycetes;o__Microascales;f__Microascaceae;g__Microascus;s__Microascus verrucosus
OTU57	11	2	7	457	414	278	83	144	59	0	0	0	14	65	50	14	10	18	12	7	18	0	0	0	1	0	1	12	3	6	3	3	2	Unclassified
OTU58	9	11	18	283	377	634	20	11	13	0	0	0	48	13	23	1	7	0	0	0	0	5	1	2	2	25	11	1	2	1	1	2	0	d__Eukaryota;p__Ascomycota;c__Dothideomycetes;o__Pleosporales;f__Leptosphaeriaceae;g__Leptosphaeria;s__Leptosphaeria sp.
OTU59	104	99	190	45	47	21	38	84	32	75	196	83	10	0	4	12	4	4	1	2	8	7	5	12	366	175	335	0	0	0	3	1	1	d__Eukaryota;p__Ascomycota;c__Eurotiomycetes;o__Eurotiales;f__Aspergillaceae;g__Aspergillus;s__Aspergillus sp.
OTU60	0	0	0	0	0	0	5	4	0	0	0	0	0	0	0	110	247	402	141	201	487	0	0	0	0	0	0	33	17	27	0	0	0	Unclassified
OTU61	1	0	2	0	0	0	0	0	0	0	0	0	0	0	0	169	95	109	227	387	269	0	0	0	0	0	0	0	0	0	166	86	73	d__Eukaryota;p__Ascomycota;c__Sordariomycetes;o__Sordariales;f__Lasiosphaeriaceae;g__Schizothecium;s__Schizothecium inaequale
OTU62	0	0	0	0	0	0	0	0	0	0	0	0	0	0	0	0	0	0	0	0	0	0	1	0	0	0	0	0	0	0	518	861	426	d__Eukaryota;p__Ascomycota;c__Sordariomycetes;o__Sordariales;f__Lasiosphaeriaceae;g__Schizothecium;s__Schizothecium curvisporum
OTU63	29	8	38	271	425	261	94	118	78	0	0	0	26	28	0	7	0	4	11	2	12	0	0	0	7	8	7	4	0	3	0	0	0	d__Eukaryota;p__Ascomycota;c__Eurotiomycetes;o__Chaetothyriales;f__Trichomeriaceae;g__Knufia;s__Knufia epidermidis
OTU64	0	0	0	0	0	0	714	455	291	0	0	0	0	0	0	0	0	0	42	24	23	0	0	0	0	0	0	0	0	0	0	0	0	Unclassified
OTU65	0	0	0	0	0	0	0	0	0	9	13	9	0	18	0	3	1	2	4	3	2	477	483	484	0	6	10	0	0	1	1	1	1	d__Eukaryota;p__Ascomycota;c__Sordariomycetes;o__Hypocreales;f__norank;g__Hapsidospora;s__Hapsidospora irregularis
OTU66	0	0	0	0	0	0	6	0	3	0	0	0	674	406	250	0	0	0	0	0	0	0	0	0	0	0	0	0	0	0	0	0	0	d__Eukaryota;p__Ascomycota;c__Sordariomycetes;o__Hypocreales;f__norank;g__Acremonium;s__Acremonium egyptiacum
OTU67	7	3	8	145	141	198	98	118	176	0	0	0	0	3	1	0	0	1	0	2	5	0	0	0	12	29	35	52	72	76	72	72	82	d__Eukaryota;p__Ascomycota;c__Dothideomycetes;o__Pleosporales;f__Cucurbitariaceae;g__Neocucurbitaria;s__Neocucurbitaria unguis-hominis
OTU68	0	0	1	0	0	0	318	793	222	0	1	0	0	0	0	0	0	0	82	44	63	1	0	0	0	0	0	0	1	0	1	0	0	d__Eukaryota;p__Mucoromycota;c__Mortierellomycetes;o__Mortierellales;f__Mortierellaceae;g__Mortierella;s__Mortierella sp. T12
OTU69	0	0	0	0	0	0	0	0	0	430	401	436	13	25	14	22	15	19	37	38	38	0	0	0	0	0	0	0	0	0	0	0	0	d__Eukaryota;p__Ascomycota;c__Sordariomycetes;o__Sordariales;f__Chaetomiaceae;g__Humicola;s__Humicola fuscoatra
OTU70	0	1	3	580	247	226	28	16	36	0	0	0	20	0	0	0	0	0	0	2	2	3	5	2	1	6	2	0	0	0	0	0	1	d__Eukaryota;p__Ascomycota;c__Dothideomycetes;o__Pleosporales;f__Phaeosphaeriaceae;g__Septoriella;s__Septoriella phragmitis
OTU71	4	1	11	81	92	170	51	63	37	0	0	0	2	6	4	1	3	1	8	13	6	1	0	0	8	17	15	108	67	98	125	195	118	d__Eukaryota;p__Ascomycota;c__Dothideomycetes;o__Pleosporales;f__Cucurbitariaceae;g__Neocucurbitaria;s__Neocucurbitaria keratinophila
OTU72	36	23	30	376	87	182	13	20	17	0	0	0	10	5	17	32	21	46	2	1	2	0	0	0	44	108	166	10	5	7	0	3	8	Unclassified
OTU73	0	0	0	0	1	0	1	0	1	0	0	0	291	447	202	21	16	32	7	7	9	0	0	0	57	59	68	8	3	3	1	7	7	Unclassified
OTU74	1	0	0	220	157	185	42	66	40	8	4	5	0	0	0	16	19	31	66	44	81	76	74	42	0	0	1	9	13	10	11	3	8	d__Eukaryota;p__Ascomycota;c__Leotiomycetes;o__Helotiales;f__Sclerotiniaceae;g__Botrytis;s__Botrytis cinerea
OTU75	0	0	1	0	10	9	3	3	0	0	0	0	402	291	373	11	2	4	2	0	4	0	0	0	40	34	38	0	7	3	0	0	2	Unclassified
OTU76	0	0	0	1	0	0	0	0	0	236	269	274	37	102	60	45	56	49	23	22	17	31	35	34	5	2	2	0	0	0	1	1	0	d__Eukaryota;p__Ascomycota;c__Sordariomycetes;o__Microascales;f__Microascaceae;g__Scedosporium;s__Scedosporium aurantiacum
OTU77	0	0	0	264	527	139	38	54	15	0	0	0	0	0	0	7	2	8	4	4	9	0	0	0	0	0	0	6	3	4	3	1	2	d__Eukaryota;p__Zoopagomycota;c__Zoopagomycetes;o__Zoopagales;f__Zoopagaceae;g__Acaulopage;s__Acaulopage dichotoma
OTU78	0	0	0	0	0	0	0	0	0	2	4	2	0	0	0	0	0	1	0	0	0	401	355	346	11	16	14	3	3	3	3	0	0	d__Eukaryota;p__Ascomycota;c__Sordariomycetes;o__Glomerellales;f__Plectosphaerellaceae;g__Acremonium;s__Acremonium alcalophilum
OTU79	0	0	0	124	138	220	0	0	2	0	0	0	46	36	141	48	11	34	8	13	33	0	0	0	14	43	59	20	18	39	9	16	22	Unclassified
OTU80	0	0	0	0	0	0	0	0	0	3	7	0	0	0	0	0	0	0	0	0	0	326	308	310	6	13	17	4	0	2	1	0	3	d__Eukaryota;p__Ascomycota;c__Sordariomycetes;o__Glomerellales;f__Plectosphaerellaceae;g__Acremonium;s__Acremonium alcalophilum
OTU81	0	0	0	233	359	175	0	0	0	0	0	0	2	43	13	3	0	1	1	5	6	0	0	0	1	0	0	0	0	2	0	0	0	Unclassified
OTU82	11	11	9	35	51	8	108	89	83	1	1	0	8	3	231	39	18	38	77	41	51	6	2	3	1	0	0	0	0	0	0	1	2	d__Eukaryota;p__Ascomycota;c__Dothideomycetes;o__Pleosporales;f__Didymellaceae;g__Epicoccum;s__Epicoccum nigrum
OTU83	2	0	0	0	0	1	0	0	1	1	0	0	9	11	15	2	5	9	7	9	11	0	0	0	0	1	0	176	196	366	59	67	75	d__Eukaryota;p__Ascomycota;c__Sordariomycetes;o__Sordariales;f__Chaetomiaceae;g__Humicola;s__Humicola fuscoatra
OTU84	0	0	0	0	0	0	0	0	0	220	294	341	19	16	23	16	11	17	14	4	15	2	11	8	0	1	1	0	0	0	0	0	0	d__Eukaryota;p__Ascomycota;c__Sordariomycetes;o__Microascales;f__Microascaceae;g__Microascus;s__Microascus verrucosus
OTU85	0	0	0	0	0	0	0	0	0	0	0	0	0	0	0	0	3	2	137	419	267	0	0	0	0	0	0	0	2	3	0	3	1	Unclassified
OTU86	1	7	0	230	118	131	42	102	47	0	0	0	0	0	0	17	22	13	9	13	17	0	0	0	0	5	16	7	1	2	0	2	5	d__Eukaryota;p__Ascomycota;c__Dothideomycetes;o__Capnodiales;f__Mycosphaerellaceae;g__Zymoseptoria;s__Zymoseptoria tritici
OTU87	19	13	21	175	61	94	13	20	30	0	0	0	26	47	44	22	11	42	2	11	4	0	0	0	12	32	54	7	6	3	3	7	2	Unclassified
OTU88	0	0	0	0	0	0	0	0	0	6	10	13	0	4	2	1	0	0	0	1	1	215	231	238	9	16	24	5	4	1	2	4	1	d__Eukaryota;p__Ascomycota;c__Sordariomycetes;o__Glomerellales;f__Plectosphaerellaceae;g__Acremonium;s__Acremonium alcalophilum
OTU89	79	80	71	10	15	12	19	22	33	0	0	0	63	68	78	22	19	17	2	3	2	0	0	0	40	52	48	21	14	12	1	6	4	d__Eukaryota;p__Ascomycota;c__Pezizomycetes;o__Pezizales;f__Morchellaceae;g__Morchella;s__Morchella sextelata
OTU90	0	0	0	0	0	0	179	421	207	0	0	0	0	0	0	0	0	0	0	0	0	0	0	0	0	0	0	0	0	0	0	0	0	d__Eukaryota;p__Ascomycota;c__Dothideomycetes;o__Pleosporales;f__Thyridariaceae;g__Parathyridaria;s__Parathyridaria ramulicola
OTU91	0	0	0	13	0	0	0	10	0	132	149	117	45	222	0	18	13	18	6	2	13	4	19	2	0	0	1	0	0	0	0	0	0	d__Eukaryota;p__Ascomycota;c__Sordariomycetes;o__Sordariales;f__Chaetomiaceae;g__Mycothermus;s__Mycothermus thermophilus
OTU92	0	0	0	0	0	0	0	0	0	0	0	0	0	0	0	54	72	31	5	8	8	0	0	0	2	0	1	0	0	0	265	148	183	d__Eukaryota;p__Ascomycota;c__norank;o__norank;f__norank;g__Hormiactis;s__Hormiactis candida
OTU93	0	0	0	0	18	0	251	91	84	0	0	0	0	0	0	0	0	0	22	19	74	0	0	0	0	0	0	35	56	23	2	1	1	d__Eukaryota;p__Ascomycota;c__Dothideomycetes;o__Pleosporales;f__norank;g__Latorua;s__Latorua caligans
OTU94	0	0	0	41	157	89	115	134	84	0	0	0	0	0	0	0	0	0	4	3	7	0	0	0	0	0	0	1	3	0	5	2	0	d__Eukaryota;p__Ascomycota;c__Eurotiomycetes;o__Chaetothyriales;f__Trichomeriaceae;g__Trichomerium;s__Trichomerium dioscoreae
OTU95	0	0	0	0	0	0	0	0	0	132	189	179	52	6	73	4	0	3	3	1	2	28	33	26	0	0	0	0	0	0	0	0	0	d__Eukaryota;p__Ascomycota;c__Eurotiomycetes;o__Onygenales;f__Gymnoascaceae;g__Gymnoascus;s__Gymnoascus halophilus
OTU96	0	0	0	22	0	0	0	0	0	204	205	212	0	65	1	3	3	4	2	2	6	0	2	5	0	0	0	0	0	0	0	1	0	d__Eukaryota;p__Ascomycota;c__Sordariomycetes;o__Microascales;f__Microascaceae;g__Scopulariopsis;s__Scopulariopsis sp. F36
OTU97	0	0	0	0	0	0	0	0	1	0	0	0	0	0	0	0	0	0	0	0	0	0	0	0	0	0	0	157	162	346	25	22	43	d__Eukaryota;p__Ascomycota;c__Dothideomycetes;o__Pleosporales;f__Torulaceae;g__Torula;s__Torula herbarum
OTU98	0	0	2	58	80	95	85	91	38	3	4	2	26	8	0	11	8	16	7	6	27	1	1	1	1	1	1	4	0	6	6	2	5	d__Eukaryota;p__Ascomycota;c__Dothideomycetes;o__Pleosporales;f__Periconiaceae;g__Periconia;s__Periconia byssoides
OTU99	0	0	0	0	0	0	0	0	0	170	203	203	7	4	9	7	19	15	23	14	10	0	1	1	0	0	0	0	0	0	0	0	0	d__Eukaryota;p__Ascomycota;c__Sordariomycetes;o__Sordariales;f__Chaetomiaceae;g__Humicola;s__Humicola fuscoatra
OTU100	0	0	0	81	165	79	75	107	14	0	0	0	0	0	0	4	12	8	1	0	8	0	0	0	2	0	7	1	0	0	1	1	0	d__Eukaryota;p__Ascomycota;c__Sordariomycetes;o__Glomerellales;f__Plectosphaerellaceae;g__Verticillium;s__Verticillium tricorpus
OTU101	0	0	0	3	3	6	213	104	108	0	0	0	0	0	0	0	0	0	1	0	1	0	0	0	2	0	0	3	2	3	51	58	30	d__Eukaryota;p__Ascomycota;c__Dothideomycetes;o__Pleosporales;f__Cucurbitariaceae;g__Neocucurbitaria;s__Neocucurbitaria unguis-hominis
OTU102	0	0	0	0	3	0	0	4	6	17	19	14	15	35	41	7	5	1	0	5	11	84	118	124	20	16	29	6	5	9	9	5	6	d__Eukaryota;p__Ascomycota;c__Sordariomycetes;o__Sordariales;f__Chaetomiaceae;g__Chaetomium;s__Chaetomium globosum
OTU103	0	0	0	0	0	0	0	0	0	1	6	1	0	0	0	1	0	0	3	0	1	193	183	211	2	0	0	0	0	0	0	0	0	d__Eukaryota;p__Ascomycota;c__Sordariomycetes;o__Hypocreales;f__Bionectriaceae;g__Nigrosabulum;s__Nigrosabulum globosum
OTU104	0	0	0	448	9	0	0	0	6	0	0	2	0	0	21	3	2	1	1	4	3	0	0	0	0	7	5	0	0	0	1	0	1	d__Eukaryota;p__Ascomycota;c__Saccharomycetes;o__Saccharomycetales;f__Debaryomycetaceae;g__Candida;s__Candida albicans
OTU105	0	0	0	0	0	0	0	0	0	113	164	161	13	138	0	7	2	5	6	6	3	0	0	1	0	0	0	0	0	0	0	0	0	d__Eukaryota;p__Ascomycota;c__Sordariomycetes;o__Microascales;f__Microascaceae;g__Scopulariopsis;s__Scopulariopsis brumptii
OTU106	2	6	2	103	107	195	5	1	5	0	0	0	13	3	7	0	1	0	0	0	1	1	0	1	2	3	0	0	0	1	0	0	0	d__Eukaryota;p__Ascomycota;c__Dothideomycetes;o__Pleosporales;f__Leptosphaeriaceae;g__Leptosphaeria;s__Leptosphaeria sp.
OTU107	2	1	4	60	52	2	43	46	77	0	0	0	0	15	26	15	11	20	6	16	25	15	7	21	9	12	29	4	2	4	1	2	2	d__Eukaryota;p__Ascomycota;c__Dothideomycetes;o__Pleosporales;f__Pleosporaceae;g__Alternaria;s__Alternaria sp.
OTU108	0	0	0	0	0	0	0	0	0	0	0	0	0	0	0	39	77	59	7	10	28	0	0	0	0	0	0	33	27	32	138	60	30	Unclassified
OTU109	0	0	0	0	0	0	0	0	0	9	26	27	6	19	42	1	4	1	3	2	9	118	102	136	10	20	15	5	7	2	7	0	3	d__Eukaryota;p__Ascomycota;c__Sordariomycetes;o__Sordariales;f__Chaetomiaceae;g__Melanocarpus;s__Melanocarpus albomyces
OTU110	18	8	9	74	70	49	6	11	12	0	0	0	6	26	24	7	10	20	3	4	0	0	0	0	31	25	39	5	5	6	1	3	2	Unclassified
OTU111	0	0	0	0	0	0	1	0	0	0	0	0	0	0	0	0	0	0	60	66	270	0	0	0	0	0	0	0	0	0	23	27	16	d__Eukaryota;p__Ascomycota;c__Sordariomycetes;o__Xylariales;f__Xylariaceae;g__Clypeosphaeria;s__Clypeosphaeria perfidiosa
OTU112	0	0	0	0	0	0	6	10	20	0	0	0	0	0	0	5	4	10	0	0	0	0	0	0	0	0	0	218	80	134	1	2	2	d__Eukaryota;p__Ascomycota;c__Dothideomycetes;o__Pleosporales;f__Torulaceae;g__Torula;s__Torula herbarum
OTU113	35	17	24	20	49	17	30	63	14	41	128	66	0	1	1	1	0	1	2	3	3	4	5	10	4	9	5	0	0	0	1	0	0	d__Eukaryota;p__Ascomycota;c__Eurotiomycetes;o__Eurotiales;f__Aspergillaceae;g__Aspergillus;s__Aspergillus versicolor
OTU114	0	0	0	64	247	51	18	15	13	0	0	0	0	0	0	0	0	0	2	0	0	1	0	0	0	0	0	0	0	0	1	2	0	d__Eukaryota;p__Ascomycota;c__Eurotiomycetes;o__Chaetothyriales;f__Trichomeriaceae;g__Trichomerium;s__Trichomerium deniquelatum
OTU115	96	73	68	1	2	8	55	83	52	1	3	4	9	4	1	1	2	2	0	0	2	0	0	1	30	16	27	0	0	0	0	0	0	d__Eukaryota;p__Ascomycota;c__Eurotiomycetes;o__Eurotiales;f__Aspergillaceae;g__Aspergillus;s__Aspergillus versicolor
OTU116	0	0	0	9	0	0	0	0	0	0	0	0	11	32	5	4	1	2	4	4	9	0	0	0	133	139	113	5	3	1	2	1	4	Unclassified
OTU117	0	0	0	0	0	6	0	3	0	0	0	0	0	0	0	64	90	84	52	51	63	0	0	0	0	0	0	9	10	11	4	3	7	Unclassified
OTU118	5	0	0	0	1	0	167	98	59	0	3	2	0	0	0	11	4	9	20	6	3	7	7	2	0	7	20	1	1	4	0	0	0	d__Eukaryota;p__Ascomycota;c__Sordariomycetes;o__Glomerellales;f__Plectosphaerellaceae;g__Acremonium;s__Acremonium antarcticum
OTU119	0	0	0	0	0	0	0	0	0	44	58	76	6	32	23	3	0	4	0	1	0	57	69	61	1	0	5	0	0	0	0	0	1	d__Eukaryota;p__Ascomycota;c__norank;o__norank;f__norank;g__Acrophialophora;s__Acrophialophora levis
OTU120	0	0	0	1	0	0	0	0	0	14	23	23	32	30	0	8	0	7	1	3	4	70	66	83	4	14	18	2	1	3	0	1	0	d__Eukaryota;p__Ascomycota;c__Sordariomycetes;o__Hypocreales;f__Hypocreaceae;g__Trichoderma;s__Trichoderma pleuroticola
OTU121	26	30	28	39	31	70	38	41	44	0	0	0	0	0	0	0	0	0	0	0	0	0	0	0	5	23	7	0	0	0	0	0	0	Unclassified
OTU122	0	0	0	0	0	0	0	0	0	0	0	0	0	0	0	0	0	0	0	0	0	0	0	0	35	33	31	117	131	65	1	1	2	Unclassified
OTU123	13	7	5	98	56	76	1	8	6	0	0	0	0	1	0	3	1	5	0	1	0	0	0	0	22	23	46	0	0	0	0	2	0	Unclassified
OTU124	0	0	0	22	136	51	61	39	45	0	0	0	0	0	0	0	1	1	1	0	1	0	0	0	0	0	0	0	1	0	1	0	1	d__Eukaryota;p__Ascomycota;c__Eurotiomycetes;o__Chaetothyriales;f__Trichomeriaceae;g__Trichomerium;s__Trichomerium deniquelatum
OTU125	0	0	0	64	60	96	6	27	66	0	0	0	0	0	0	0	0	0	0	0	0	0	0	0	0	0	0	0	0	0	0	0	0	d__Eukaryota;p__Ascomycota;c__Pezizomycetes;o__Pezizales;f__Pezizaceae;g__Peziza;s__Peziza howsei
OTU126	0	0	0	71	65	55	52	69	41	0	0	0	0	1	0	1	0	1	0	0	0	0	0	0	0	0	0	0	0	0	0	1	0	Unclassified
OTU127	0	0	0	0	0	0	0	0	0	8	2	8	0	0	0	1	0	0	0	0	0	119	109	58	14	14	10	1	2	6	0	1	0	d__Eukaryota;p__Ascomycota;c__Sordariomycetes;o__Glomerellales;f__Plectosphaerellaceae;g__Acrostalagmus;s__Acrostalagmus luteoalbus
OTU128	0	0	0	8	1	9	20	12	7	2	2	1	11	16	5	0	0	0	97	51	71	9	8	11	0	3	0	0	0	0	0	0	0	d__Eukaryota;p__Ascomycota;c__Sordariomycetes;o__Hypocreales;f__Sarocladiaceae;g__Sarocladium;s__Sarocladium strictum
OTU129	0	0	0	0	0	0	0	0	0	0	0	0	0	1	1	30	25	27	50	61	61	0	0	0	0	0	0	8	9	7	5	15	18	d__Eukaryota;p__Ascomycota;c__Sordariomycetes;o__Sordariales;f__Chaetomiaceae;g__Botryotrichum;s__Botryotrichum piluliferum
OTU130	3	0	0	20	38	25	26	26	17	0	0	0	1	0	0	0	0	0	0	0	2	0	0	0	4	3	7	5	4	7	30	92	47	d__Eukaryota;p__Ascomycota;c__Dothideomycetes;o__Pleosporales;f__Cucurbitariaceae;g__Neocucurbitaria;s__Neocucurbitaria unguis-hominis
OTU131	0	5	8	11	25	16	6	5	6	1	2	0	0	6	0	8	10	16	15	5	11	1	1	0	45	29	85	12	6	6	3	3	11	d__Eukaryota;p__Ascomycota;c__Sordariomycetes;o__Hypocreales;f__Nectriaceae;g__Fusarium;s__Fusarium sp.
OTU132	0	0	1	25	42	14	4	0	0	2	1	1	0	46	0	5	1	9	1	0	3	33	37	60	23	12	15	2	3	1	0	0	1	d__Eukaryota;p__Ascomycota;c__Eurotiomycetes;o__Eurotiales;f__Aspergillaceae;g__Aspergillus;s__Aspergillus spiculosus
OTU133	0	0	0	0	0	0	2	35	22	0	0	0	0	19	0	0	0	0	5	19	19	0	0	0	0	0	0	83	65	43	8	4	21	d__Eukaryota;p__Ascomycota;c__Dothideomycetes;o__Pleosporales;f__Torulaceae;g__Torula;s__Torula herbarum
OTU134	2	2	1	51	86	46	2	4	4	0	0	0	8	2	15	10	4	11	2	2	2	0	0	0	7	11	10	5	2	2	1	1	0	Unclassified
OTU135	18	12	14	7	6	6	7	23	13	22	86	40	2	0	0	1	1	3	6	0	6	12	4	21	16	14	12	0	0	0	1	3	0	d__Eukaryota;p__Ascomycota;c__Eurotiomycetes;o__Eurotiales;f__Aspergillaceae;g__Aspergillus;s__Aspergillus sp.
OTU136	0	0	0	0	0	0	0	0	0	0	0	0	0	0	0	0	0	0	0	0	0	0	0	0	0	0	0	0	0	0	99	161	87	d__Eukaryota;p__Ascomycota;c__Dothideomycetes;o__Pleosporales;f__norank;g__Dokmaia;s__Dokmaia sp. 2 TMS-2011
OTU137	0	0	0	28	0	29	57	43	70	0	0	0	0	0	0	1	2	1	1	1	1	18	8	15	1	0	0	0	0	1	1	1	0	d__Eukaryota;p__Basidiomycota;c__Tremellomycetes;o__Cystofilobasidiales;f__Mrakiaceae;g__Itersonilia;s__Itersonilia perplexans
OTU138	0	0	0	64	117	44	12	21	15	0	0	0	0	0	0	0	1	1	0	0	1	5	0	0	0	0	0	0	1	0	0	0	0	d__Eukaryota;p__Ascomycota;c__Eurotiomycetes;o__Chaetothyriales;f__Trichomeriaceae;g__Trichomerium;s__Trichomerium deniquelatum
OTU139	0	0	0	0	0	0	0	0	0	56	107	76	2	0	0	0	1	0	1	0	4	36	26	23	0	0	0	0	0	0	0	0	0	d__Eukaryota;p__Ascomycota;c__Eurotiomycetes;o__Onygenales;f__Gymnoascaceae;g__Gymnoascus;s__Gymnoascus halophilus
OTU140	0	0	0	0	0	2	0	0	0	0	0	0	0	0	0	0	0	2	0	0	0	1	1	0	0	1	0	9	9	5	87	115	115	d__Eukaryota;p__Ascomycota;c__Sordariomycetes;o__Microascales;f__Microascaceae;g__Cephalotrichum;s__Cephalotrichum microsporum
OTU141	0	0	0	13	6	10	58	41	24	0	0	0	0	0	0	0	0	0	2	1	2	0	0	0	0	2	1	8	4	16	38	55	26	d__Eukaryota;p__Ascomycota;c__Dothideomycetes;o__Pleosporales;f__Cucurbitariaceae;g__Neocucurbitaria;s__Neocucurbitaria unguis-hominis
OTU142	0	0	0	0	0	0	0	0	0	0	0	0	0	0	0	1	3	1	0	4	7	2	2	1	0	0	0	22	51	22	57	69	48	d__Eukaryota;p__Ascomycota;c__Sordariomycetes;o__Sordariales;f__Chaetomiaceae;g__Humicola;s__Humicola fuscoatra
OTU143	0	0	0	0	0	0	2	0	1	18	24	28	50	38	11	6	4	4	8	8	6	22	7	26	0	0	1	0	0	0	1	0	0	d__Eukaryota;p__Ascomycota;c__Sordariomycetes;o__Hypocreales;f__Hypocreaceae;g__Trichoderma;s__Trichoderma atroviride
OTU144	0	3	0	44	35	37	3	0	5	0	0	0	12	34	47	8	6	9	1	2	4	0	0	0	5	2	10	1	1	2	1	0	0	d__Eukaryota;p__Basidiomycota;c__Cystobasidiomycetes;o__Cystobasidiales;f__Cystobasidiaceae;g__Cystobasidium;s__Cystobasidium minutum
OTU145	0	0	0	0	0	0	0	0	0	0	0	0	0	0	0	0	0	0	0	0	0	103	58	117	0	0	0	0	0	0	0	0	0	d__Eukaryota;p__Ascomycota;c__Sordariomycetes;o__Sordariales;f__Chaetomiaceae;g__Crassicarpon;s__Crassicarpon hotsonii
OTU146	0	0	0	21	58	111	4	0	1	0	0	0	0	0	0	15	15	9	4	0	6	0	0	0	0	0	0	2	1	0	0	0	0	d__Eukaryota;p__Basidiomycota;c__Cystobasidiomycetes;o__norank;f__norank;g__Buckleyzyma;s__Buckleyzyma aurantiaca
OTU147	7	17	9	17	54	22	3	14	2	0	0	0	1	1	35	9	2	5	3	3	3	0	0	0	20	9	34	0	2	0	3	2	5	d__Eukaryota;p__Basidiomycota;c__Cystobasidiomycetes;o__Cystobasidiales;f__Cystobasidiaceae;g__Cystobasidium;s__Cystobasidium minutum
OTU148	3	0	4	88	75	43	5	4	9	0	0	1	0	0	0	5	9	5	0	3	0	0	1	0	2	0	2	2	0	0	0	0	0	d__Eukaryota;p__Basidiomycota;c__Cystobasidiomycetes;o__norank;f__Symmetrosporaceae;g__Symmetrospora;s__Symmetrospora symmetrica
OTU149	0	0	0	0	0	0	0	0	0	15	24	25	0	22	0	1	1	3	0	3	1	39	45	70	5	4	8	3	3	3	1	0	4	d__Eukaryota;p__Ascomycota;c__Sordariomycetes;o__Microascales;f__Microascaceae;g__Scopulariopsis;s__Scopulariopsis brevicaulis
OTU150	0	0	0	19	76	63	24	26	16	0	0	0	0	0	0	0	1	0	0	1	2	0	1	0	0	0	0	0	1	0	0	0	0	d__Eukaryota;p__Ascomycota;c__Eurotiomycetes;o__Chaetothyriales;f__norank;g__Strelitziana;s__Strelitziana mali
OTU151	6	6	4	15	16	20	9	5	8	0	0	0	12	15	18	8	13	25	1	2	0	0	0	0	10	32	24	0	0	0	1	3	4	Unclassified
OTU152	0	0	0	0	0	0	0	0	0	0	0	0	0	0	0	9	17	8	58	28	37	0	0	0	0	0	0	2	0	2	41	23	26	d__Eukaryota;p__Ascomycota;c__Sordariomycetes;o__Sordariales;f__Chaetomiaceae;g__Botryotrichum;s__Botryotrichum piluliferum
OTU153	0	0	0	14	59	38	31	76	21	0	0	0	0	0	0	5	3	3	0	0	0	0	0	1	0	0	0	0	2	1	1	1	1	d__Eukaryota;p__Ascomycota;c__Eurotiomycetes;o__Chaetothyriales;f__Trichomeriaceae;g__Trichomerium;s__Trichomerium sp. LS-2015b
OTU154	0	0	0	0	0	0	0	0	0	24	11	10	25	79	97	5	1	9	0	0	3	0	0	0	0	0	0	0	0	0	0	0	0	d__Eukaryota;p__Ascomycota;c__Leotiomycetes;o__norank;f__Pseudeurotiaceae;g__Geomyces;s__Geomyces sp. 12NJ08
OTU155	0	0	0	0	0	0	0	0	0	0	0	0	0	0	0	0	0	0	1	0	1	0	0	0	0	0	0	47	151	77	0	0	1	d__Eukaryota;p__Ascomycota;c__Sordariomycetes;o__Sordariales;f__Lasiosphaeriaceae;g__Cercophora;s__Cercophora coprophila
OTU156	0	0	0	0	0	0	0	0	0	4	7	6	0	0	0	0	1	0	1	2	0	89	82	46	4	7	5	1	0	3	0	1	0	d__Eukaryota;p__Ascomycota;c__Sordariomycetes;o__Glomerellales;f__Plectosphaerellaceae;g__Acremonium;s__Acremonium alcalophilum
OTU157	9	3	2	22	19	16	4	7	7	0	0	0	0	33	2	8	9	7	0	0	0	0	0	0	9	51	27	2	0	2	1	3	2	Unclassified
OTU158	19	5	3	31	55	20	0	8	5	0	0	0	10	6	7	7	8	10	1	2	0	0	0	0	2	8	16	1	4	1	0	0	1	Unclassified
OTU159	0	0	0	0	0	0	0	0	0	3	11	9	0	0	25	27	18	98	0	2	5	0	0	0	16	23	24	0	1	3	3	10	2	d__Eukaryota;p__Ascomycota;c__Sordariomycetes;o__Hypocreales;f__Sarocladiaceae;g__Sarocladium;s__Sarocladium summerbellii
OTU160	0	0	0	0	0	0	0	0	0	0	0	0	0	0	0	0	0	0	0	0	0	0	0	0	0	0	0	59	96	73	12	7	24	d__Eukaryota;p__Ascomycota;c__Sordariomycetes;o__Microascales;f__Microascaceae;g__Lophotrichus;s__Lophotrichus sp. 1 RJ2014
OTU161	54	32	35	52	5	12	3	8	7	0	0	0	2	0	0	4	11	10	0	0	0	0	0	0	5	3	8	0	1	2	1	1	1	Unclassified
OTU162	0	0	0	0	0	0	0	0	0	4	1	0	0	0	0	0	0	0	0	0	0	90	75	76	1	3	2	0	1	1	0	0	0	d__Eukaryota;p__Ascomycota;c__Sordariomycetes;o__Glomerellales;f__Plectosphaerellaceae;g__Acrostalagmus;s__Acrostalagmus luteoalbus
OTU163	0	0	4	69	40	61	3	5	0	0	0	0	0	0	12	0	0	0	0	0	0	1	0	0	2	0	6	1	1	0	1	0	0	d__Eukaryota;p__Ascomycota;c__Leotiomycetes;o__Helotiales;f__norank;g__Phialocephala;s__Phialocephala fluminis
OTU164	0	0	0	0	0	0	0	0	0	0	1	1	0	0	0	0	0	0	0	0	0	70	75	72	2	3	4	0	1	1	0	0	0	d__Eukaryota;p__Ascomycota;c__Sordariomycetes;o__Glomerellales;f__Plectosphaerellaceae;g__Acremonium;s__Acremonium alcalophilum
OTU165	0	0	0	0	0	0	0	0	0	0	0	0	7	51	24	1	2	2	0	7	5	0	0	0	30	53	41	2	1	4	2	5	1	Unclassified
OTU166	0	1	2	66	28	40	8	7	12	0	0	0	1	3	0	1	0	0	1	0	1	0	0	0	3	9	11	2	2	2	3	7	10	d__Eukaryota;p__Ascomycota;c__Dothideomycetes;o__Pleosporales;f__Cucurbitariaceae;g__Neocucurbitaria;s__Neocucurbitaria quercina
OTU167	0	0	0	0	0	0	0	0	0	0	0	0	0	0	0	0	0	1	1	1	0	0	0	0	0	2	1	9	10	12	68	72	66	d__Eukaryota;p__Ascomycota;c__Sordariomycetes;o__Sordariales;f__Chaetomiaceae;g__Humicola;s__Humicola fuscoatra
OTU168	9	12	1	37	21	15	6	2	5	0	0	0	2	1	15	11	6	8	0	1	2	0	0	0	4	21	32	2	3	5	0	6	1	Unclassified
OTU169	0	0	0	0	0	0	0	0	0	67	86	89	0	0	0	3	0	1	1	0	0	0	1	0	0	0	0	0	0	0	0	0	0	d__Eukaryota;p__Ascomycota;c__Sordariomycetes;o__Microascales;f__Microascaceae;g__Microascus;s__Microascus croci
OTU170	11	14	20	25	21	37	24	20	19	0	0	0	0	0	0	0	0	0	0	0	0	0	0	0	1	4	3	0	0	0	0	0	0	Unclassified
OTU171	0	0	0	0	0	0	0	0	0	17	13	8	67	53	31	3	0	6	0	2	0	0	0	0	0	0	0	0	0	0	0	0	0	d__Eukaryota;p__Ascomycota;c__Sordariomycetes;o__Microascales;f__Microascaceae;g__Microascus;s__Microascus longicollis
OTU172	1	0	0	0	0	0	32	34	8	2	2	0	0	29	0	0	2	0	1	0	0	20	21	19	8	11	17	8	3	1	1	1	1	d__Eukaryota;p__Ascomycota;c__Eurotiomycetes;o__Eurotiales;f__Aspergillaceae;g__Aspergillus;s__Aspergillus proliferans
OTU173	0	0	0	0	0	0	0	0	0	0	0	0	2	0	0	1	2	0	1	0	0	0	0	0	0	0	0	39	82	72	6	4	11	d__Eukaryota;p__Ascomycota;c__Sordariomycetes;o__Microascales;f__Microascaceae;g__Lophotrichus;s__Lophotrichus sp. 1 RJ2014
OTU174	0	0	0	0	0	0	0	0	0	9	10	5	11	12	0	2	2	8	4	5	9	30	34	48	8	1	6	2	1	2	0	1	1	d__Eukaryota;p__Ascomycota;c__Eurotiomycetes;o__Eurotiales;f__Trichocomaceae;g__Thermomyces;s__Thermomyces lanuginosus
OTU175	0	0	1	11	0	0	8	8	3	8	11	5	0	0	0	12	23	29	17	28	18	3	5	2	2	5	0	0	1	0	0	0	0	d__Eukaryota;p__Ascomycota;c__Eurotiomycetes;o__Eurotiales;f__Aspergillaceae;g__Penicillium;s__Penicillium sp.
OTU176	0	0	0	30	49	51	0	0	0	0	0	0	4	2	13	1	0	1	0	0	4	0	0	0	2	3	2	0	0	0	0	1	1	Unclassified
OTU177	0	0	0	0	0	0	0	0	0	0	0	0	0	0	0	0	0	0	0	0	0	0	0	0	0	0	0	0	0	0	73	43	121	d__Eukaryota;p__Ascomycota;c__Sordariomycetes;o__Microascales;f__Microascaceae;g__Cephalotrichum;s__Cephalotrichum stemonitis
OTU178	0	0	0	0	0	0	0	0	0	27	37	36	0	57	0	3	19	7	2	1	9	3	3	0	1	0	1	0	0	0	0	0	0	d__Eukaryota;p__Ascomycota;c__Sordariomycetes;o__Microascales;f__Microascaceae;g__Petriella;s__Petriella setifera
OTU179	0	0	0	0	0	0	0	3	0	0	0	0	0	0	0	0	0	0	4	4	12	0	1	0	1	0	0	41	83	36	2	2	1	d__Eukaryota;p__Ascomycota;c__Dothideomycetes;o__Pleosporales;f__Torulaceae;g__Torula;s__Torula sp.
OTU180	0	0	0	16	16	16	20	17	16	0	0	0	0	0	0	5	9	8	2	6	10	2	0	1	11	4	10	1	2	0	1	0	2	d__Eukaryota;p__Ascomycota;c__Sordariomycetes;o__Glomerellales;f__Plectosphaerellaceae;g__Plectosphaerella;s__Plectosphaerella cucumerina
OTU181	0	0	0	0	0	0	0	0	0	0	0	0	0	2	2	24	28	17	20	38	29	0	0	0	0	0	0	10	4	1	7	4	3	d__Eukaryota;p__Ascomycota;c__Sordariomycetes;o__Sordariales;f__Chaetomiaceae;g__Botryotrichum;s__Botryotrichum piluliferum
OTU182	0	0	0	0	0	0	0	0	0	39	82	66	0	0	0	0	0	0	0	0	0	15	7	5	0	0	0	0	0	0	0	0	0	d__Eukaryota;p__Ascomycota;c__Sordariomycetes;o__Microascales;f__Microascaceae;g__Scedosporium;s__Scedosporium boydii
OTU183	0	0	0	0	0	0	0	0	0	0	0	0	0	0	0	1	0	0	1	1	1	0	0	0	0	0	0	25	33	25	40	27	47	d__Eukaryota;p__Ascomycota;c__Sordariomycetes;o__Microascales;f__Microascaceae;g__Trichurus;s__Trichurus spiralis
OTU184	0	0	0	0	0	0	0	0	0	0	0	0	0	0	0	5	7	8	0	0	0	0	0	0	0	0	0	0	0	0	52	42	98	d__Eukaryota;p__Ascomycota;c__Sordariomycetes;o__Sordariales;f__Chaetomiaceae;g__Zopfiella;s__Zopfiella erostrata
OTU185	0	0	0	0	0	0	0	0	0	12	18	24	46	63	13	5	4	2	1	5	2	0	0	0	0	0	0	0	0	0	0	0	0	d__Eukaryota;p__Ascomycota;c__Eurotiomycetes;o__Eurotiales;f__Aspergillaceae;g__Aspergillus;s__Aspergillus chlamydosporus
OTU186	0	0	1	0	0	0	0	3	0	0	0	0	0	0	0	0	0	0	0	0	0	0	0	0	76	70	54	0	1	0	0	3	1	Unclassified
OTU187	0	0	0	0	0	0	0	0	0	9	17	8	0	48	77	0	1	1	2	1	2	8	4	3	0	0	0	0	0	0	0	0	0	d__Eukaryota;p__Ascomycota;c__Sordariomycetes;o__Sordariales;f__norank;g__Remersonia;s__Remersonia sp.
OTU188	0	0	0	0	0	0	0	0	0	1	0	0	0	0	0	0	0	0	0	0	0	88	43	52	0	0	1	0	0	0	0	0	0	d__Eukaryota;p__Basidiomycota;c__Agaricomycetes;o__Agaricales;f__Pleurotaceae;g__Pleurotus;s__Pleurotus ostreatus
OTU189	0	0	0	0	0	0	0	0	0	0	0	2	0	0	0	0	0	1	3	1	0	38	68	51	0	0	1	0	0	0	0	0	0	d__Eukaryota;p__Ascomycota;c__Sordariomycetes;o__Microascales;f__Microascaceae;g__Lophotrichus;s__Lophotrichus martinii
OTU190	0	0	0	32	15	0	30	19	46	0	0	0	0	0	0	2	0	0	0	0	0	0	0	0	0	0	0	0	0	0	0	0	0	d__Eukaryota;p__Ascomycota;c__Sordariomycetes;o__Hypocreales;f__Cordycipitaceae;g__Lecanicillium;s__Lecanicillium dimorphum
OTU191	0	0	0	0	0	0	0	0	0	0	0	0	0	0	0	7	9	9	48	28	25	0	0	0	0	0	0	4	0	0	25	18	10	d__Eukaryota;p__Ascomycota;c__Sordariomycetes;o__Sordariales;f__Lasiosphaeriaceae;g__Schizothecium;s__Schizothecium sp. F277858
OTU192	0	1	0	18	31	7	21	19	4	0	0	0	7	17	17	1	0	2	7	2	8	0	0	0	0	0	0	0	0	0	0	0	0	Unclassified
OTU193	0	0	0	0	0	0	0	0	0	0	0	0	0	0	0	6	7	3	39	48	42	0	0	0	0	0	0	3	1	0	10	7	1	d__Eukaryota;p__Ascomycota;c__Sordariomycetes;o__Sordariales;f__Lasiosphaeriaceae;g__Schizothecium;s__Schizothecium inaequale
OTU194	0	0	0	0	0	0	0	0	0	2	1	5	0	60	60	2	0	3	0	0	3	10	5	12	1	1	0	4	3	3	2	1	2	d__Eukaryota;p__Ascomycota;c__Sordariomycetes;o__Sordariales;f__Chaetomiaceae;g__Myceliophthora;s__Myceliophthora lutea
OTU195	0	0	0	0	0	0	0	0	0	0	0	0	0	5	0	11	19	12	13	23	35	0	0	0	0	0	0	6	4	0	6	8	7	d__Eukaryota;p__Ascomycota;c__Sordariomycetes;o__Sordariales;f__Chaetomiaceae;g__Botryotrichum;s__Botryotrichum piluliferum
OTU196	1	0	3	26	17	23	6	8	9	0	0	0	0	1	0	1	0	0	1	0	3	0	0	0	3	6	6	1	3	1	5	12	8	d__Eukaryota;p__Ascomycota;c__Dothideomycetes;o__Pleosporales;f__Cucurbitariaceae;g__Neocucurbitaria;s__Neocucurbitaria unguis-hominis
OTU197	0	0	0	0	0	0	0	0	0	0	0	0	0	0	0	0	0	0	0	0	0	0	0	0	0	0	0	78	44	33	0	0	0	d__Eukaryota;p__Ascomycota;c__Sordariomycetes;o__Hypocreales;f__Nectriaceae;g__Fusicolla;s__Fusicolla ossicola
OTU198	0	0	0	0	0	0	0	0	0	41	56	54	0	3	19	0	0	2	0	1	0	0	0	0	0	0	0	0	0	0	0	0	0	d__Eukaryota;p__Ascomycota;c__Sordariomycetes;o__Microascales;f__Microascaceae;g__Scopulariopsis;s__Scopulariopsis brumptii
OTU199	0	0	0	0	0	0	0	0	0	0	0	0	0	0	0	0	0	0	0	0	1	0	0	0	82	45	52	0	0	0	0	0	0	d__Eukaryota;p__Ascomycota;c__Sordariomycetes;o__Sordariales;f__Chaetomiaceae;g__Humicola;s__Humicola nigrescens
OTU200	0	0	0	0	0	0	0	0	0	0	4	3	0	0	0	0	0	0	0	1	0	41	51	31	3	3	5	2	1	1	0	0	2	d__Eukaryota;p__Ascomycota;c__Sordariomycetes;o__Glomerellales;f__Plectosphaerellaceae;g__Acremonium;s__Acremonium alcalophilum
OTU201	0	2	0	96	0	0	0	0	5	0	0	0	0	12	20	3	0	0	0	0	0	2	2	8	0	2	2	0	0	0	1	0	0	d__Eukaryota;p__Ascomycota;c__Eurotiomycetes;o__Eurotiales;f__Aspergillaceae;g__Aspergillus;s__Aspergillus penicillioides
OTU202	0	0	0	0	0	0	0	0	0	10	10	11	0	26	0	4	5	3	6	4	4	12	27	19	0	1	10	1	1	0	0	1	0	d__Eukaryota;p__Ascomycota;c__Eurotiomycetes;o__Eurotiales;f__Aspergillaceae;g__Aspergillus;s__Aspergillus fumigatus
OTU203	0	0	0	0	0	0	0	0	0	0	0	0	0	4	1	32	33	25	14	15	24	0	0	1	0	0	0	7	3	4	0	0	1	d__Eukaryota;p__Ascomycota;c__Sordariomycetes;o__Sordariales;f__Chaetomiaceae;g__Botryotrichum;s__Botryotrichum piluliferum
OTU204	0	0	0	73	0	0	0	6	13	0	0	0	0	0	0	4	4	9	0	0	0	0	0	0	1	1	6	3	2	15	5	2	1	d__Eukaryota;p__Ascomycota;c__Dothideomycetes;o__Pleosporales;f__Phaeosphaeriaceae;g__Setophaeosphaeria;s__Setophaeosphaeria citricola
OTU205	0	0	0	97	18	0	0	0	0	0	0	0	0	0	0	0	0	0	0	0	0	0	0	0	0	0	0	0	0	0	0	0	0	Unclassified
OTU206	0	0	0	21	61	21	0	0	0	0	0	0	0	0	0	0	0	0	0	0	0	0	0	0	3	6	19	0	0	0	0	0	0	d__Eukaryota;p__Ascomycota;c__Dothideomycetes;o__Pleosporales;f__Pyrenochaetopsidaceae;g__Pyrenochaetopsis;s__Pyrenochaetopsis confluens
OTU207	0	0	0	14	85	6	0	0	0	0	0	0	0	0	0	0	0	0	0	0	0	0	0	0	0	2	1	0	0	0	0	0	0	d__Eukaryota;p__Mucoromycota;c__Mortierellomycetes;o__Mortierellales;f__Mortierellaceae;g__Mortierella;s__Mortierella alpina
OTU208	0	0	0	0	0	0	30	23	55	0	0	0	0	0	0	0	0	0	0	0	0	0	0	0	0	0	0	0	0	0	0	0	0	d__Eukaryota;p__Zoopagomycota;c__Zoopagomycetes;o__Zoopagales;f__Zoopagaceae;g__Acaulopage;s__Acaulopage dichotoma
OTU209	0	0	0	0	0	0	11	20	54	2	0	6	0	0	0	0	0	0	0	0	0	2	0	0	1	7	12	1	1	0	1	0	0	d__Eukaryota;p__Ascomycota;c__norank;o__norank;f__norank;g__Acremonium;s__Acremonium sp. (in: Ascomycota)
OTU210	0	0	0	16	1	0	1	2	0	0	0	0	8	15	24	10	3	9	5	2	5	0	0	0	1	9	10	1	0	1	3	3	5	Unclassified
OTU211	0	0	0	0	0	0	0	0	0	0	0	0	0	0	0	0	0	0	0	0	0	0	0	0	0	0	0	50	30	26	4	1	2	d__Eukaryota;p__Ascomycota;c__Eurotiomycetes;o__Chaetothyriales;f__Herpotrichiellaceae;g__Phialophora;s__Phialophora sp. AX163
OTU212	0	0	0	0	0	0	0	0	0	0	0	0	0	0	0	33	56	40	0	0	0	0	0	0	0	0	0	0	0	0	0	0	0	d__Eukaryota;p__Ascomycota;c__Dothideomycetes;o__Pleosporales;f__Torulaceae;g__Torula;s__Torula acaciae
OTU213	0	0	0	80	16	0	0	1	3	0	0	0	0	0	0	0	0	0	0	0	0	0	0	0	0	0	0	0	0	0	0	0	0	Unclassified
OTU214	0	0	0	0	0	0	0	0	0	0	0	0	0	0	0	1	1	3	26	37	30	0	0	0	0	0	0	1	0	0	3	3	3	d__Eukaryota;p__Ascomycota;c__Sordariomycetes;o__Sordariales;f__Lasiosphaeriaceae;g__Schizothecium;s__Schizothecium inaequale
OTU215	0	0	7	10	0	37	20	0	0	0	0	0	0	0	0	0	11	5	0	1	0	1	0	0	0	0	9	0	0	4	0	0	0	d__Eukaryota;p__Ascomycota;c__Sordariomycetes;o__Sordariales;f__Chaetomiaceae;g__Humicola;s__Humicola sp.
OTU216	0	0	0	0	0	0	0	0	0	0	0	0	0	1	0	8	3	6	2	14	7	0	0	0	0	0	0	13	19	8	15	17	19	d__Eukaryota;p__Ascomycota;c__Sordariomycetes;o__Sordariales;f__Chaetomiaceae;g__Botryotrichum;s__Botryotrichum piluliferum
OTU217	0	0	0	0	0	0	0	0	0	0	0	0	0	0	0	35	22	63	0	0	1	0	0	0	0	0	0	0	0	0	2	3	1	d__Eukaryota;p__Ascomycota;c__Leotiomycetes;o__norank;f__Pseudeurotiaceae;g__Geomyces;s__Geomyces sp. APA-2013
OTU218	0	0	0	27	7	32	7	13	19	0	0	0	0	0	0	0	1	1	0	0	0	0	0	0	0	1	0	2	0	1	2	1	3	Unclassified
OTU219	6	5	14	14	7	17	16	11	16	0	0	0	0	0	0	0	0	0	0	0	0	0	0	0	0	5	0	0	0	0	0	0	0	Unclassified
OTU220	0	0	0	0	0	0	0	0	0	2	2	3	38	0	0	0	0	0	0	0	0	14	11	19	8	6	4	3	1	4	0	0	0	d__Eukaryota;p__Ascomycota;c__Eurotiomycetes;o__Eurotiales;f__Aspergillaceae;g__Xeromyces;s__Xeromyces bisporus
OTU221	0	0	0	0	0	0	0	0	0	0	0	2	0	0	0	0	3	2	8	7	11	1	1	0	0	0	0	8	6	6	18	24	25	d__Eukaryota;p__Ascomycota;c__Sordariomycetes;o__Sordariales;f__Chaetomiaceae;g__Humicola;s__Humicola fuscoatra
OTU222	0	0	0	0	0	0	0	0	0	0	0	0	0	0	0	0	0	0	0	0	0	33	39	39	0	0	1	0	0	0	0	0	0	d__Eukaryota;p__Ascomycota;c__Sordariomycetes;o__Hypocreales;f__norank;g__Acremonium;s__Acremonium flavum
OTU223	1	0	0	63	6	9	0	0	0	0	0	0	1	0	0	2	0	5	1	0	0	0	0	0	0	2	2	0	1	0	0	0	0	Unclassified
OTU224	0	0	0	0	0	0	0	0	0	1	0	1	5	0	0	2	7	1	0	0	0	15	21	24	1	5	19	1	2	0	1	4	1	d__Eukaryota;p__Ascomycota;c__Sordariomycetes;o__Trichosphaeriales;f__Trichosphaeriaceae;g__Nigrospora;s__Nigrospora sp.
OTU225	0	0	0	30	0	52	0	0	0	0	0	0	0	0	0	0	0	0	0	0	0	0	0	0	0	0	0	0	0	0	0	0	0	d__Eukaryota;p__Ascomycota;c__Eurotiomycetes;o__Chaetothyriales;f__Trichomeriaceae;g__Trichomerium;s__Trichomerium deniquelatum
OTU226	0	0	0	0	0	16	5	15	11	0	2	0	0	0	0	2	0	0	2	2	3	23	10	7	6	0	0	0	0	1	0	0	0	d__Eukaryota;p__Ascomycota;c__Dothideomycetes;o__Capnodiales;f__Mycosphaerellaceae;g__Cercospora;s__Cercospora dichondrae
OTU227	0	0	0	0	0	0	0	0	0	0	0	0	0	0	0	19	30	27	9	4	6	0	0	0	0	0	0	1	0	0	10	3	0	d__Eukaryota;p__Ascomycota;c__Sordariomycetes;o__Sordariales;f__Lasiosphaeriaceae;g__Schizothecium;s__Schizothecium sp. F277858
OTU228	0	0	0	0	0	0	0	0	0	0	0	0	0	113	0	0	0	0	0	0	0	0	0	1	0	0	0	0	0	0	0	0	0	d__Eukaryota;p__Ascomycota;c__Dothideomycetes;o__Pleosporales;f__Didymellaceae;g__Stagonosporopsis;s__Stagonosporopsis cucurbitacearum
OTU229	0	0	0	0	0	0	0	0	0	39	29	45	0	0	0	0	0	0	0	0	0	1	1	0	0	0	0	0	0	0	0	0	0	d__Eukaryota;p__Ascomycota;c__norank;o__norank;f__norank;g__Acremonium;s__Acremonium sp. (in: Ascomycota)
OTU230	0	0	0	0	0	0	3	0	0	0	0	0	0	0	0	7	2	2	0	0	0	0	0	0	18	27	54	7	0	2	0	0	0	Unclassified
OTU231	0	4	0	0	0	36	0	0	3	0	0	0	0	0	0	0	0	0	0	0	28	0	0	0	4	11	11	0	0	0	1	0	1	d__Eukaryota;p__Ascomycota;c__Sordariomycetes;o__Hypocreales;f__Nectriaceae;g__Fusarium;s__Fusarium sp.
OTU232	0	0	0	0	0	0	0	0	0	0	0	0	0	0	0	0	0	0	34	22	48	0	2	0	0	0	0	0	0	0	0	0	2	d__Eukaryota;p__Ascomycota;c__Dothideomycetes;o__Pleosporales;f__Coniothyriaceae;g__Coniothyrium;s__Coniothyrium sp. TS-2016
OTU233	0	0	0	0	0	17	0	0	0	0	0	0	0	0	0	1	0	1	0	0	0	47	24	15	0	0	0	0	0	0	0	0	0	d__Eukaryota;p__Basidiomycota;c__Agaricomycetes;o__Polyporales;f__Polyporaceae;g__Trametes;s__Trametes hirsuta
OTU234	0	0	0	0	56	30	0	0	0	0	0	0	0	0	0	0	0	0	0	0	0	0	0	0	0	0	0	0	0	0	0	0	0	d__Eukaryota;p__Ascomycota;c__Dothideomycetes;o__Pleosporales;f__Didymosphaeriaceae;g__Montagnula;s__Montagnula scabiosae
OTU235	0	0	0	0	0	0	0	0	0	0	0	0	0	0	0	2	1	0	4	2	8	0	0	0	0	0	0	17	9	8	21	18	14	d__Eukaryota;p__Ascomycota;c__Sordariomycetes;o__Sordariales;f__Chaetomiaceae;g__Humicola;s__Humicola fuscoatra
OTU236	0	0	0	0	0	0	0	0	0	1	2	1	26	0	0	0	0	0	0	0	0	22	34	8	0	0	0	0	2	0	1	0	1	d__Eukaryota;p__Ascomycota;c__Sordariomycetes;o__Glomerellales;f__Plectosphaerellaceae;g__Acrostalagmus;s__Acrostalagmus annulatus
OTU237	0	0	0	0	0	0	0	0	0	21	38	32	2	2	0	0	1	0	0	0	0	0	0	0	0	0	0	0	0	0	0	0	0	d__Eukaryota;p__Ascomycota;c__Sordariomycetes;o__Microascales;f__Microascaceae;g__Scopulariopsis;s__Scopulariopsis brumptii
OTU238	0	0	0	0	0	0	4	0	0	0	0	4	16	0	0	5	7	4	7	21	13	1	6	5	1	1	0	0	0	0	1	0	0	d__Eukaryota;p__Ascomycota;c__Eurotiomycetes;o__Eurotiales;f__Aspergillaceae;g__Penicillium;s__Penicillium fuscoglaucum
OTU239	0	0	0	0	0	0	0	0	0	0	0	0	0	0	0	0	2	1	1	1	3	0	0	0	0	0	0	6	5	5	26	24	23	d__Eukaryota;p__Ascomycota;c__Sordariomycetes;o__Sordariales;f__Chaetomiaceae;g__Humicola;s__Humicola fuscoatra
OTU240	0	0	0	0	10	0	29	24	10	0	0	0	0	0	0	1	1	3	0	1	2	0	0	0	0	0	0	1	0	1	8	1	3	d__Eukaryota;p__Ascomycota;c__Dothideomycetes;o__Pleosporales;f__norank;g__Latorua;s__Latorua caligans
OTU241	0	0	0	0	0	0	0	0	0	0	0	0	0	0	0	0	0	0	0	0	0	0	0	0	1	0	0	25	15	49	5	3	4	d__Eukaryota;p__Ascomycota;c__Dothideomycetes;o__Pleosporales;f__Torulaceae;g__Torula;s__Torula herbarum
OTU242	41	21	29	0	0	0	0	9	0	2	5	2	0	0	0	0	0	0	0	1	0	0	1	0	0	0	0	0	0	0	0	0	0	d__Eukaryota;p__Ascomycota;c__Eurotiomycetes;o__Eurotiales;f__Aspergillaceae;g__Aspergillus;s__Aspergillus gracilis
OTU243	0	0	0	5	0	11	9	35	19	0	0	0	0	0	0	2	0	2	1	4	2	0	0	0	0	0	0	0	0	0	0	1	0	d__Eukaryota;p__Ascomycota;c__Dothideomycetes;o__Pleosporales;f__Pleosporaceae;g__Stemphylium;s__Stemphylium vesicarium
OTU244	0	0	0	0	0	0	17	28	48	0	0	0	0	0	0	0	0	0	0	0	0	0	0	0	0	0	0	0	0	0	0	0	0	d__Eukaryota;p__Ascomycota;c__Dothideomycetes;o__Pleosporales;f__Didymellaceae;g__Phoma;s__Phoma sp.
OTU245	0	0	0	15	0	6	9	22	2	4	0	2	0	3	0	1	0	16	5	3	7	0	0	0	0	0	0	1	0	0	0	0	0	d__Eukaryota;p__Ascomycota;c__Leotiomycetes;o__norank;f__Pseudeurotiaceae;g__Pseudogymnoascus;s__Pseudogymnoascus pannorum
OTU246	0	0	0	0	0	0	0	0	0	0	0	0	0	0	0	10	14	15	13	15	15	0	0	0	0	0	0	3	1	0	4	0	5	d__Eukaryota;p__Ascomycota;c__Sordariomycetes;o__Sordariales;f__Lasiosphaeriaceae;g__Schizothecium;s__Schizothecium sp. F277858
OTU247	0	0	0	0	0	0	0	0	0	0	4	1	0	0	0	8	6	6	6	8	9	3	4	1	0	0	0	6	5	3	9	10	10	d__Eukaryota;p__Ascomycota;c__Sordariomycetes;o__Microascales;f__Microascaceae;g__Trichurus;s__Trichurus spiralis
OTU248	0	0	0	0	0	0	0	0	0	0	0	0	0	0	0	8	3	20	25	18	18	0	0	0	0	0	0	0	0	0	0	0	0	Unclassified
OTU249	0	0	0	0	0	0	0	0	0	2	0	0	1	3	0	7	10	3	4	3	1	0	1	1	2	0	0	6	14	8	6	8	9	d__Eukaryota;p__Ascomycota;c__Sordariomycetes;o__Microascales;f__Microascaceae;g__Trichurus;s__Trichurus spiralis
OTU250	0	0	0	0	0	0	0	0	0	0	0	0	0	0	0	4	8	4	8	8	6	0	2	3	1	0	0	4	5	5	11	8	12	d__Eukaryota;p__Ascomycota;c__Sordariomycetes;o__Microascales;f__Microascaceae;g__Trichurus;s__Trichurus spiralis
OTU251	0	3	0	0	0	0	0	0	6	8	8	6	0	0	0	0	0	0	7	2	2	4	16	11	4	4	2	3	1	0	0	1	0	d__Eukaryota;p__Ascomycota;c__Sordariomycetes;o__Trichosphaeriales;f__Trichosphaeriaceae;g__Nigrospora;s__Nigrospora oryzae
OTU252	0	0	0	0	0	0	0	0	0	0	0	0	0	0	8	47	2	13	0	2	4	0	0	0	0	2	0	6	2	8	0	5	4	Unclassified
OTU253	0	0	0	0	0	0	0	0	0	9	9	13	0	0	0	0	0	0	0	0	0	14	23	15	1	0	0	0	1	0	2	0	0	d__Eukaryota;p__Ascomycota;c__Eurotiomycetes;o__Onygenales;f__Gymnoascaceae;g__Gymnascella;s__Gymnascella hyalinospora
OTU254	0	0	0	0	0	0	0	0	0	0	0	0	0	0	0	0	0	0	0	0	0	0	0	0	10	59	25	0	0	0	0	0	0	Unclassified
OTU255	0	0	0	0	0	0	0	0	0	0	0	0	0	0	0	13	11	5	16	16	14	0	0	0	0	0	0	0	0	0	3	2	3	d__Eukaryota;p__Ascomycota;c__Sordariomycetes;o__Hypocreales;f__Sarocladiaceae;g__Sarocladium;s__Sarocladium kiliense
OTU256	3	1	0	20	8	3	0	5	0	0	0	0	0	1	4	4	4	5	0	0	2	0	0	0	1	1	10	2	1	0	1	2	1	Unclassified
OTU257	0	0	0	0	0	1	1	0	1	0	0	0	1	0	0	7	12	5	5	3	8	0	0	0	10	6	4	3	3	5	2	4	3	d__Eukaryota;p__Ascomycota;c__Pezizomycetes;o__Pezizales;f__Morchellaceae;g__Morchella;s__Morchella sp.
OTU258	0	0	0	20	4	0	0	0	1	0	0	0	0	2	2	4	0	4	0	0	1	0	0	0	10	14	21	4	0	0	0	0	0	Unclassified
OTU259	0	0	0	0	0	0	0	0	0	15	24	20	7	14	0	0	0	3	0	0	1	0	1	4	0	0	2	0	0	0	0	0	0	d__Eukaryota;p__Ascomycota;c__Sordariomycetes;o__Microascales;f__Microascaceae;g__Scopulariopsis;s__Scopulariopsis sp. F36
OTU260	0	0	0	0	33	5	0	6	7	0	0	0	0	0	0	0	0	0	4	7	10	0	0	0	0	0	0	0	0	0	1	0	3	Unclassified
OTU261	0	0	0	51	18	0	0	0	0	0	0	0	0	0	0	0	0	0	0	0	0	0	0	0	0	0	0	0	0	0	0	0	0	d__Eukaryota;p__Ascomycota;c__Dothideomycetes;o__Myriangiales;f__Elsinoaceae;g__Elsinoe;s__Elsinoe phaseoli
OTU262	1	0	0	13	24	15	2	5	1	0	0	0	0	1	1	0	0	0	1	0	1	0	0	0	2	1	3	0	0	1	0	1	5	d__Eukaryota;p__Ascomycota;c__Dothideomycetes;o__Pleosporales;f__Cucurbitariaceae;g__Neocucurbitaria;s__Neocucurbitaria unguis-hominis
OTU263	0	0	0	0	0	0	0	0	0	0	1	0	0	0	49	0	0	0	1	0	0	8	3	4	10	8	6	0	0	0	0	0	0	d__Eukaryota;p__Ascomycota;c__Dothideomycetes;o__Pleosporales;f__Didymellaceae;g__Didymella;s__Didymella tanaceti
OTU264	0	0	0	0	0	0	0	0	0	8	9	9	0	0	0	8	7	7	14	13	8	0	0	0	0	0	0	0	0	0	0	0	0	d__Eukaryota;p__Ascomycota;c__Sordariomycetes;o__Sordariales;f__Chaetomiaceae;g__Humicola;s__Humicola fuscoatra
OTU265	0	0	0	0	0	0	0	0	0	0	0	0	0	0	0	6	2	14	17	14	22	0	0	0	0	0	0	0	0	0	0	0	0	Unclassified
OTU266	0	0	0	8	0	48	0	15	0	0	0	0	0	0	0	0	0	3	0	0	3	2	0	0	0	0	0	0	0	0	1	0	0	d__Eukaryota;p__Ascomycota;c__Dothideomycetes;o__Capnodiales;f__Teratosphaeriaceae;g__Pseudoteratosphaeria;s__Pseudoteratosphaeria perpendicularis
OTU267	0	0	0	0	0	0	0	0	0	26	30	29	0	0	0	1	1	0	1	3	1	0	0	0	0	0	0	0	0	0	0	0	0	d__Eukaryota;p__Ascomycota;c__Sordariomycetes;o__Sordariales;f__Chaetomiaceae;g__Humicola;s__Humicola fuscoatra
OTU268	0	0	0	0	0	0	0	0	0	0	2	0	0	0	0	0	0	0	0	0	0	1	1	0	0	0	0	13	16	56	0	0	2	d__Eukaryota;p__Ascomycota;c__Sordariomycetes;o__Microascales;f__norank;g__Cephalotrichiella;s__Cephalotrichiella penicillata
OTU269	0	0	0	22	34	5	2	1	0	0	0	0	0	0	0	0	0	0	0	1	0	1	3	1	0	0	0	0	0	0	0	0	0	d__Eukaryota;p__Ascomycota;c__Sordariomycetes;o__Xylariales;f__Diatrypaceae;g__Eutypella;s__Eutypella citricola
OTU270	0	0	0	0	0	0	0	0	0	0	0	0	0	0	0	6	5	4	13	18	14	0	0	0	0	0	0	2	1	0	2	1	6	d__Eukaryota;p__Ascomycota;c__Sordariomycetes;o__Sordariales;f__Chaetomiaceae;g__Botryotrichum;s__Botryotrichum piluliferum
OTU271	0	0	0	0	0	0	0	0	0	0	0	2	0	0	0	0	0	0	0	0	0	26	14	22	0	0	7	1	1	0	0	0	0	d__Eukaryota;p__Ascomycota;c__Sordariomycetes;o__Glomerellales;f__Plectosphaerellaceae;g__Acremonium;s__Acremonium furcatum
OTU272	0	0	0	0	0	0	0	0	0	0	0	0	0	0	0	4	10	4	19	7	13	0	0	0	0	0	0	4	0	1	5	2	3	d__Eukaryota;p__Ascomycota;c__Sordariomycetes;o__Sordariales;f__Chaetomiaceae;g__Botryotrichum;s__Botryotrichum piluliferum
OTU273	0	2	1	18	12	8	3	2	2	0	0	0	1	13	0	3	0	0	0	0	0	0	0	1	0	0	0	0	0	0	0	0	0	d__Eukaryota;p__Basidiomycota;c__Malasseziomycetes;o__Malasseziales;f__Malasseziaceae;g__Malassezia;s__Malassezia restricta
OTU274	2	9	4	0	0	0	0	7	1	0	0	0	19	0	47	0	0	0	0	0	0	0	0	0	0	0	0	0	0	0	0	0	0	d__Eukaryota;p__Basidiomycota;c__Cystobasidiomycetes;o__norank;f__Symmetrosporaceae;g__Symmetrospora;s__Symmetrospora foliicola
OTU275	1	0	0	26	3	8	3	1	4	0	0	0	2	0	4	3	0	5	0	0	0	0	0	0	3	4	0	1	0	0	0	0	1	Unclassified
OTU276	0	0	0	53	11	0	0	0	0	0	0	0	0	0	0	0	0	0	0	0	0	0	0	0	0	0	0	0	0	0	0	0	0	d__Eukaryota;p__Basidiomycota;c__Malasseziomycetes;o__Malasseziales;f__Malasseziaceae;g__Malassezia;s__Malassezia restricta
OTU277	0	0	0	7	0	0	1	3	7	3	2	1	0	0	0	9	3	3	2	3	14	11	4	6	0	1	0	2	0	0	0	0	0	d__Eukaryota;p__Ascomycota;c__Dothideomycetes;o__Capnodiales;f__Cladosporiaceae;g__Cladosporium;s__Cladosporium sp.
OTU278	1	0	0	15	19	24	0	0	2	0	0	0	0	0	0	0	0	1	0	0	0	2	1	4	2	3	2	0	0	0	0	0	0	d__Eukaryota;p__Ascomycota;c__Dothideomycetes;o__Pleosporales;f__Pleosporaceae;g__Hendersonia;s__Hendersonia culmiseda
OTU279	1	0	1	7	2	4	0	0	2	0	0	0	14	27	16	1	0	1	0	0	0	0	0	0	0	0	0	0	0	0	0	0	0	Unclassified
OTU280	0	0	0	0	0	0	0	0	0	0	0	0	14	25	26	2	2	1	0	1	3	0	0	0	1	2	2	0	1	0	1	1	0	Unclassified
OTU281	0	0	0	0	0	0	0	0	2	0	0	0	0	0	0	0	0	1	0	0	0	0	0	0	4	5	1	15	22	19	2	2	1	Unclassified
OTU282	0	0	0	0	0	0	0	1	0	2	1	0	0	16	21	0	3	0	1	1	1	11	7	7	1	1	3	0	1	1	0	1	0	d__Eukaryota;p__Ascomycota;c__Eurotiomycetes;o__Eurotiales;f__Aspergillaceae;g__Aspergillus;s__Aspergillus welwitschiae
OTU283	0	0	0	0	0	0	0	0	0	0	0	0	36	13	0	0	0	0	0	0	0	0	0	0	4	1	2	0	0	0	1	1	4	Unclassified
OTU284	1	0	0	0	0	0	0	0	0	0	1	0	0	0	0	1	1	0	0	0	0	0	0	0	0	0	0	19	11	19	16	4	10	d__Eukaryota;p__Ascomycota;c__Sordariomycetes;o__Sordariales;f__Chaetomiaceae;g__Botryotrichum;s__Botryotrichum piluliferum
OTU285	0	0	0	0	0	0	0	0	0	0	0	1	10	0	54	0	0	0	0	0	0	1	7	1	1	0	0	0	0	0	0	0	0	d__Eukaryota;p__Ascomycota;c__Dothideomycetes;o__Pleosporales;f__norank;g__Aaosphaeria;s__Aaosphaeria arxii
OTU286	0	0	0	8	0	22	0	0	0	0	0	0	0	0	30	0	0	0	0	0	0	0	0	0	1	0	0	0	0	2	0	0	0	d__Eukaryota;p__Ascomycota;c__Eurotiomycetes;o__Chaetothyriales;f__Cyphellophoraceae;g__Cyphellophora;s__Cyphellophora fusarioides
OTU287	0	0	0	0	0	0	0	0	0	0	0	0	1	0	0	9	5	5	22	9	10	0	0	0	0	0	0	0	0	2	0	0	2	d__Eukaryota;p__Ascomycota;c__Sordariomycetes;o__Hypocreales;f__Sarocladiaceae;g__Sarocladium;s__Sarocladium kiliense
OTU288	0	0	0	0	0	0	0	0	0	0	0	0	0	0	0	4	7	9	3	9	8	0	0	0	0	0	0	6	7	3	21	2	3	Unclassified
OTU289	0	0	0	0	0	0	0	0	0	5	4	0	29	0	0	0	0	0	1	0	0	5	10	7	0	3	0	0	0	0	0	0	0	d__Eukaryota;p__Ascomycota;c__norank;o__norank;f__norank;g__Acremonium;s__Acremonium sp. BRO-2013
OTU290	0	0	0	0	0	0	0	0	0	0	0	0	19	8	40	0	0	0	0	0	0	0	0	0	0	0	0	1	0	0	0	0	0	Unclassified
OTU291	0	0	0	0	0	0	0	0	0	0	0	0	0	0	0	0	0	0	0	0	0	0	0	0	0	0	0	30	18	14	2	3	1	d__Eukaryota;p__Ascomycota;c__Eurotiomycetes;o__Chaetothyriales;f__Herpotrichiellaceae;g__Phialophora;s__Phialophora sp. AX163
OTU292	0	0	0	0	0	0	0	0	0	0	0	0	0	0	0	1	1	0	2	1	2	0	0	0	0	0	0	4	7	4	15	22	11	d__Eukaryota;p__Ascomycota;c__Sordariomycetes;o__Sordariales;f__Chaetomiaceae;g__Humicola;s__Humicola fuscoatra
OTU293	0	1	1	3	7	2	7	9	7	0	0	0	5	5	6	2	2	2	2	1	4	0	1	0	0	0	0	0	1	0	0	0	0	d__Eukaryota;p__Ascomycota;c__Dothideomycetes;o__Pleosporales;f__Didymellaceae;g__Epicoccum;s__Epicoccum nigrum
OTU294	0	0	0	10	0	0	0	0	0	0	0	0	0	49	0	0	0	0	2	0	0	2	2	0	0	0	0	0	0	0	0	0	0	d__Eukaryota;p__Ascomycota;c__Sordariomycetes;o__Hypocreales;f__norank;g__Ustilaginoidea;s__Ustilaginoidea virens
OTU295	0	0	0	0	0	0	0	0	0	4	10	16	1	2	1	9	4	10	3	1	2	3	1	3	0	0	0	0	0	0	0	0	0	d__Eukaryota;p__Ascomycota;c__Sordariomycetes;o__Sordariales;f__norank;g__Madurella;s__Madurella sp. 'pseudomycetomatis'
OTU296	0	0	0	0	0	0	0	0	0	0	0	0	0	0	0	0	1	0	9	21	25	0	0	0	0	0	0	0	0	0	0	0	0	Unclassified
OTU297	0	0	0	19	0	32	0	0	0	0	0	0	0	0	0	0	0	0	0	0	0	0	0	0	0	0	0	0	0	0	0	0	0	d__Eukaryota;p__Ascomycota;c__Dothideomycetes;o__Pleosporales;f__Periconiaceae;g__Periconia;s__Periconia echinochloae
OTU298	0	0	0	9	13	5	7	1	10	0	0	0	0	0	0	1	2	3	1	8	1	0	0	0	0	0	0	0	2	2	1	1	0	d__Eukaryota;p__Zoopagomycota;c__Zoopagomycetes;o__Zoopagales;f__Zoopagaceae;g__Acaulopage;s__Acaulopage dichotoma
OTU299	0	0	0	9	18	17	0	0	0	0	0	0	0	0	0	0	0	0	0	0	0	4	1	0	0	0	0	0	0	0	0	0	0	d__Eukaryota;p__Ascomycota;c__Leotiomycetes;o__Helotiales;f__Sclerotiniaceae;g__Streptobotrys;s__Streptobotrys streptothrix
OTU300	0	0	0	40	11	0	0	0	0	0	0	0	0	0	0	0	0	0	0	0	0	0	0	0	0	0	0	0	0	0	0	0	0	d__Eukaryota;p__Ascomycota;c__Eurotiomycetes;o__Chaetothyriales;f__Herpotrichiellaceae;g__Exophiala;s__Exophiala sp. CPC 12171
OTU301	10	6	2	3	0	0	0	0	0	0	0	0	1	3	0	1	1	0	0	0	1	0	0	0	7	10	10	6	3	4	0	0	0	Unclassified
OTU302	0	1	0	0	0	0	1	0	0	0	0	0	0	0	0	0	1	0	0	0	0	0	0	0	3	20	8	0	0	0	16	9	8	d__Eukaryota;p__Ascomycota;c__Dothideomycetes;o__Pleosporales;f__Pyrenochaetopsidaceae;g__Pyrenochaetopsis;s__Pyrenochaetopsis leptospora
OTU303	0	0	0	0	0	0	23	12	22	0	0	0	0	0	0	0	0	0	0	0	0	0	0	0	0	0	0	0	0	0	0	0	0	Unclassified
OTU304	0	0	0	18	31	17	0	0	0	0	0	0	0	0	0	0	0	0	0	0	0	0	0	0	1	0	0	0	0	0	1	0	0	d__Eukaryota;p__Ascomycota;c__Dothideomycetes;o__Pleosporales;f__Thyridariaceae;g__Roussoella;s__Roussoella solani
OTU305	0	0	1	9	0	1	44	0	0	0	0	0	0	0	0	0	0	0	0	0	0	0	0	0	0	0	0	0	0	0	0	0	0	d__Eukaryota;p__Mucoromycota;c__Mortierellomycetes;o__Mortierellales;f__Mortierellaceae;g__Mortierella;s__Mortierella sp. MEL 2385001
OTU306	0	0	0	8	3	4	8	3	4	0	0	0	0	0	0	1	0	0	1	0	2	0	0	0	5	8	2	6	4	5	3	1	1	d__Eukaryota;p__Ascomycota;c__Dothideomycetes;o__Pleosporales;f__Cucurbitariaceae;g__Neocucurbitaria;s__Neocucurbitaria unguis-hominis
OTU307	0	0	0	0	0	0	0	0	0	0	0	0	0	0	0	3	8	4	12	4	7	0	0	0	0	0	0	3	1	3	8	5	5	d__Eukaryota;p__Ascomycota;c__Sordariomycetes;o__Sordariales;f__Chaetomiaceae;g__Botryotrichum;s__Botryotrichum piluliferum
OTU308	0	0	0	0	35	0	12	0	0	0	0	0	0	0	0	1	0	0	0	0	0	0	0	0	0	0	0	0	0	0	0	0	0	d__Eukaryota;p__Ascomycota;c__Eurotiomycetes;o__Chaetothyriales;f__Cyphellophoraceae;g__Cyphellophora;s__Cyphellophora sessilis
OTU309	0	0	0	0	0	0	0	0	0	0	0	1	0	0	0	6	7	14	7	10	11	0	0	0	0	0	0	0	0	0	0	0	0	d__Eukaryota;p__Ascomycota;c__Sordariomycetes;o__Sordariales;f__Chaetomiaceae;g__Humicola;s__Humicola fuscoatra
OTU310	0	0	0	0	0	0	35	20	7	0	1	0	0	0	0	0	0	0	0	0	0	0	0	0	0	0	0	0	0	0	0	1	0	d__Eukaryota;p__Ascomycota;c__Sordariomycetes;o__Hypocreales;f__norank;g__Acremonium;s__Acremonium rutilum
OTU311	0	0	0	0	0	0	10	48	15	0	0	0	0	0	0	0	0	0	0	0	0	0	0	0	0	0	0	0	0	0	2	0	2	d__Eukaryota;p__Ascomycota;c__Sordariomycetes;o__Sordariales;f__Lasiosphaeriaceae;g__Cercophora;s__Cercophora acanthigera
OTU312	0	0	0	0	0	0	3	0	0	0	0	0	19	0	35	0	0	0	0	1	0	0	0	1	0	0	0	0	0	1	0	0	0	d__Eukaryota;p__Ascomycota;c__Dothideomycetes;o__Capnodiales;f__Cladosporiaceae;g__Cladosporium;s__Cladosporium austrohemisphaericum
OTU313	0	0	0	32	21	0	0	0	0	0	0	0	0	0	0	0	0	0	0	0	0	0	0	0	0	0	0	0	0	0	0	0	0	d__Eukaryota;p__Ascomycota;c__Dothideomycetes;o__Pleosporales;f__Periconiaceae;g__Periconia;s__Periconia homothallica
OTU314	0	0	0	0	0	0	0	0	0	0	0	0	0	0	0	32	9	14	0	0	0	0	0	0	0	0	0	0	0	0	0	0	0	d__Eukaryota;p__Ascomycota;c__Sordariomycetes;o__norank;f__norank;g__Trichocladium;s__Trichocladium asperum
OTU315	0	0	0	10	27	14	0	2	3	0	0	1	0	0	0	0	0	0	0	0	0	0	0	0	0	0	0	0	0	0	0	0	0	d__Eukaryota;p__Ascomycota;c__Sordariomycetes;o__Xylariales;f__Diatrypaceae;g__Allocryptovalsa;s__Allocryptovalsa cryptovalsoidea
OTU316	0	0	0	0	0	0	0	0	0	0	0	0	0	0	0	0	0	0	0	0	0	10	5	31	0	0	0	0	0	0	2	2	1	d__Eukaryota;p__Ascomycota;c__Sordariomycetes;o__Sordariales;f__Chaetomiaceae;g__Thielavia;s__Thielavia gigaspora
OTU317	0	0	0	0	0	0	0	0	0	0	0	0	0	0	2	0	0	1	0	0	0	0	0	0	0	0	0	15	11	34	1	1	0	d__Eukaryota;p__Ascomycota;c__Sordariomycetes;o__Sordariales;f__Chaetomiaceae;g__Humicola;s__Humicola fuscoatra
OTU318	0	0	0	16	7	17	5	4	7	0	0	0	0	0	0	0	0	1	0	0	0	0	0	0	0	0	0	0	1	0	1	3	2	Unclassified
OTU319	0	0	0	0	0	0	0	0	0	0	1	0	0	0	0	0	0	0	0	0	0	11	16	20	2	0	1	0	0	0	0	0	0	d__Eukaryota;p__Ascomycota;c__Eurotiomycetes;o__Onygenales;f__Gymnoascaceae;g__Gymnascella;s__Gymnascella hyalinospora
OTU320	0	0	0	0	28	0	24	4	1	0	0	0	0	0	0	0	0	0	0	0	1	0	0	0	0	0	0	0	0	0	0	0	0	d__Eukaryota;p__Ascomycota;c__Eurotiomycetes;o__Chaetothyriales;f__norank;g__Strelitziana;s__Strelitziana albiziae
OTU321	0	0	1	0	0	0	25	0	8	0	0	0	0	0	0	1	2	2	0	1	0	0	0	0	1	7	2	0	1	0	0	0	0	d__Eukaryota;p__Ascomycota;c__Leotiomycetes;o__norank;f__norank;g__Scytalidium;s__Scytalidium infestans
OTU322	0	0	0	0	0	0	0	0	0	0	0	0	0	0	0	2	0	3	0	1	2	0	0	0	0	0	0	4	7	3	10	12	17	d__Eukaryota;p__Ascomycota;c__Sordariomycetes;o__Sordariales;f__Chaetomiaceae;g__Botryotrichum;s__Botryotrichum piluliferum
OTU323	0	0	0	2	2	2	0	0	2	0	1	1	0	0	0	12	6	1	8	1	4	0	0	4	0	2	1	0	0	2	0	0	0	d__Eukaryota;p__Ascomycota;c__Sordariomycetes;o__Glomerellales;f__Plectosphaerellaceae;g__Gibellulopsis;s__Gibellulopsis nigrescens
OTU324	0	0	0	0	0	0	0	0	0	0	0	0	2	29	4	4	0	1	1	0	0	0	0	0	0	0	0	0	0	0	0	0	0	d__Eukaryota;p__Ascomycota;c__Sordariomycetes;o__Melanosporales;f__Ceratostomataceae;g__Microthecium;s__Microthecium tenuissimum
OTU325	0	0	0	33	7	0	9	0	1	0	0	0	0	0	0	0	0	0	5	0	1	0	0	0	0	0	0	0	0	0	0	0	0	d__Eukaryota;p__Ascomycota;c__Eurotiomycetes;o__Chaetothyriales;f__Cyphellophoraceae;g__Cyphellophora;s__Cyphellophora laciniata
OTU326	0	0	0	46	0	0	0	0	0	0	0	0	0	0	0	0	0	0	0	0	0	0	0	0	0	0	0	0	0	0	0	0	0	d__Eukaryota;p__Basidiomycota;c__Malasseziomycetes;o__Malasseziales;f__Malasseziaceae;g__Malassezia;s__Malassezia dermatis
OTU327	0	0	0	0	0	0	0	0	0	2	6	1	35	0	0	0	0	1	0	0	1	2	0	1	0	0	0	0	0	0	0	0	0	d__Eukaryota;p__Ascomycota;c__Sordariomycetes;o__Hypocreales;f__norank;g__Acremonium;s__Acremonium persicinum
OTU328	0	1	2	5	0	0	0	4	24	0	0	0	0	0	0	0	0	0	1	1	0	3	0	5	4	0	2	0	0	0	0	0	0	d__Eukaryota;p__Ascomycota;c__Dothideomycetes;o__Pleosporales;f__Didymellaceae;g__Phoma;s__Phoma sp.
OTU329	0	0	6	0	0	0	0	0	0	0	0	0	47	0	0	0	0	0	0	0	0	0	0	0	0	0	0	0	0	0	0	0	0	d__Eukaryota;p__Ascomycota;c__Sordariomycetes;o__Hypocreales;f__Cordycipitaceae;g__Simplicillium;s__Simplicillium lanosoniveum
OTU330	0	0	0	0	0	0	0	0	0	0	0	1	0	0	0	0	0	2	1	0	0	3	12	18	1	2	2	1	1	0	0	0	1	d__Eukaryota;p__Ascomycota;c__Eurotiomycetes;o__Eurotiales;f__Trichocomaceae;g__Thermomyces;s__Thermomyces dupontii
OTU331	0	0	0	13	3	0	0	0	0	0	0	0	8	7	0	13	1	7	0	0	0	0	0	0	1	2	0	0	0	0	0	0	0	Unclassified
OTU332	0	0	0	0	0	0	0	0	0	0	0	0	0	0	0	10	4	10	5	10	6	0	0	0	0	0	0	2	0	3	0	0	0	d__Eukaryota;p__Ascomycota;c__Sordariomycetes;o__Sordariales;f__Chaetomiaceae;g__Botryotrichum;s__Botryotrichum piluliferum
OTU333	0	0	0	0	0	0	0	0	0	0	0	0	0	0	0	0	0	0	0	0	0	0	0	0	4	3	5	13	15	20	0	0	1	Unclassified
OTU334	0	0	0	0	0	0	0	0	0	0	0	1	0	0	36	0	1	0	2	0	0	7	0	6	0	1	2	0	0	0	1	0	0	d__Eukaryota;p__Ascomycota;c__Eurotiomycetes;o__Eurotiales;f__Aspergillaceae;g__Aspergillus;s__Aspergillus flavus
OTU335	0	0	0	0	0	0	0	0	0	0	0	0	0	0	0	0	0	0	0	0	0	0	0	0	0	0	0	17	12	12	0	1	1	d__Eukaryota;p__Ascomycota;c__Sordariomycetes;o__Sordariales;f__Chaetomiaceae;g__Botryotrichum;s__Botryotrichum piluliferum
OTU336	0	0	0	0	0	0	0	0	0	0	0	0	0	0	0	0	0	0	0	0	0	0	0	0	0	0	0	1	0	0	20	14	19	d__Eukaryota;p__Ascomycota;c__Sordariomycetes;o__Microascales;f__Microascaceae;g__Cephalotrichum;s__Cephalotrichum microsporum
OTU337	0	0	0	0	0	0	0	0	0	12	24	21	0	0	0	1	0	1	0	0	0	0	1	0	0	0	0	0	0	0	0	0	0	d__Eukaryota;p__Ascomycota;c__Sordariomycetes;o__Sordariales;f__norank;g__Madurella;s__Madurella sp. 'pseudomycetomatis'
OTU338	0	0	0	17	23	0	0	0	0	0	0	0	0	0	0	0	0	0	0	0	0	0	0	0	0	0	0	0	0	0	0	0	0	d__Eukaryota;p__Ascomycota;c__Eurotiomycetes;o__Chaetothyriales;f__norank;g__Sarcinomyces;s__Sarcinomyces sp. MA 4787
OTU339	7	1	4	3	5	17	5	3	4	0	0	0	0	0	0	0	0	0	0	0	0	0	0	0	0	0	0	0	0	0	0	0	0	Unclassified
OTU340	0	0	0	0	0	0	0	0	0	0	0	0	0	0	0	5	5	4	7	9	8	0	0	0	0	0	0	2	0	1	5	4	1	d__Eukaryota;p__Ascomycota;c__Sordariomycetes;o__Sordariales;f__Chaetomiaceae;g__Botryotrichum;s__Botryotrichum piluliferum
OTU341	1	2	5	0	31	0	0	0	0	0	0	0	0	0	0	0	0	0	1	0	0	1	2	3	0	0	1	0	0	0	0	0	0	d__Eukaryota;p__Ascomycota;c__Sordariomycetes;o__Hypocreales;f__Nectriaceae;g__Fusarium;s__Fusarium graminearum
OTU342	4	3	3	0	0	3	0	4	1	0	1	3	0	0	14	2	2	0	0	0	1	2	2	3	0	3	2	0	0	0	0	0	0	d__Eukaryota;p__Ascomycota;c__Dothideomycetes;o__Capnodiales;f__Cladosporiaceae;g__Cladosporium;s__Cladosporium sp.
OTU343	0	0	0	0	0	0	0	0	0	0	0	0	0	0	0	0	0	0	0	0	0	19	5	17	0	0	0	0	0	0	0	0	0	d__Eukaryota;p__Basidiomycota;c__Agaricomycetes;o__Agaricales;f__Schizophyllaceae;g__Schizophyllum;s__Schizophyllum commune
OTU344	0	0	0	0	0	0	0	0	0	1	0	3	0	0	0	0	1	0	0	0	0	17	13	7	0	0	0	0	0	0	0	0	0	d__Eukaryota;p__Ascomycota;c__Sordariomycetes;o__Glomerellales;f__Plectosphaerellaceae;g__Sodiomyces;s__Sodiomyces magadii
OTU345	0	0	0	0	0	0	0	0	0	0	0	0	0	0	0	0	0	0	0	0	0	27	8	13	2	4	1	0	0	0	0	0	0	d__Eukaryota;p__Ascomycota;c__Sordariomycetes;o__Glomerellales;f__Plectosphaerellaceae;g__Acremonium;s__Acremonium alcalophilum
OTU346	0	0	0	0	0	0	0	0	0	2	6	4	0	0	0	6	12	4	2	0	8	1	0	0	0	0	0	0	0	0	0	0	0	d__Eukaryota;p__Ascomycota;c__Sordariomycetes;o__Sordariales;f__norank;g__Madurella;s__Madurella sp. 'pseudomycetomatis'
OTU347	0	0	0	44	0	0	0	0	0	0	0	1	0	0	0	0	0	0	0	0	0	0	0	0	0	0	3	0	0	0	0	0	0	d__Eukaryota;p__Basidiomycota;c__Tremellomycetes;o__Cystofilobasidiales;f__Cystofilobasidiaceae;g__Cystofilobasidium;s__Cystofilobasidium infirmominiatum
OTU348	0	0	0	28	0	0	5	11	0	0	0	0	0	0	0	0	0	0	0	0	0	0	0	0	0	0	0	0	0	0	0	0	0	d__Eukaryota;p__Ascomycota;c__Eurotiomycetes;o__Eurotiales;f__Aspergillaceae;g__Penicillium;s__Penicillium sp. CBS 140634
OTU349	0	0	0	0	0	0	0	0	0	0	0	1	0	1	0	0	0	2	1	1	0	5	6	23	1	2	4	0	0	1	0	0	0	d__Eukaryota;p__Ascomycota;c__Eurotiomycetes;o__Eurotiales;f__Trichocomaceae;g__Thermomyces;s__Thermomyces stellatus
OTU350	0	0	0	0	0	0	0	0	0	0	0	0	0	0	0	0	0	0	0	0	0	0	0	0	0	0	0	18	12	14	0	0	0	d__Eukaryota;p__Ascomycota;c__Sordariomycetes;o__Sordariales;f__Chaetomiaceae;g__Botryotrichum;s__Botryotrichum piluliferum
OTU351	3	2	6	0	9	16	0	0	1	0	1	0	0	0	0	0	0	0	0	0	0	0	0	0	0	0	0	0	0	0	0	0	0	d__Eukaryota;p__Ascomycota;c__Saccharomycetes;o__Saccharomycetales;f__Debaryomycetaceae;g__Meyerozyma;s__Meyerozyma guilliermondii
OTU352	0	0	0	0	0	0	0	0	0	0	0	0	0	0	0	0	0	0	0	0	0	0	0	0	0	0	0	16	14	26	0	0	0	d__Eukaryota;p__Ascomycota;c__Dothideomycetes;o__Pleosporales;f__Torulaceae;g__Torula;s__Torula masonii
OTU353	0	0	0	19	0	0	0	0	1	1	1	0	0	0	0	0	1	1	0	0	6	3	2	1	3	0	0	0	0	0	0	0	0	d__Eukaryota;p__Ascomycota;c__Sordariomycetes;o__Hypocreales;f__norank;g__Emericellopsis;s__Emericellopsis microspora
OTU354	0	0	0	0	11	0	0	0	0	0	0	0	16	10	0	0	0	0	0	0	1	0	0	0	2	0	0	0	0	0	0	0	0	d__Eukaryota;p__Ascomycota;c__Dothideomycetes;o__Pleosporales;f__Phaeosphaeriaceae;g__Didymocyrtis;s__Didymocyrtis brachylaenae
OTU355	0	0	0	0	0	35	0	0	0	0	0	0	0	0	0	0	0	2	0	0	0	0	0	0	0	0	0	0	0	0	0	0	0	Unclassified
OTU356	0	0	0	2	0	12	0	0	0	0	0	0	0	12	4	4	2	2	0	0	0	0	0	0	0	0	1	0	0	0	0	0	0	Unclassified
OTU357	0	2	0	3	4	1	4	5	8	0	0	0	0	2	0	0	0	0	2	1	0	0	0	0	5	4	3	3	3	0	2	1	1	d__Eukaryota;p__Ascomycota;c__Dothideomycetes;o__Pleosporales;f__Cucurbitariaceae;g__Neocucurbitaria;s__Neocucurbitaria unguis-hominis
OTU358	0	0	0	0	0	0	0	0	0	1	0	0	0	0	0	4	1	2	14	7	7	0	0	0	0	0	0	0	0	0	0	0	0	d__Eukaryota;p__Ascomycota;c__Sordariomycetes;o__Sordariales;f__Chaetomiaceae;g__Botryotrichum;s__Botryotrichum piluliferum
OTU359	0	0	0	0	0	0	0	0	6	0	0	0	8	20	0	0	7	0	0	0	0	0	0	0	0	0	0	0	0	0	2	0	3	d__Eukaryota;p__Ascomycota;c__Dothideomycetes;o__Pleosporales;f__norank;g__Dokmaia;s__Dokmaia sp. 46a
OTU360	0	0	0	0	0	0	0	0	0	12	22	13	0	0	0	1	0	0	0	0	1	0	0	0	0	0	0	0	0	0	0	0	0	d__Eukaryota;p__Ascomycota;c__Sordariomycetes;o__Sordariales;f__Chaetomiaceae;g__Humicola;s__Humicola fuscoatra
OTU361	0	0	0	0	0	0	16	15	4	0	0	0	0	0	0	0	0	1	0	0	5	0	0	0	0	0	0	0	0	0	0	0	0	d__Eukaryota;p__Ascomycota;c__Sordariomycetes;o__Xylariales;f__Apiosporaceae;g__Arthrinium;s__Arthrinium rasikravindrae
OTU362	0	0	0	22	13	0	0	0	0	0	0	0	0	0	0	0	0	0	0	0	2	0	0	0	0	0	0	0	0	0	0	0	0	d__Eukaryota;p__Basidiomycota;c__Microbotryomycetes;o__Sporidiobolales;f__Sporidiobolaceae;g__Rhodotorula;s__Rhodotorula sp. P2S-PDA
OTU363	0	0	0	0	0	0	0	0	0	8	8	9	0	0	0	6	7	3	0	0	0	0	0	1	0	0	4	0	0	0	0	0	0	d__Eukaryota;p__Ascomycota;c__norank;o__norank;f__norank;g__Acremonium;s__Acremonium sp. B11-1
OTU364	0	0	0	0	0	0	0	0	0	0	0	0	0	0	0	0	0	3	10	12	10	0	0	0	0	0	0	0	0	0	0	0	0	d__Eukaryota;p__Ascomycota;c__Sordariomycetes;o__Sordariales;f__Lasiosphaeriaceae;g__Schizothecium;s__Schizothecium inaequale
OTU365	0	0	0	0	0	0	0	0	0	0	0	0	0	0	0	1	1	1	5	18	9	0	0	0	0	0	0	0	0	0	4	1	0	d__Eukaryota;p__Ascomycota;c__Sordariomycetes;o__Sordariales;f__Lasiosphaeriaceae;g__Schizothecium;s__Schizothecium inaequale
OTU366	4	0	0	2	0	0	0	3	8	1	0	0	0	0	0	0	1	0	1	0	0	0	2	2	8	1	10	1	0	1	1	2	0	d__Eukaryota;p__Basidiomycota;c__Microbotryomycetes;o__Sporidiobolales;f__Sporidiobolaceae;g__Rhodotorula;s__Rhodotorula mucilaginosa
OTU367	0	0	0	0	0	0	0	0	0	0	0	0	0	0	0	0	0	0	0	0	0	18	11	9	0	0	0	0	0	0	0	0	0	d__Eukaryota;p__Ascomycota;c__Sordariomycetes;o__Microascales;f__Microascaceae;g__Scedosporium;s__Scedosporium apiospermum
OTU368	0	0	0	0	22	0	7	5	0	0	0	0	0	0	0	0	0	1	0	0	0	0	0	0	0	0	0	0	0	0	0	0	0	d__Eukaryota;p__Ascomycota;c__Sordariomycetes;o__Xylariales;f__Diatrypaceae;g__Eutypella;s__Eutypella scoparia
OTU369	0	0	0	0	0	0	4	12	11	0	0	0	0	0	0	0	0	0	0	0	0	0	0	0	0	0	0	1	2	5	1	1	0	d__Eukaryota;p__Ascomycota;c__Dothideomycetes;o__Pleosporales;f__Torulaceae;g__Torula;s__Torula herbarum
OTU370	0	0	0	0	0	0	17	6	14	0	0	0	0	0	0	0	0	0	0	0	0	0	0	0	0	0	0	0	0	0	0	0	0	d__Eukaryota;p__Ascomycota;c__Sordariomycetes;o__Hypocreales;f__Cordycipitaceae;g__Lecanicillium;s__Lecanicillium psalliotae
OTU371	0	0	0	0	27	0	2	3	0	0	0	0	0	0	0	0	2	0	0	0	0	0	0	0	0	0	0	0	0	0	0	0	0	Unclassified
OTU372	0	0	0	35	0	0	0	0	0	0	0	0	0	0	0	0	0	0	0	0	0	0	0	0	0	0	0	0	0	0	0	0	0	d__Eukaryota;p__Ascomycota;c__Dothideomycetes;o__Capnodiales;f__Teratosphaeriaceae;g__Pseudoteratosphaeria;s__Pseudoteratosphaeria ohnowa
OTU373	0	0	0	0	0	0	0	0	0	0	0	0	0	0	0	1	0	0	0	0	1	0	0	0	0	0	0	12	12	4	2	6	1	d__Eukaryota;p__Ascomycota;c__Sordariomycetes;o__Microascales;f__Microascaceae;g__Lophotrichus;s__Lophotrichus sp. 1 RJ2014
OTU374	1	0	0	19	0	0	0	0	0	0	0	1	0	0	17	0	0	0	0	0	0	0	0	0	0	0	3	0	0	0	0	0	0	d__Eukaryota;p__Ascomycota;c__Dothideomycetes;o__Pleosporales;f__Massarinaceae;g__Stagonospora;s__Stagonospora sp. A208
OTU375	0	0	0	0	0	0	0	0	0	11	10	10	0	0	0	0	0	0	0	0	0	1	0	0	3	0	1	0	0	0	0	0	0	d__Eukaryota;p__Ascomycota;c__Sordariomycetes;o__Hypocreales;f__norank;g__Acremonium;s__Acremonium charticola
OTU376	0	0	0	0	0	0	0	0	0	13	6	7	0	1	0	2	2	2	1	1	2	0	0	0	0	0	0	0	0	0	0	0	0	d__Eukaryota;p__Ascomycota;c__Sordariomycetes;o__Sordariales;f__Chaetomiaceae;g__Humicola;s__Humicola fuscoatra
OTU377	0	0	0	0	17	15	0	0	0	0	0	0	0	0	0	0	0	0	0	0	0	0	0	0	0	0	0	0	0	0	0	0	0	d__Eukaryota;p__Ascomycota;c__norank;o__norank;f__norank;g__Tricellula;s__Tricellula aquatica
OTU378	1	0	0	0	10	0	0	0	0	0	7	7	0	0	0	0	2	6	0	0	0	0	0	0	0	0	0	0	0	0	0	0	0	d__Eukaryota;p__Ascomycota;c__Dothideomycetes;o__Strigulales;f__Strigulaceae;g__Strigula;s__Strigula orbicularis
OTU379	2	2	2	4	0	10	6	5	5	0	0	0	0	0	0	0	0	0	0	0	0	0	0	0	0	0	0	0	0	0	0	0	0	Unclassified
OTU380	0	0	0	0	0	0	9	0	0	0	0	0	23	0	0	0	0	0	0	0	0	0	0	0	0	0	0	0	0	0	0	0	0	d__Eukaryota;p__Ascomycota;c__Dothideomycetes;o__norank;f__norank;g__Coniosporium;s__Coniosporium sp. MA4560
OTU381	0	0	0	0	0	0	0	0	0	0	4	3	16	0	0	0	0	0	0	1	0	5	3	1	4	0	0	0	0	0	0	0	0	d__Eukaryota;p__Ascomycota;c__Sordariomycetes;o__Hypocreales;f__Stachybotryaceae;g__Myrothecium;s__Myrothecium sp. 08010
OTU382	0	0	0	0	0	0	0	0	0	0	0	0	0	0	9	4	0	0	0	0	0	15	4	8	0	0	0	0	0	0	0	0	0	d__Eukaryota;p__Ascomycota;c__Eurotiomycetes;o__Eurotiales;f__Aspergillaceae;g__Aspergillus;s__Aspergillus penicillioides
OTU383	0	0	0	20	0	0	5	0	0	0	2	0	0	0	0	0	0	1	0	0	0	0	4	0	0	0	3	0	1	0	0	0	0	d__Eukaryota;p__Ascomycota;c__Eurotiomycetes;o__Chaetothyriales;f__Herpotrichiellaceae;g__Exophiala;s__Exophiala sp. CPC 12171
OTU384	0	0	0	0	0	0	0	0	0	0	0	0	0	0	0	0	0	0	0	0	0	9	12	5	6	0	0	0	0	0	0	0	0	d__Eukaryota;p__Mucoromycota;c__Mortierellomycetes;o__Mortierellales;f__Mortierellaceae;g__Mortierella;s__Mortierella cf. wolfii CBS 614.70
OTU385	2	0	0	14	0	0	0	0	0	0	1	1	0	0	0	0	0	2	0	0	0	2	6	6	0	0	3	0	0	0	0	0	0	d__Eukaryota;p__Ascomycota;c__Eurotiomycetes;o__Eurotiales;f__Aspergillaceae;g__Aspergillus;s__Aspergillus penicillioides
OTU386	0	0	4	0	0	0	0	0	0	0	0	0	0	0	0	31	0	0	0	0	0	0	0	0	0	0	0	0	0	0	0	0	0	d__Eukaryota;p__Ascomycota;c__Sordariomycetes;o__Hypocreales;f__Nectriaceae;g__Dactylonectria;s__Dactylonectria estremocensis
OTU387	0	0	0	5	0	0	2	4	0	0	0	0	0	0	0	3	6	2	0	0	1	0	0	2	0	0	0	1	3	0	0	0	0	d__Eukaryota;p__Basidiomycota;c__Cystobasidiomycetes;o__Erythrobasidiales;f__Erythrobasidiaceae;g__Erythrobasidium;s__Erythrobasidium sp. FF-2011
OTU388	0	0	0	0	0	0	0	0	0	0	4	3	0	0	0	0	2	0	0	2	0	6	3	9	1	1	0	0	0	0	0	0	0	d__Eukaryota;p__Ascomycota;c__Dothideomycetes;o__Capnodiales;f__Teratosphaeriaceae;g__Hortaea;s__Hortaea werneckii
OTU389	0	0	0	0	0	0	0	0	0	0	0	0	0	0	0	0	0	0	0	0	0	8	18	11	0	0	0	0	0	0	0	0	0	d__Eukaryota;p__Ascomycota;c__Sordariomycetes;o__Microascales;f__Microascaceae;g__Lomentospora;s__Lomentospora prolificans
OTU390	0	0	0	0	0	0	0	0	0	0	0	0	0	0	0	0	0	0	4	0	0	0	0	0	0	0	0	0	0	0	15	7	11	d__Eukaryota;p__Ascomycota;c__Sordariomycetes;o__Sordariales;f__Lasiosphaeriaceae;g__Schizothecium;s__Schizothecium inaequale
OTU391	0	0	0	0	0	0	0	0	0	3	4	3	0	0	0	2	5	4	2	3	5	0	0	0	0	0	0	0	0	0	0	0	0	d__Eukaryota;p__Ascomycota;c__Sordariomycetes;o__Sordariales;f__Chaetomiaceae;g__Humicola;s__Humicola fuscoatra
OTU392	0	0	0	0	0	0	0	0	0	0	0	1	0	0	0	0	0	0	0	0	0	8	12	17	0	0	0	0	0	0	0	0	0	d__Eukaryota;p__Ascomycota;c__Sordariomycetes;o__Sordariales;f__Lasiosphaeriaceae;g__Cladorrhinum;s__Cladorrhinum australe
OTU393	0	0	0	0	0	0	0	0	0	2	1	1	0	0	3	0	1	0	2	1	0	2	3	6	0	6	2	0	0	0	0	0	0	d__Eukaryota;p__Ascomycota;c__Eurotiomycetes;o__Eurotiales;f__Trichocomaceae;g__Thermomyces;s__Thermomyces stellatus
OTU394	0	1	0	0	0	0	0	0	0	0	0	0	0	0	0	0	0	0	0	0	1	15	6	18	0	0	0	0	0	0	0	0	0	d__Eukaryota;p__Basidiomycota;c__Agaricomycetes;o__Agaricales;f__Physalacriaceae;g__Flammulina;s__Flammulina velutipes
OTU395	0	0	0	0	0	0	0	0	0	0	0	0	0	0	0	10	10	10	0	1	0	0	0	0	0	0	0	0	0	0	0	0	0	d__Eukaryota;p__Ascomycota;c__Sordariomycetes;o__Hypocreales;f__Cordycipitaceae;g__Lecanicillium;s__Lecanicillium sp.
OTU396	0	0	0	2	0	0	0	0	0	0	0	0	0	18	0	4	2	1	0	0	0	0	0	0	0	0	0	0	0	1	0	0	0	Unclassified
OTU397	0	0	0	0	23	0	0	0	0	0	0	0	0	0	0	0	0	0	0	0	0	0	9	2	2	0	1	0	0	0	0	0	0	d__Eukaryota;p__Basidiomycota;c__Microbotryomycetes;o__norank;f__Chrysozymaceae;g__Sampaiozyma;s__Sampaiozyma ingeniosa
OTU398	0	0	0	0	0	14	3	0	0	0	0	0	0	0	0	2	2	2	0	1	5	0	0	0	0	0	0	0	0	0	1	0	0	Unclassified
OTU399	0	0	0	2	0	0	0	0	0	0	0	0	0	11	8	5	2	2	0	0	0	0	0	0	0	1	0	0	0	0	0	0	0	Unclassified
OTU400	0	0	0	0	0	0	0	0	0	0	0	0	2	14	0	5	1	8	0	0	0	0	0	0	0	0	0	0	0	0	0	0	0	Unclassified
OTU401	0	0	0	0	0	0	0	0	0	0	0	0	0	0	0	0	0	0	0	0	0	0	0	0	0	0	0	4	6	20	1	3	2	Unclassified
OTU402	0	0	0	0	0	0	0	0	0	0	0	0	0	0	0	0	1	0	0	0	0	0	0	0	6	15	12	0	1	0	0	0	0	d__Eukaryota;p__Ascomycota;c__Sordariomycetes;o__Hypocreales;f__Clavicipitaceae;g__Paecilomyces;s__[Diploospora] longispora
OTU403	0	0	0	0	0	0	0	0	0	5	13	7	0	0	0	1	0	0	1	0	0	4	1	0	0	1	0	0	1	0	0	0	1	d__Eukaryota;p__Ascomycota;c__Sordariomycetes;o__Glomerellales;f__Plectosphaerellaceae;g__Acrostalagmus;s__Acrostalagmus luteoalbus
OTU404	0	0	0	0	0	0	0	0	0	0	0	0	0	0	0	1	0	1	0	2	3	0	0	0	0	0	0	2	1	1	10	7	8	d__Eukaryota;p__Ascomycota;c__Sordariomycetes;o__Sordariales;f__Chaetomiaceae;g__Humicola;s__Humicola fuscoatra
OTU405	0	0	0	0	17	0	0	0	0	0	0	0	0	0	0	0	0	0	1	0	0	0	0	0	0	0	0	0	0	0	0	0	0	d__Eukaryota;p__Ascomycota;c__Eurotiomycetes;o__Chaetothyriales;f__Herpotrichiellaceae;g__Rhinocladiella;s__Rhinocladiella sp. 01001b
OTU406	0	0	0	0	0	0	0	0	0	1	0	0	0	0	0	3	5	2	1	2	2	0	0	0	0	0	0	3	3	3	2	7	4	d__Eukaryota;p__Ascomycota;c__Sordariomycetes;o__Sordariales;f__Chaetomiaceae;g__Botryotrichum;s__Botryotrichum piluliferum
OTU407	0	0	0	0	24	0	0	0	0	0	0	0	0	0	0	0	0	0	0	0	0	0	0	0	0	0	0	0	0	0	0	0	0	d__Eukaryota;p__Ascomycota;c__Dothideomycetes;o__Pleosporales;f__Lophiostomataceae;g__Lophiostoma;s__Lophiostoma sp. CBS 123543
OTU408	3	6	1	0	14	0	0	0	0	4	1	4	0	0	0	0	0	0	0	0	0	0	3	3	1	0	0	0	0	0	0	0	0	d__Eukaryota;p__Ascomycota;c__Sordariomycetes;o__Hypocreales;f__Cordycipitaceae;g__Parengyodontium;s__Parengyodontium album
OTU409	0	0	0	4	9	1	0	0	0	0	0	0	0	0	0	5	0	5	0	0	1	0	0	0	0	1	0	0	0	0	0	0	0	Unclassified
OTU410	0	0	0	0	0	0	0	0	0	0	0	0	0	0	0	6	10	7	3	2	6	0	0	0	0	0	0	0	0	0	0	0	0	d__Eukaryota;p__Ascomycota;c__Sordariomycetes;o__Hypocreales;f__Clavicipitaceae;g__Paecilomyces;s__[Diploospora] longispora
OTU411	0	0	0	0	0	0	0	0	0	0	0	0	0	0	0	4	8	5	1	3	6	0	0	0	0	0	0	1	0	0	0	1	0	d__Eukaryota;p__Ascomycota;c__Sordariomycetes;o__Glomerellales;f__Plectosphaerellaceae;g__Plectosphaerella;s__Plectosphaerella cucumerina
OTU412	0	0	0	4	6	0	3	2	0	0	0	0	0	0	0	0	0	0	0	0	0	0	0	0	0	2	1	2	2	3	0	0	0	Unclassified
OTU413	0	0	0	15	11	0	0	0	0	0	0	0	0	0	0	0	0	0	0	0	0	0	0	0	0	0	0	0	2	0	0	0	0	d__Eukaryota;p__Ascomycota;c__Dothideomycetes;o__Capnodiales;f__norank;g__Pseudotaeniolina;s__Pseudotaeniolina globosa
OTU414	0	0	0	0	0	0	0	0	0	0	0	0	0	0	0	0	0	0	0	0	0	0	0	0	0	0	0	1	2	0	10	15	9	d__Eukaryota;p__Ascomycota;c__Sordariomycetes;o__Microascales;f__Microascaceae;g__Cephalotrichum;s__Cephalotrichum sp.
OTU415	0	0	0	14	0	13	0	0	0	0	0	0	0	0	0	1	1	2	0	0	0	1	0	0	0	0	0	0	0	0	0	0	0	d__Eukaryota;p__Ascomycota;c__Dothideomycetes;o__Pleosporales;f__Astrosphaeriellaceae;g__Pithomyces;s__Pithomyces chartarum
OTU416	0	0	0	0	0	0	0	0	0	3	5	3	0	0	0	4	1	5	0	1	2	3	0	1	0	0	0	0	0	0	0	0	0	d__Eukaryota;p__Ascomycota;c__Sordariomycetes;o__Microascales;f__Microascaceae;g__Scedosporium;s__Scedosporium apiospermum
OTU417	3	2	13	0	0	0	0	0	0	0	0	0	0	0	0	0	0	0	1	0	0	0	0	0	14	3	1	0	0	0	0	0	0	d__Eukaryota;p__Ascomycota;c__Dothideomycetes;o__Capnodiales;f__Mycosphaerellaceae;g__Ramularia;s__Ramularia glennii
OTU418	0	0	0	0	0	0	7	0	0	0	0	0	18	0	3	0	0	2	0	0	0	0	0	0	0	0	0	0	0	0	0	0	0	Unclassified
OTU419	0	0	0	0	0	0	0	0	0	0	0	0	21	0	0	0	0	0	0	0	0	0	2	0	0	0	0	0	0	0	0	0	0	d__Eukaryota;p__Ascomycota;c__Eurotiomycetes;o__Eurotiales;f__Trichocomaceae;g__Talaromyces;s__Talaromyces piceae
OTU420	0	0	0	0	0	0	0	0	0	5	1	1	0	0	0	0	1	0	0	0	0	7	4	3	0	0	0	2	1	1	2	0	4	d__Eukaryota;p__Ascomycota;c__Sordariomycetes;o__Glomerellales;f__Plectosphaerellaceae;g__Acremonium;s__Acremonium alcalophilum
OTU421	0	2	0	0	0	15	0	0	0	0	0	0	0	0	0	1	0	3	0	1	0	2	0	0	0	0	0	0	0	0	0	0	0	d__Eukaryota;p__Basidiomycota;c__Cystobasidiomycetes;o__Erythrobasidiales;f__Erythrobasidiaceae;g__Erythrobasidium;s__Erythrobasidium yunnanense
OTU422	0	0	0	0	26	0	0	0	0	0	0	0	0	0	0	0	0	0	0	0	0	0	0	0	0	0	0	0	0	0	0	0	0	d__Eukaryota;p__Ascomycota;c__Orbiliomycetes;o__Orbiliales;f__Orbiliaceae;g__Dactylaria;s__Dactylaria sp. P7
OTU423	0	0	0	0	0	0	7	17	10	0	0	0	0	0	0	0	0	0	0	0	0	0	0	0	0	0	0	0	0	0	0	0	0	d__Eukaryota;p__Ascomycota;c__Leotiomycetes;o__Helotiales;f__Helotiaceae;g__Roseodiscus;s__Roseodiscus subcarneus
OTU424	0	0	0	7	14	0	0	0	3	0	0	0	0	0	0	0	0	1	0	0	1	2	0	0	0	0	0	0	0	0	0	0	0	d__Eukaryota;p__Ascomycota;c__Taphrinomycetes;o__Taphrinales;f__Taphrinaceae;g__Taphrina;s__Taphrina sp.
OTU425	0	0	0	9	9	5	0	8	0	0	0	0	0	0	0	0	0	0	0	0	0	0	0	0	0	0	0	0	0	0	0	0	0	Unclassified
OTU426	0	0	0	0	10	0	0	0	0	0	0	0	3	0	15	0	0	0	0	0	0	0	0	0	0	0	0	0	0	0	0	0	1	d__Eukaryota;p__Basidiomycota;c__Tremellomycetes;o__Filobasidiales;f__Filobasidiaceae;g__Naganishia;s__Naganishia albida
OTU427	0	0	0	0	0	0	0	0	0	1	2	2	7	0	0	0	0	0	0	0	0	3	3	7	1	4	1	1	0	1	0	0	0	d__Eukaryota;p__Ascomycota;c__Sordariomycetes;o__Trichosphaeriales;f__Trichosphaeriaceae;g__Nigrospora;s__Nigrospora oryzae
OTU428	0	0	0	0	0	0	0	0	0	0	1	0	0	21	0	0	0	0	0	0	0	1	0	3	1	0	0	0	0	0	0	0	0	d__Eukaryota;p__Basidiomycota;c__Tremellomycetes;o__Filobasidiales;f__Filobasidiaceae;g__Filobasidium;s__Filobasidium magnum
OTU429	0	0	0	0	0	0	0	0	0	0	0	0	0	0	0	0	0	0	0	0	0	8	10	5	0	0	0	0	0	0	0	0	0	d__Eukaryota;p__Ascomycota;c__Sordariomycetes;o__Hypocreales;f__norank;g__Acremonium;s__Acremonium flavum
OTU430	0	0	0	1	3	2	4	2	1	0	0	0	0	0	0	0	1	0	0	0	0	0	0	0	0	0	0	0	0	0	5	3	3	d__Eukaryota;p__Ascomycota;c__Pezizomycetes;o__Pezizales;f__Morchellaceae;g__Morchella;s__Morchella sextelata
OTU431	0	0	0	21	0	0	0	0	0	0	0	0	0	0	0	0	0	0	0	0	0	0	0	0	0	0	0	0	0	0	0	0	0	d__Eukaryota;p__Ascomycota;c__Dothideomycetes;o__norank;f__norank;g__Spissiomyces;s__Spissiomyces sp. SDBR-CMU319
OTU432	0	0	0	21	0	0	0	3	0	0	0	0	0	0	0	0	0	0	0	1	0	0	0	0	0	0	0	0	0	0	0	0	0	d__Eukaryota;p__Ascomycota;c__Saccharomycetes;o__Saccharomycetales;f__Debaryomycetaceae;g__Debaryomyces;s__Debaryomyces cf. fabryi
OTU433	0	0	0	0	0	0	0	0	0	0	0	0	0	20	0	4	0	5	0	0	0	0	0	0	0	0	0	0	0	0	0	0	0	Unclassified
OTU434	0	0	0	0	13	14	0	0	0	0	0	0	0	0	0	0	0	0	0	0	0	0	0	0	0	0	0	0	0	0	0	0	0	d__Eukaryota;p__Ascomycota;c__Eurotiomycetes;o__Pyrenulales;f__Pyrenulaceae;g__Pyrenula;s__Pyrenula sp. CG3009
OTU435	0	0	0	26	0	0	0	0	0	0	0	0	0	0	0	0	0	0	0	0	0	0	0	0	1	1	3	0	0	0	0	0	0	d__Eukaryota;p__Ascomycota;c__Dothideomycetes;o__Pleosporales;f__Phaeosphaeriaceae;g__Ophiosphaerella;s__Ophiosphaerella agrostidis
OTU436	0	0	0	0	9	0	0	0	0	0	0	0	0	0	0	5	0	1	0	0	0	0	0	0	0	0	0	4	5	3	0	0	0	d__Eukaryota;p__Zoopagomycota;c__Zoopagomycetes;o__Zoopagales;f__Zoopagaceae;g__Acaulopage;s__Acaulopage tetraceros
OTU437	0	0	0	0	0	0	0	0	0	0	1	0	0	0	0	3	1	1	0	0	0	6	5	9	1	0	0	0	0	0	0	1	0	d__Eukaryota;p__Basidiomycota;c__Tremellomycetes;o__Cystofilobasidiales;f__Cystofilobasidiaceae;g__Cystofilobasidium;s__Cystofilobasidium macerans
OTU438	0	0	0	0	0	0	0	0	0	9	5	6	0	0	0	0	4	5	1	0	0	0	0	1	0	0	0	0	0	0	0	0	0	d__Eukaryota;p__Ascomycota;c__Sordariomycetes;o__Sordariales;f__Chaetomiaceae;g__Humicola;s__Humicola fuscoatra
OTU439	0	0	0	1	0	0	0	3	0	0	0	0	0	0	0	0	0	0	0	0	0	0	0	0	1	2	0	1	0	2	10	5	8	d__Eukaryota;p__Ascomycota;c__Dothideomycetes;o__Pleosporales;f__Cucurbitariaceae;g__Neocucurbitaria;s__Neocucurbitaria unguis-hominis
OTU440	0	0	0	0	0	0	0	0	0	0	2	0	0	0	0	0	0	0	0	0	0	7	4	8	6	0	0	0	0	0	0	0	0	d__Eukaryota;p__Basidiomycota;c__Microbotryomycetes;o__Sporidiobolales;f__Sporidiobolaceae;g__Sporobolomyces;s__Sporobolomyces aff. jilinensis F139
OTU441	0	0	0	0	0	0	7	6	10	0	0	0	0	0	0	0	0	0	0	0	0	0	0	0	0	0	0	0	0	0	0	0	0	d__Eukaryota;p__Mucoromycota;c__Mortierellomycetes;o__Mortierellales;f__Mortierellaceae;g__Mortierella;s__Mortierella sp.
OTU442	0	0	0	7	0	16	0	0	0	0	0	0	0	0	0	0	0	0	0	0	0	0	0	0	0	0	0	0	0	0	0	0	0	d__Eukaryota;p__Ascomycota;c__Dothideomycetes;o__Capnodiales;f__Teratosphaeriaceae;g__Penidiella;s__Penidiella sp. T9
OTU443	4	1	0	0	0	0	0	0	0	0	2	3	0	0	0	4	5	3	1	0	0	0	0	3	0	0	0	0	0	0	0	0	0	d__Eukaryota;p__Ascomycota;c__Sordariomycetes;o__Hypocreales;f__Stachybotryaceae;g__Stachybotrys;s__Stachybotrys chlorohalonata
OTU444	0	0	0	0	0	0	0	0	0	7	11	4	0	0	0	0	0	0	0	0	0	2	0	0	0	0	0	0	0	0	0	0	0	d__Eukaryota;p__Ascomycota;c__Sordariomycetes;o__Microascales;f__Microascaceae;g__Scedosporium;s__Scedosporium boydii
OTU445	0	0	0	0	0	0	0	0	0	2	0	1	11	0	0	0	1	1	0	1	0	2	0	0	0	0	0	0	0	0	0	0	0	d__Eukaryota;p__Ascomycota;c__Eurotiomycetes;o__Eurotiales;f__Aspergillaceae;g__Penicillium;s__Penicillium rubidurum
OTU446	0	0	0	0	0	0	0	0	0	1	4	0	0	0	0	0	0	1	0	0	0	7	4	4	5	0	1	0	0	0	2	0	0	d__Eukaryota;p__Ascomycota;c__Eurotiomycetes;o__Eurotiales;f__Aspergillaceae;g__Aspergillus;s__Aspergillus nidulans
OTU447	1	0	0	17	0	0	3	0	3	0	0	0	0	0	0	0	0	0	0	0	0	0	0	0	1	0	0	0	0	0	0	0	0	d__Eukaryota;p__Ascomycota;c__Eurotiomycetes;o__Chaetothyriales;f__Trichomeriaceae;g__Knufia;s__Knufia karalitana
OTU448	0	0	0	0	0	0	0	0	0	8	13	10	0	0	0	0	0	0	0	0	0	0	0	0	0	0	0	0	0	0	0	0	0	d__Eukaryota;p__Ascomycota;c__Sordariomycetes;o__Microascales;f__Microascaceae;g__Microascus;s__Microascus croci
OTU449	0	0	0	0	0	0	0	0	0	0	0	0	0	0	0	0	0	0	2	1	1	0	0	0	0	0	0	2	1	0	7	7	8	d__Eukaryota;p__Ascomycota;c__Sordariomycetes;o__Sordariales;f__Lasiosphaeriaceae;g__Cladorrhinum;s__Cladorrhinum brunnescens
OTU450	0	0	0	0	0	0	0	0	0	3	0	1	0	0	0	4	2	4	3	3	6	0	0	0	0	0	0	0	0	0	0	0	0	d__Eukaryota;p__Ascomycota;c__Sordariomycetes;o__Sordariales;f__norank;g__Madurella;s__Madurella sp. 'pseudomycetomatis'
OTU451	0	0	2	0	17	0	0	0	1	0	0	0	0	0	0	0	0	0	0	0	0	0	0	0	0	0	0	0	0	0	0	0	0	d__Eukaryota;p__Basidiomycota;c__Microbotryomycetes;o__Sporidiobolales;f__Sporidiobolaceae;g__Rhodotorula;s__Rhodotorula diobovata
OTU452	0	0	0	3	11	4	0	0	4	0	0	0	0	0	0	0	0	1	1	0	2	0	0	0	0	0	0	0	0	0	0	0	0	Unclassified
OTU453	0	0	0	0	0	0	0	0	0	0	0	0	0	30	0	0	0	0	0	0	0	0	0	0	0	0	0	0	0	0	0	0	0	d__Eukaryota;p__Ascomycota;c__Dothideomycetes;o__norank;f__norank;g__Arxiella;s__Arxiella terrestris
OTU454	0	0	0	0	0	0	0	0	0	3	2	1	0	0	0	0	0	0	0	0	0	6	4	3	0	1	5	0	0	0	0	0	0	d__Eukaryota;p__Basidiomycota;c__Agaricomycetes;o__Russulales;f__Lachnocladiaceae;g__Vararia;s__Vararia rugosispora
OTU455	0	0	0	0	0	0	1	1	0	0	0	0	0	0	0	0	1	1	4	3	7	0	0	1	2	2	0	0	0	0	0	0	0	d__Eukaryota;p__Ascomycota;c__Sordariomycetes;o__Glomerellales;f__Plectosphaerellaceae;g__Plectosphaerella;s__Plectosphaerella cucumerina
OTU456	0	0	0	0	0	0	0	0	0	5	10	7	0	1	0	1	0	0	0	0	0	0	0	0	0	0	0	0	0	0	0	0	0	d__Eukaryota;p__Ascomycota;c__Sordariomycetes;o__Microascales;f__Microascaceae;g__Scopulariopsis;s__Scopulariopsis brumptii
OTU457	0	0	0	3	6	2	2	4	4	0	0	0	0	0	0	0	0	0	0	0	1	0	0	0	1	0	0	0	0	0	0	0	0	d__Eukaryota;p__Ascomycota;c__Sordariomycetes;o__Glomerellales;f__Plectosphaerellaceae;g__Plectosphaerella;s__Plectosphaerella cucumerina
OTU458	0	0	0	0	0	20	0	0	0	0	0	0	0	0	0	0	0	0	0	0	0	0	0	0	0	0	0	0	0	0	0	0	0	d__Eukaryota;p__Ascomycota;c__Dothideomycetes;o__Pleosporales;f__Didymellaceae;g__Phoma;s__Phoma herbarum
OTU459	0	0	1	0	0	7	0	0	0	0	0	0	0	0	0	0	0	6	0	0	0	2	0	2	0	0	14	0	0	1	0	0	0	d__Eukaryota;p__Ascomycota;c__Pezizomycetes;o__Pezizales;f__Ascobolaceae;g__Ascobolus;s__Ascobolus equinus
OTU460	0	0	0	0	0	1	0	0	0	0	0	0	0	4	0	4	4	7	0	0	0	0	0	0	1	1	2	0	0	0	0	0	0	Unclassified
OTU461	0	0	0	0	0	0	0	0	0	1	0	1	0	0	0	2	1	2	9	5	3	0	0	0	0	0	0	0	0	0	0	0	0	d__Eukaryota;p__Ascomycota;c__Sordariomycetes;o__Sordariales;f__Chaetomiaceae;g__Humicola;s__Humicola fuscoatra
OTU462	0	0	0	0	0	0	0	0	0	0	0	0	0	0	0	15	4	12	0	0	2	0	0	0	0	0	0	0	0	0	0	0	0	d__Eukaryota;p__Zoopagomycota;c__Zoopagomycetes;o__Zoopagales;f__Zoopagaceae;g__Acaulopage;s__Acaulopage dichotoma
OTU463	0	0	0	0	24	0	0	0	0	0	0	0	0	0	0	0	0	0	0	0	0	0	0	0	0	0	0	0	0	0	0	0	0	d__Eukaryota;p__Basidiomycota;c__Agaricomycetes;o__Agaricales;f__Amanitaceae;g__Amanita;s__Amanita tenuifolia
OTU464	0	0	0	0	0	0	0	0	0	0	0	0	0	0	0	0	0	0	0	0	0	0	0	0	0	0	0	0	0	0	8	12	8	d__Eukaryota;p__Ascomycota;c__Dothideomycetes;o__Pleosporales;f__Cucurbitariaceae;g__Neocucurbitaria;s__Neocucurbitaria quercina
OTU465	0	3	1	0	0	0	8	8	4	0	0	0	0	0	0	0	0	0	0	0	0	0	0	1	2	0	1	0	0	0	0	0	0	d__Eukaryota;p__Ascomycota;c__Eurotiomycetes;o__Eurotiales;f__Aspergillaceae;g__Aspergillus;s__Aspergillus versicolor
OTU466	0	0	0	0	0	0	0	0	0	1	0	1	0	0	0	0	0	0	3	0	5	3	3	9	0	0	3	0	0	0	0	0	0	d__Eukaryota;p__Ascomycota;c__Eurotiomycetes;o__Chaetothyriales;f__Herpotrichiellaceae;g__Phialophora;s__Phialophora geniculata
OTU467	0	0	0	0	0	0	0	0	0	0	0	0	0	0	0	0	0	0	12	7	5	0	0	0	0	0	0	0	0	0	0	0	0	d__Eukaryota;p__Ascomycota;c__Sordariomycetes;o__Hypocreales;f__Sarocladiaceae;g__Sarocladium;s__Sarocladium strictum
OTU468	0	0	0	0	0	0	0	0	0	0	0	0	0	20	0	3	1	2	0	0	0	0	0	0	1	1	0	0	0	0	0	0	0	Unclassified
OTU469	0	0	0	0	0	0	1	25	2	0	0	0	0	0	0	0	0	0	0	0	0	1	0	1	0	0	0	0	0	0	0	0	0	d__Eukaryota;p__Ascomycota;c__Pezizomycetes;o__Pezizales;f__Morchellaceae;g__Morchella;s__Morchella importuna
OTU470	0	0	0	0	20	0	0	0	0	0	0	1	0	0	0	0	0	0	0	0	0	0	0	0	0	0	0	0	0	0	0	0	0	d__Eukaryota;p__Ascomycota;c__Sordariomycetes;o__Chaetosphaeriales;f__Chaetosphaeriaceae;g__Chloridium;s__Chloridium sp.
OTU471	0	0	0	0	0	0	0	0	0	0	0	0	0	0	0	0	0	0	3	6	9	0	0	0	0	0	0	0	0	0	1	1	2	d__Eukaryota;p__Ascomycota;c__Sordariomycetes;o__Sordariales;f__Chaetomiaceae;g__Chaetomium;s__Chaetomium hispanicum
OTU472	0	1	1	13	0	0	0	4	0	2	0	3	0	0	0	0	0	0	0	0	0	0	1	2	1	0	0	0	0	0	0	0	0	d__Eukaryota;p__Ascomycota;c__Dothideomycetes;o__Capnodiales;f__Cladosporiaceae;g__Cladosporium;s__Cladosporium sp.
OTU473	0	0	0	7	0	0	7	2	5	0	0	0	0	0	0	0	0	0	0	0	0	0	0	0	0	0	0	0	0	0	0	0	0	d__Eukaryota;p__Zoopagomycota;c__Zoopagomycetes;o__Zoopagales;f__Zoopagaceae;g__Acaulopage;s__Acaulopage tetraceros
OTU474	0	0	0	0	0	0	0	0	0	0	0	0	0	0	0	0	1	1	11	6	3	0	0	0	0	0	0	0	0	0	0	0	1	d__Eukaryota;p__Ascomycota;c__Sordariomycetes;o__Hypocreales;f__Ophiocordycipitaceae;g__Tolypocladium;s__Tolypocladium paradoxum
OTU475	0	0	1	0	0	0	13	6	5	0	0	0	0	0	0	0	0	0	0	0	0	0	0	0	0	0	0	0	0	0	0	0	0	d__Eukaryota;p__Ascomycota;c__Dothideomycetes;o__Pleosporales;f__Pleosporaceae;g__Alternaria;s__Alternaria dauci
OTU476	0	0	0	0	0	0	0	0	0	0	0	0	1	3	6	7	0	6	0	0	0	0	0	0	0	1	0	0	0	0	0	0	0	Unclassified
OTU477	12	4	5	0	0	0	0	2	0	0	0	0	0	0	0	0	0	0	0	2	1	0	0	0	0	0	0	0	0	0	0	0	0	d__Eukaryota;p__Ascomycota;c__Dothideomycetes;o__Pleosporales;f__Didymellaceae;g__Ascochyta;s__Ascochyta hordei
OTU478	0	0	0	0	16	0	0	0	0	0	0	0	0	0	0	0	0	0	0	0	0	0	0	0	0	0	0	0	0	0	0	0	0	d__Eukaryota;p__Ascomycota;c__Dothideomycetes;o__Botryosphaeriales;f__Saccharataceae;g__Saccharata;s__Saccharata proteae
OTU479	0	0	0	0	0	0	13	0	0	0	0	0	0	0	0	0	0	0	2	2	2	0	0	0	0	0	0	0	0	0	2	0	2	d__Eukaryota;p__Ascomycota;c__Dothideomycetes;o__Capnodiales;f__Mycosphaerellaceae;g__Ramularia;s__Ramularia rubella
OTU480	0	0	0	17	0	0	0	0	0	0	0	0	0	0	0	0	0	0	0	0	0	0	0	0	0	0	0	0	0	0	0	0	0	d__Eukaryota;p__Ascomycota;c__Eurotiomycetes;o__Chaetothyriales;f__Herpotrichiellaceae;g__Cladophialophora;s__Cladophialophora minutissima
OTU481	0	0	0	0	0	0	0	0	0	0	0	0	0	0	0	1	1	1	1	2	1	0	1	0	0	0	0	1	4	2	4	3	0	d__Eukaryota;p__Ascomycota;c__Sordariomycetes;o__Sordariales;f__Chaetomiaceae;g__Botryotrichum;s__Botryotrichum piluliferum
OTU482	0	0	0	0	0	17	0	0	0	1	0	0	0	0	0	0	0	0	0	0	0	0	0	0	0	0	0	0	0	0	0	0	0	d__Eukaryota;p__Ascomycota;c__Dothideomycetes;o__norank;f__Eremomycetaceae;g__Arthrographis;s__Arthrographis kalrae
OTU483	1	0	1	15	0	0	0	0	0	0	0	0	0	0	0	1	0	0	0	0	0	0	0	0	0	0	0	0	0	0	0	0	0	d__Eukaryota;p__Ascomycota;c__Dothideomycetes;o__Capnodiales;f__Mycosphaerellaceae;g__Zymoseptoria;s__Zymoseptoria passerinii
OTU484	0	0	0	16	0	0	0	0	0	0	0	0	0	0	0	0	0	0	0	1	0	0	0	0	0	0	0	1	0	0	0	0	0	d__Eukaryota;p__Ascomycota;c__Sordariomycetes;o__Xylariales;f__Hypoxylaceae;g__Daldinia;s__Daldinia concentrica
OTU485	0	0	0	0	0	0	0	0	0	0	0	0	0	0	0	0	0	0	0	0	0	0	0	0	0	0	0	4	9	1	5	0	3	d__Eukaryota;p__Ascomycota;c__Sordariomycetes;o__Microascales;f__Microascaceae;g__Lophotrichus;s__Lophotrichus sp. 1 RJ2014
OTU486	0	0	0	0	0	0	0	0	0	0	0	0	0	0	0	0	0	0	0	0	2	0	0	0	0	0	0	0	0	1	9	8	4	d__Eukaryota;p__Ascomycota;c__Sordariomycetes;o__Sordariales;f__Chaetomiaceae;g__Humicola;s__Humicola fuscoatra
OTU487	0	0	0	0	10	10	0	0	0	0	0	0	0	0	0	0	0	0	0	0	1	0	0	0	0	0	0	0	0	0	0	0	0	d__Eukaryota;p__Ascomycota;c__Eurotiomycetes;o__Chaetothyriales;f__Cyphellophoraceae;g__Cyphellophora;s__Cyphellophora jingdongensis
OTU488	2	16	5	0	0	0	0	0	0	0	0	0	0	0	0	0	0	0	0	0	0	0	0	0	0	0	0	0	0	0	0	0	0	d__Eukaryota;p__Ascomycota;c__Sordariomycetes;o__Hypocreales;f__Nectriaceae;g__Fusarium;s__Fusarium pseudograminearum
OTU489	0	0	0	0	0	0	0	0	0	4	6	7	0	0	0	1	1	0	0	0	0	1	2	0	0	0	0	0	0	0	1	0	0	d__Eukaryota;p__Ascomycota;c__Sordariomycetes;o__Microascales;f__Microascaceae;g__Trichurus;s__Trichurus spiralis
OTU490	0	0	0	0	0	0	0	0	0	2	5	10	0	0	0	1	2	2	0	3	3	0	0	0	0	0	0	0	0	0	0	0	0	d__Eukaryota;p__Ascomycota;c__Eurotiomycetes;o__Eurotiales;f__Aspergillaceae;g__Aspergillus;s__Aspergillus chlamydosporus
OTU491	0	0	0	0	0	0	0	0	0	0	0	0	0	0	0	0	0	0	0	0	0	0	0	0	0	0	0	0	2	0	7	6	14	d__Eukaryota;p__Ascomycota;c__Sordariomycetes;o__Sordariales;f__Chaetomiaceae;g__Humicola;s__Humicola fuscoatra
OTU492	0	0	0	0	0	0	0	0	0	0	0	0	0	1	0	0	0	0	0	0	0	0	0	0	0	0	0	1	0	0	5	4	11	d__Eukaryota;p__Ascomycota;c__Sordariomycetes;o__Microascales;f__Microascaceae;g__Lophotrichus;s__Lophotrichus sp. 1 RJ2014
OTU493	0	0	0	3	0	5	0	0	0	0	0	0	0	0	0	5	1	2	0	0	0	0	0	0	0	0	0	0	0	0	0	0	0	Unclassified
OTU494	0	0	0	0	0	0	1	11	5	0	0	0	0	0	0	0	0	0	0	0	0	0	0	1	0	0	0	0	1	0	0	0	0	d__Eukaryota;p__Ascomycota;c__Sordariomycetes;o__Microascales;f__Graphiaceae;g__Graphium;s__Graphium basitruncatum
OTU495	0	0	0	0	0	0	0	0	0	0	0	0	0	0	0	0	0	4	0	0	0	6	6	3	2	1	0	0	0	0	0	0	0	d__Eukaryota;p__Basidiomycota;c__Cystobasidiomycetes;o__norank;f__Symmetrosporaceae;g__Symmetrospora;s__Symmetrospora sp. AsA5.1
OTU496	0	0	0	0	0	0	0	0	0	2	5	0	0	12	0	0	0	0	0	0	3	0	0	1	0	0	0	0	0	0	0	0	0	d__Eukaryota;p__Ascomycota;c__Dothideomycetes;o__Pleosporales;f__Sporormiaceae;g__Pycnidiophora;s__Pycnidiophora sp. caf8
OTU497	0	0	0	0	0	0	0	0	0	0	0	0	0	0	0	3	1	0	3	5	4	0	0	0	0	0	0	0	0	0	0	0	0	d__Eukaryota;p__Ascomycota;c__Sordariomycetes;o__Glomerellales;f__Plectosphaerellaceae;g__Acremonium;s__Acremonium furcatum
OTU498	0	0	0	17	0	0	0	0	0	0	0	0	0	0	0	1	0	0	0	1	0	0	0	0	0	0	0	0	0	0	0	0	0	d__Eukaryota;p__Basidiomycota;c__Tremellomycetes;o__Tremellales;f__Bulleribasidiaceae;g__Dioszegia;s__Dioszegia zsoltii
OTU499	0	0	0	0	0	0	0	0	0	0	0	0	0	0	29	0	0	0	0	0	0	0	0	0	0	0	0	0	0	0	0	0	0	d__Eukaryota;p__Basidiomycota;c__Malasseziomycetes;o__Malasseziales;f__Malasseziaceae;g__Malassezia;s__Malassezia slooffiae
OTU500	0	0	0	0	0	0	0	0	0	0	0	0	0	0	0	0	0	0	0	0	0	0	0	0	0	0	0	0	2	2	11	7	4	d__Eukaryota;p__Ascomycota;c__Sordariomycetes;o__Sordariales;f__Chaetomiaceae;g__Humicola;s__Humicola fuscoatra
OTU501	0	0	0	0	0	18	0	0	0	0	0	0	0	0	0	0	0	0	0	0	0	0	1	0	0	0	0	0	0	0	0	0	0	d__Eukaryota;p__Ascomycota;c__Dothideomycetes;o__Capnodiales;f__Mycosphaerellaceae;g__Septoria;s__cf. Septoria sp. CBS 134910
OTU502	0	0	0	0	0	0	0	0	0	1	1	1	0	0	0	0	0	0	0	0	1	3	4	13	0	2	0	0	0	0	0	0	0	d__Eukaryota;p__Ascomycota;c__Sordariomycetes;o__Microascales;f__Microascaceae;g__Microascus;s__Microascus gracilis
OTU503	0	0	0	0	0	0	0	0	0	1	0	2	0	0	0	0	0	0	0	1	1	2	3	7	3	3	0	0	0	0	0	0	1	d__Eukaryota;p__Ascomycota;c__Sordariomycetes;o__Sordariales;f__Chaetomiaceae;g__Chaetomium;s__Chaetomium sp.
OTU504	0	0	0	0	0	0	0	0	0	0	3	2	0	0	0	1	0	0	0	0	0	5	5	5	0	1	0	0	1	0	0	0	0	d__Eukaryota;p__Ascomycota;c__Sordariomycetes;o__Hypocreales;f__Hypocreaceae;g__Trichoderma;s__Trichoderma patella
OTU505	0	0	0	0	0	0	0	0	0	0	0	0	0	0	0	2	6	14	0	0	0	0	0	0	0	0	0	0	0	0	0	0	0	Unclassified
OTU506	0	0	0	13	0	0	0	0	0	0	0	0	0	0	0	0	0	0	0	0	0	0	0	0	0	0	0	0	0	0	0	0	0	d__Eukaryota;p__Ascomycota;c__Sordariomycetes;o__Xylariales;f__Apiosporaceae;g__Arthrinium;s__Arthrinium jatrophae
OTU507	1	0	0	0	12	0	0	0	2	0	1	0	0	0	0	0	0	0	0	0	0	1	1	0	2	0	0	0	0	0	0	0	0	d__Eukaryota;p__Ascomycota;c__Saccharomycetes;o__Saccharomycetales;f__Debaryomycetaceae;g__Candida;s__Candida tropicalis
OTU508	0	0	0	0	0	0	0	0	0	9	4	11	0	0	0	0	0	0	0	0	0	0	0	0	0	0	0	0	0	0	0	0	0	d__Eukaryota;p__Ascomycota;c__Sordariomycetes;o__Hypocreales;f__norank;g__Acremonium;s__Acremonium charticola
OTU509	0	0	0	0	0	0	4	13	2	0	0	0	0	0	0	0	0	0	0	0	0	0	0	0	0	0	0	0	0	0	0	0	0	d__Eukaryota;p__Ascomycota;c__Dothideomycetes;o__Pleosporales;f__Coniothyriaceae;g__Coniothyrium;s__Coniothyrium sp. JK40
OTU510	0	1	1	0	2	2	3	0	2	0	0	0	0	0	0	0	0	1	0	0	0	0	0	0	4	1	5	0	1	0	0	0	0	d__Eukaryota;p__Ascomycota;c__Eurotiomycetes;o__Chaetothyriales;f__Cyphellophoraceae;g__Cyphellophora;s__Cyphellophora europaea
OTU511	0	0	0	0	0	0	0	0	0	0	0	0	0	0	0	0	0	0	0	0	0	0	0	0	0	0	0	0	0	0	10	6	6	d__Eukaryota;p__Ascomycota;c__Sordariomycetes;o__Sordariales;f__Chaetomiaceae;g__Humicola;s__Humicola fuscoatra
OTU512	0	0	0	0	0	0	0	0	0	0	0	0	0	14	0	4	0	1	0	0	0	0	0	0	0	0	0	0	0	0	0	0	0	Unclassified
OTU513	0	0	0	0	0	0	0	0	0	0	0	0	0	0	0	3	3	7	0	0	5	0	0	0	0	0	0	0	0	0	0	0	0	Unclassified
OTU514	0	0	0	7	5	0	0	0	0	0	0	0	0	0	0	0	0	0	1	0	2	2	0	0	0	0	0	0	0	0	0	0	0	d__Eukaryota;p__Ascomycota;c__Sordariomycetes;o__Hypocreales;f__norank;g__Trichothecium;s__Trichothecium ovalisporum
OTU515	0	0	0	0	2	0	0	0	4	0	0	0	0	0	0	4	1	4	4	2	1	0	0	0	0	0	0	0	0	0	0	0	0	Unclassified
OTU516	0	0	1	0	0	0	0	0	0	0	2	2	0	0	0	2	0	0	1	1	0	1	9	0	0	0	0	0	0	0	1	0	0	d__Eukaryota;p__Basidiomycota;c__Tremellomycetes;o__Cystofilobasidiales;f__Mrakiaceae;g__Tausonia;s__Tausonia pullulans
OTU517	0	0	0	0	0	17	0	0	0	0	0	0	0	0	0	0	0	0	0	0	0	0	0	0	0	0	0	0	0	0	0	0	0	d__Eukaryota;p__Ascomycota;c__norank;o__norank;f__norank;g__Staphylotrichum;s__Staphylotrichum coccosporum
OTU518	0	0	2	0	0	10	0	0	0	0	0	0	0	0	0	0	0	0	0	0	1	0	0	4	0	2	0	0	0	0	0	0	0	d__Eukaryota;p__Ascomycota;c__Saccharomycetes;o__Saccharomycetales;f__Debaryomycetaceae;g__Candida;s__Candida parapsilosis
OTU519	0	0	0	0	0	0	0	0	0	0	0	0	0	19	0	0	0	0	0	0	0	0	0	0	0	0	0	0	0	0	0	0	0	d__Eukaryota;p__Basidiomycota;c__Cystobasidiomycetes;o__Cystobasidiales;f__Cystobasidiaceae;g__Cystobasidium;s__Cystobasidium benthicum
OTU520	0	0	0	0	0	0	0	0	0	0	0	0	0	0	0	0	0	0	0	0	0	0	0	0	0	0	0	2	0	2	8	4	5	d__Eukaryota;p__Ascomycota;c__Sordariomycetes;o__Sordariales;f__Lasiosphaeriaceae;g__Schizothecium;s__Schizothecium sp. F277858
OTU521	0	0	0	0	0	0	0	0	0	0	0	0	0	0	0	0	0	0	0	0	0	0	0	0	6	4	6	0	0	0	0	0	0	d__Eukaryota;p__Ascomycota;c__Pezizomycetes;o__Pezizales;f__Morchellaceae;g__Morchella;s__Morchella sp.
OTU522	0	0	0	3	0	0	0	0	0	0	0	0	0	0	12	4	0	3	0	0	0	0	0	0	0	0	1	0	0	0	0	0	0	Unclassified
OTU523	0	0	0	0	0	0	0	0	0	0	0	0	0	1	0	2	4	3	3	2	3	0	0	0	0	0	0	0	1	0	0	0	1	d__Eukaryota;p__Ascomycota;c__Sordariomycetes;o__Sordariales;f__Chaetomiaceae;g__Botryotrichum;s__Botryotrichum piluliferum
OTU524	0	0	0	1	0	0	3	2	6	0	0	0	0	0	0	0	0	1	0	1	0	0	0	0	0	1	1	1	0	0	1	0	0	d__Eukaryota;p__Ascomycota;c__Dothideomycetes;o__Pleosporales;f__Pleosporaceae;g__Alternaria;s__Alternaria brassicicola
OTU525	6	5	1	0	0	0	4	1	1	0	0	0	0	0	0	0	0	0	0	0	0	0	0	0	2	1	1	0	0	0	0	0	0	d__Eukaryota;p__Ascomycota;c__Eurotiomycetes;o__Eurotiales;f__Aspergillaceae;g__Aspergillus;s__Aspergillus versicolor
OTU526	0	0	0	0	0	0	0	0	0	0	0	0	0	0	0	1	0	0	1	1	2	0	0	0	0	0	0	0	0	0	6	2	7	d__Eukaryota;p__Ascomycota;c__Sordariomycetes;o__Sordariales;f__Chaetomiaceae;g__Botryotrichum;s__Botryotrichum piluliferum
OTU527	0	0	0	0	0	0	0	0	9	0	0	0	0	0	0	0	1	0	2	0	0	1	1	0	0	1	6	0	0	0	0	0	0	d__Eukaryota;p__Basidiomycota;c__Agaricomycetes;o__Hymenochaetales;f__norank;g__Trichaptum;s__Trichaptum abietinum
OTU528	0	0	0	0	0	0	0	0	0	0	0	0	0	0	0	0	0	0	0	0	0	0	0	0	0	0	0	8	10	2	0	0	0	d__Eukaryota;p__Ascomycota;c__Dothideomycetes;o__Pleosporales;f__Torulaceae;g__Torula;s__Torula gaodangensis
OTU529	0	0	0	2	0	0	0	0	0	0	0	0	1	15	0	0	0	3	0	0	0	0	0	0	0	0	0	0	0	0	0	0	0	Unclassified
OTU530	0	0	0	0	0	0	0	0	0	0	0	0	0	0	0	1	4	0	1	1	0	0	0	0	5	4	0	0	0	0	0	0	0	d__Eukaryota;p__Ascomycota;c__Sordariomycetes;o__Hypocreales;f__Clavicipitaceae;g__Paecilomyces;s__[Diploospora] longispora
OTU531	0	0	0	0	0	0	0	0	0	0	0	0	0	0	0	2	0	0	0	0	0	0	0	0	3	3	7	4	1	0	0	0	0	Unclassified
OTU532	0	0	0	0	13	0	0	0	0	0	0	0	0	0	0	0	0	1	0	0	0	0	0	0	0	0	0	0	0	0	0	0	0	Unclassified
OTU533	0	0	0	7	0	0	1	0	0	0	0	0	0	0	0	0	0	0	0	0	0	0	0	0	0	0	0	0	0	0	0	0	0	d__Eukaryota;p__Ascomycota;c__Eurotiomycetes;o__Eurotiales;f__Thermoascaceae;g__Thermoascus;s__Thermoascus aurantiacus
OTU534	0	0	0	0	0	0	0	0	0	0	1	0	0	0	0	0	0	0	0	0	0	6	5	3	0	0	0	0	0	0	0	0	0	d__Eukaryota;p__Ascomycota;c__Sordariomycetes;o__Glomerellales;f__Plectosphaerellaceae;g__Acremonium;s__Acremonium alcalophilum
OTU535	0	0	0	0	14	0	0	0	0	0	0	0	0	0	0	0	0	0	0	0	0	0	0	0	0	0	0	0	0	0	0	0	0	Unclassified
OTU536	0	0	0	10	0	0	0	1	0	0	0	0	0	0	0	2	0	0	2	0	0	0	0	0	0	0	0	0	0	0	0	0	0	d__Eukaryota;p__Ascomycota;c__Dothideomycetes;o__Pleosporales;f__Phaeosphaeriaceae;g__Phaeosphaeria;s__Phaeosphaeria fuckelii
OTU537	0	0	0	0	0	0	0	0	0	0	2	3	0	0	0	0	3	0	0	1	2	3	2	1	0	0	4	0	0	0	0	0	0	d__Eukaryota;p__Ascomycota;c__Eurotiomycetes;o__Eurotiales;f__Trichocomaceae;g__Talaromyces;s__Talaromyces columbinus
OTU538	0	0	0	0	0	0	0	0	0	0	0	0	0	6	0	12	2	6	0	0	0	0	0	0	0	0	0	0	0	0	0	0	0	Unclassified
OTU539	0	0	0	0	0	0	1	0	0	0	1	0	0	13	0	0	0	0	0	0	0	0	0	0	0	0	0	0	0	0	0	0	0	d__Eukaryota;p__Ascomycota;c__norank;o__norank;f__norank;g__Tetracladium;s__Tetracladium sp.
OTU540	0	0	0	17	0	0	0	0	0	0	0	0	0	0	0	0	0	0	0	0	0	0	0	0	0	0	0	0	0	0	0	0	0	d__Eukaryota;p__Ascomycota;c__Dothideomycetes;o__Myriangiales;f__Myriangiaceae;g__Myriangium;s__Myriangium duriaei
OTU541	0	0	0	0	0	0	0	0	0	0	0	0	0	0	0	0	0	0	0	0	0	0	0	0	0	0	0	3	7	4	3	1	1	d__Eukaryota;p__Ascomycota;c__Dothideomycetes;o__Pleosporales;f__norank;g__Latorua;s__Latorua caligans
OTU542	0	0	0	0	0	0	0	0	0	0	0	0	0	0	0	0	0	0	0	0	0	0	0	0	0	0	0	7	7	4	0	0	0	d__Eukaryota;p__Ascomycota;c__Eurotiomycetes;o__Chaetothyriales;f__Herpotrichiellaceae;g__Phialophora;s__Phialophora sp. AX163
OTU543	0	0	0	0	0	8	0	0	0	0	0	0	0	0	0	1	0	7	0	0	0	0	0	0	0	0	0	0	0	0	0	0	0	d__Eukaryota;p__Basidiomycota;c__Tremellomycetes;o__Tremellales;f__Bulleribasidiaceae;g__Vishniacozyma;s__Vishniacozyma victoriae
OTU544	0	0	0	0	14	0	0	0	0	0	0	0	0	0	0	0	0	0	0	0	0	0	0	0	0	0	0	0	0	0	0	0	0	d__Eukaryota;p__Ascomycota;c__Leotiomycetes;o__Helotiales;f__norank;g__Leptodontidium;s__Leptodontidium sp.
OTU545	0	0	0	0	0	0	0	0	0	0	0	0	0	0	0	6	1	12	0	0	0	0	0	0	0	0	0	0	0	0	1	0	1	d__Eukaryota;p__Ascomycota;c__Leotiomycetes;o__norank;f__Pseudeurotiaceae;g__Geomyces;s__Geomyces sp. APA-2013
OTU546	0	0	0	0	0	0	0	0	0	0	0	0	0	0	0	0	0	0	1	2	8	0	0	0	0	0	0	0	0	0	0	0	0	Unclassified
OTU547	0	0	0	13	0	0	0	0	0	0	0	0	0	0	0	1	0	3	0	0	0	0	0	0	0	0	0	0	0	0	0	0	0	Unclassified
OTU548	0	0	0	0	0	11	1	0	0	0	0	0	0	0	0	0	0	0	0	0	0	0	0	0	0	0	0	0	0	0	0	0	0	d__Eukaryota;p__Ascomycota;c__Eurotiomycetes;o__Chaetothyriales;f__Herpotrichiellaceae;g__Exophiala;s__Exophiala sp. 4-11c
OTU549	0	0	0	3	0	0	0	0	0	0	0	0	0	10	0	0	0	0	0	0	0	0	0	0	0	0	0	0	0	0	0	0	0	Unclassified
OTU550	0	0	0	0	0	0	0	0	0	0	0	0	1	0	0	0	0	0	11	1	4	0	0	0	0	0	0	0	0	0	0	0	0	d__Eukaryota;p__Ascomycota;c__Sordariomycetes;o__Sordariales;f__Chaetomiaceae;g__Botryotrichum;s__Botryotrichum piluliferum
OTU551	0	0	0	0	0	0	0	0	0	0	0	0	0	0	0	2	3	5	1	1	3	0	0	0	0	0	0	0	0	0	0	0	0	d__Eukaryota;p__Ascomycota;c__Sordariomycetes;o__Hypocreales;f__Clavicipitaceae;g__Paecilomyces;s__[Diploospora] longispora
OTU552	0	0	1	0	17	0	0	0	0	0	0	0	0	0	0	0	0	0	0	0	0	0	0	0	0	0	0	0	0	0	0	0	0	d__Eukaryota;p__Ascomycota;c__Leotiomycetes;o__Erysiphales;f__Erysiphaceae;g__Golovinomyces;s__Golovinomyces sordidus
OTU553	0	0	0	0	10	0	0	0	5	0	0	0	0	0	0	0	0	0	0	0	0	0	0	0	0	0	0	0	0	0	0	0	0	d__Eukaryota;p__Ascomycota;c__Sordariomycetes;o__Hypocreales;f__Nectriaceae;g__Fusarium;s__Fusarium sp.
OTU554	0	0	0	0	0	8	0	0	0	0	0	0	0	0	0	6	2	1	0	0	0	0	0	0	0	0	0	0	0	0	0	0	0	Unclassified
OTU555	0	0	0	0	0	0	0	0	0	0	0	0	0	0	0	0	0	0	0	0	0	0	0	0	0	0	0	6	11	2	0	0	0	d__Eukaryota;p__Ascomycota;c__Dothideomycetes;o__Pleosporales;f__Torulaceae;g__Torula;s__Torula herbarum
OTU556	0	0	0	0	13	0	0	0	0	0	0	0	0	0	0	0	0	0	0	0	0	0	0	0	0	0	0	0	0	0	0	0	0	Unclassified
OTU557	0	0	0	0	0	0	10	0	6	0	0	0	0	0	0	0	0	0	0	0	0	0	0	0	0	0	0	0	0	0	0	0	0	Unclassified
OTU558	0	0	0	0	0	0	0	0	0	1	0	0	0	0	0	0	1	0	0	0	0	1	9	3	0	0	2	0	0	0	0	0	0	d__Eukaryota;p__Ascomycota;c__Sordariomycetes;o__Hypocreales;f__Bionectriaceae;g__Gliomastix;s__Gliomastix murorum
OTU559	0	0	0	0	0	0	0	0	0	0	0	0	0	0	0	0	0	0	6	3	8	0	0	0	0	0	0	0	0	0	0	0	0	d__Eukaryota;p__Ascomycota;c__Leotiomycetes;o__norank;f__Pseudeurotiaceae;g__Geomyces;s__Geomyces sp. 11MA07
OTU560	0	0	0	0	0	0	0	0	0	3	3	5	0	0	0	2	0	1	0	2	0	0	0	0	0	0	0	0	0	0	0	0	0	d__Eukaryota;p__Ascomycota;c__Sordariomycetes;o__Microascales;f__Microascaceae;g__Kernia;s__Kernia sp. 16WV09
OTU561	0	0	0	0	0	0	0	0	0	0	0	0	0	0	0	0	0	0	0	0	0	5	11	3	0	0	0	0	0	0	0	0	0	d__Eukaryota;p__Ascomycota;c__Sordariomycetes;o__Hypocreales;f__norank;g__Acremonium;s__Acremonium flavum
OTU562	0	0	0	13	0	0	0	0	0	0	0	0	0	0	0	0	0	0	1	0	0	0	0	0	0	0	0	0	0	0	0	0	0	d__Eukaryota;p__Ascomycota;c__Sordariomycetes;o__Glomerellales;f__Glomerellaceae;g__Colletotrichum;s__Colletotrichum sp.
OTU563	0	0	0	12	0	0	0	0	0	0	0	0	0	0	0	0	0	0	1	0	0	0	0	0	0	0	0	0	0	0	0	1	0	d__Eukaryota;p__Ascomycota;c__Dothideomycetes;o__norank;f__norank;g__Coniosporium;s__Coniosporium sp. MA4560
OTU564	0	0	0	0	0	0	0	0	0	0	0	0	0	0	0	0	1	1	0	1	0	1	0	1	5	5	3	1	0	1	0	0	0	d__Eukaryota;p__Ascomycota;c__Sordariomycetes;o__Glomerellales;f__Plectosphaerellaceae;g__Plectosphaerella;s__Plectosphaerella cucumerina
OTU565	0	0	0	0	10	0	0	0	0	0	0	0	0	0	0	0	0	0	0	0	0	0	0	0	0	0	0	0	0	0	0	0	0	d__Eukaryota;p__Ascomycota;c__Sordariomycetes;o__Hypocreales;f__Cordycipitaceae;g__Beauveria;s__Beauveria virella
OTU566	0	0	0	0	0	0	0	0	0	0	1	0	0	0	0	0	1	2	2	1	3	0	0	1	0	0	0	0	1	0	2	1	0	d__Eukaryota;p__Ascomycota;c__Sordariomycetes;o__Microascales;f__Microascaceae;g__Trichurus;s__Trichurus spiralis
OTU567	0	0	0	0	0	0	0	0	0	0	0	0	0	0	0	0	1	0	0	0	0	12	3	3	0	0	0	0	1	0	0	0	0	d__Eukaryota;p__Ascomycota;c__Sordariomycetes;o__Sordariales;f__Chaetomiaceae;g__Chaetomium;s__Chaetomium amesii
OTU568	0	0	0	0	0	1	5	3	8	0	0	0	0	0	0	0	0	0	0	0	0	0	0	0	0	0	0	0	0	0	0	0	0	d__Eukaryota;p__Mucoromycota;c__Mortierellomycetes;o__Mortierellales;f__Mortierellaceae;g__Mortierella;s__Mortierella sp. 02NH02
OTU569	2	0	1	0	0	0	2	0	0	0	0	0	0	0	0	0	0	0	0	0	0	5	0	6	0	0	0	0	0	1	0	1	0	d__Eukaryota;p__Ascomycota;c__Eurotiomycetes;o__Eurotiales;f__Aspergillaceae;g__Aspergillus;s__Aspergillus sp. F55
OTU570	0	0	0	0	0	0	0	0	0	3	1	2	0	0	0	1	2	1	3	3	1	0	0	0	0	0	0	0	0	0	0	0	0	d__Eukaryota;p__Ascomycota;c__Sordariomycetes;o__Sordariales;f__Chaetomiaceae;g__Chaetomium;s__Chaetomium lucknowense
OTU571	0	0	0	0	0	0	0	0	0	1	1	0	0	0	2	0	0	2	0	1	0	6	0	2	0	0	1	0	0	0	0	0	0	d__Eukaryota;p__Ascomycota;c__Eurotiomycetes;o__Eurotiales;f__Aspergillaceae;g__Penicillium;s__Penicillium sp.
OTU572	0	0	0	0	5	0	0	1	3	0	0	0	0	0	0	0	0	0	0	0	1	0	3	0	0	0	0	0	0	0	0	0	1	d__Eukaryota;p__Ascomycota;c__Sordariomycetes;o__Xylariales;f__Apiosporaceae;g__Arthrinium;s__Arthrinium marii
OTU573	0	0	0	0	0	0	0	0	0	1	0	4	0	0	0	2	0	1	2	3	0	2	0	0	0	0	0	1	0	0	1	0	0	d__Eukaryota;p__Ascomycota;c__Sordariomycetes;o__Glomerellales;f__Plectosphaerellaceae;g__Acrostalagmus;s__Acrostalagmus luteoalbus
OTU574	0	0	0	0	0	0	0	0	0	0	0	0	0	0	0	0	0	0	0	0	0	6	7	0	0	0	0	0	0	0	0	0	0	d__Eukaryota;p__Ascomycota;c__Sordariomycetes;o__Glomerellales;f__Plectosphaerellaceae;g__Acremonium;s__Acremonium alcalophilum
OTU575	0	0	0	0	0	0	0	3	1	0	0	0	0	0	0	0	3	0	2	0	2	0	0	0	0	0	0	0	0	0	0	0	0	d__Eukaryota;p__Ascomycota;c__Eurotiomycetes;o__Eurotiales;f__Trichocomaceae;g__Talaromyces;s__Talaromyces purpureogenus
OTU576	2	0	0	0	0	0	3	0	1	0	0	0	0	0	0	0	0	0	0	0	0	4	1	5	0	0	0	0	0	0	0	0	0	d__Eukaryota;p__Basidiomycota;c__Agaricomycetes;o__Agaricales;f__Psathyrellaceae;g__Coprinellus;s__Coprinellus sp. L21_2
OTU577	0	0	0	0	0	0	0	0	0	0	0	4	0	0	0	0	0	0	0	0	0	7	3	1	2	0	0	0	0	0	0	0	0	d__Eukaryota;p__Ascomycota;c__Sordariomycetes;o__Hypocreales;f__Stachybotryaceae;g__Stachybotrys;s__Stachybotrys cf. elegans
OTU578	0	0	0	0	0	0	0	0	0	0	3	4	0	0	0	0	0	0	0	2	3	0	2	1	0	0	0	0	0	0	0	0	0	d__Eukaryota;p__Ascomycota;c__Eurotiomycetes;o__Eurotiales;f__Trichocomaceae;g__Talaromyces;s__Talaromyces verruculosus
OTU579	0	0	0	0	11	0	0	0	0	0	0	0	0	0	0	0	0	0	0	0	0	0	0	0	0	0	0	0	0	0	0	0	0	Unclassified
OTU580	0	0	0	0	0	0	7	8	0	0	0	0	0	0	0	0	0	0	0	0	0	0	0	0	0	0	0	0	0	0	0	0	0	d__Eukaryota;p__Ascomycota;c__Eurotiomycetes;o__Chaetothyriales;f__Herpotrichiellaceae;g__Phialophora;s__Phialophora sp. BMP2884
OTU581	0	0	0	0	0	0	0	0	1	0	0	0	0	16	0	0	0	0	0	0	0	0	0	0	0	0	0	0	0	0	0	0	0	d__Eukaryota;p__Ascomycota;c__Dothideomycetes;o__Pleosporales;f__Phaeosphaeriaceae;g__Setophoma;s__Setophoma vernoniae
OTU582	0	0	0	3	2	1	2	3	1	0	0	0	0	0	0	0	0	0	1	0	0	0	0	0	0	0	0	0	0	0	0	0	0	d__Eukaryota;p__Ascomycota;c__Dothideomycetes;o__Capnodiales;f__Cladosporiaceae;g__Cladosporium;s__Cladosporium sp.
OTU583	0	0	0	0	0	0	0	0	0	2	0	0	0	0	0	0	0	0	1	1	0	2	3	4	0	0	0	0	0	0	0	0	0	d__Eukaryota;p__Ascomycota;c__Sordariomycetes;o__Sordariales;f__Chaetomiaceae;g__Zopfiella;s__Zopfiella sp. TMS-2011
OTU584	0	0	0	0	0	0	0	0	0	0	0	0	0	0	0	3	0	0	1	5	1	0	0	0	0	0	0	0	0	0	1	1	0	d__Eukaryota;p__Ascomycota;c__Sordariomycetes;o__Glomerellales;f__Plectosphaerellaceae;g__Plectosphaerella;s__Plectosphaerella cucumerina
OTU585	0	0	0	0	0	0	0	0	0	10	3	2	0	0	0	1	0	0	0	0	0	0	0	0	0	0	0	0	0	0	0	0	0	d__Eukaryota;p__Ascomycota;c__Sordariomycetes;o__Microascales;f__Microascaceae;g__Microascus;s__Microascus croci
OTU586	0	0	0	0	0	0	0	0	0	0	0	0	0	0	0	0	0	0	0	0	0	2	6	3	0	0	0	0	0	0	0	0	0	d__Eukaryota;p__Ascomycota;c__Sordariomycetes;o__Hypocreales;f__norank;g__Acremonium;s__Acremonium flavum
OTU587	0	0	0	0	0	0	0	0	0	0	0	0	0	0	0	2	6	1	4	0	1	0	0	0	0	0	0	0	0	1	1	1	0	d__Eukaryota;p__Ascomycota;c__Leotiomycetes;o__Helotiales;f__norank;g__Dendrostilbella;s__Dendrostilbella macrospora
OTU588	0	0	0	0	0	0	0	0	0	0	0	0	0	0	0	0	0	0	0	0	0	0	0	0	0	0	0	4	9	4	0	0	0	d__Eukaryota;p__Ascomycota;c__Dothideomycetes;o__Pleosporales;f__Torulaceae;g__Torula;s__Torula sp.
OTU589	0	0	0	0	0	0	0	0	0	0	0	0	0	0	0	0	0	0	0	0	0	8	6	3	0	0	0	0	0	0	0	0	0	d__Eukaryota;p__Ascomycota;c__Sordariomycetes;o__Glomerellales;f__Plectosphaerellaceae;g__Acremonium;s__Acremonium alcalophilum
OTU590	0	0	0	0	0	0	0	0	15	0	0	0	0	0	0	0	0	0	0	0	0	0	0	0	0	0	0	0	0	0	0	0	0	d__Eukaryota;p__Ascomycota;c__Dothideomycetes;o__Pleosporales;f__Didymosphaeriaceae;g__Paraconiothyrium;s__Paraconiothyrium sp.
OTU591	0	0	0	10	0	0	0	0	0	0	0	0	0	0	0	0	0	0	0	0	1	0	0	1	0	0	0	0	0	0	0	0	0	d__Eukaryota;p__Ascomycota;c__Sordariomycetes;o__Xylariales;f__Apiosporaceae;g__Arthrinium;s__Arthrinium sp. AX147
OTU592	0	0	0	0	0	0	0	0	0	0	0	0	1	1	0	2	1	5	2	0	0	0	0	0	0	0	0	0	0	0	0	0	0	d__Eukaryota;p__Ascomycota;c__Sordariomycetes;o__Sordariales;f__Chaetomiaceae;g__Humicola;s__Humicola fuscoatra
OTU593	0	0	0	0	0	0	0	0	0	0	0	0	0	0	0	0	0	0	0	4	0	1	2	1	0	2	5	0	0	2	0	0	0	d__Eukaryota;p__Ascomycota;c__Sordariomycetes;o__Hypocreales;f__Sarocladiaceae;g__Sarocladium;s__Sarocladium glaucum
OTU594	0	0	0	0	0	0	0	0	0	0	0	0	0	0	0	0	0	0	0	0	0	0	0	0	0	0	0	4	5	5	2	0	0	d__Eukaryota;p__Ascomycota;c__Eurotiomycetes;o__Chaetothyriales;f__Herpotrichiellaceae;g__Phialophora;s__Phialophora sp. AX163
OTU595	0	0	0	0	0	0	0	0	0	0	0	0	0	0	0	0	0	0	0	0	0	9	1	1	0	0	0	0	0	0	0	0	0	d__Eukaryota;p__Basidiomycota;c__Agaricomycetes;o__Polyporales;f__Polyporaceae;g__Trametes;s__Trametes sp. SQ01
OTU596	0	1	0	2	2	2	0	1	0	0	0	0	0	0	0	0	0	1	0	1	2	0	0	0	0	0	0	0	0	0	0	0	0	d__Eukaryota;p__Ascomycota;c__Pezizomycetes;o__Pezizales;f__Morchellaceae;g__Morchella;s__Morchella sextelata
OTU597	0	0	0	0	0	0	0	0	0	1	4	3	0	0	0	0	0	0	0	0	0	3	0	6	0	0	0	0	0	0	0	0	0	d__Eukaryota;p__Ascomycota;c__Sordariomycetes;o__Microascales;f__Microascaceae;g__Scedosporium;s__Scedosporium apiospermum
OTU598	0	0	0	7	1	0	0	0	3	0	0	0	0	0	0	0	0	0	0	0	0	0	0	0	0	0	0	1	0	0	0	0	0	d__Eukaryota;p__Ascomycota;c__Dothideomycetes;o__Pleosporales;f__Cucurbitariaceae;g__Neocucurbitaria;s__Neocucurbitaria unguis-hominis
OTU599	0	0	0	0	0	0	0	0	0	0	0	0	0	0	0	0	0	0	0	0	0	3	3	4	0	0	2	0	0	0	0	0	0	d__Eukaryota;p__Ascomycota;c__Sordariomycetes;o__Glomerellales;f__Plectosphaerellaceae;g__Acremonium;s__Acremonium alcalophilum
OTU600	0	0	0	0	0	0	0	0	0	4	2	7	0	1	0	0	0	0	0	0	0	1	0	1	0	0	0	0	0	0	0	0	0	d__Eukaryota;p__Ascomycota;c__norank;o__norank;f__norank;g__Acrophialophora;s__Acrophialophora levis
OTU601	0	0	0	0	0	0	0	0	0	2	0	0	0	0	0	0	0	0	7	1	4	0	0	0	0	0	0	0	0	0	0	0	0	d__Eukaryota;p__Ascomycota;c__Sordariomycetes;o__Sordariales;f__Chaetomiaceae;g__Humicola;s__Humicola fuscoatra
OTU602	0	0	0	0	0	0	0	0	0	0	0	0	0	0	0	0	0	0	0	0	0	0	0	0	4	3	2	3	1	0	0	2	1	Unclassified
OTU603	0	0	0	0	0	12	0	0	0	0	0	0	0	0	0	0	0	0	0	0	0	0	0	0	0	0	0	0	0	0	0	0	0	d__Eukaryota;p__Ascomycota;c__Dothideomycetes;o__Capnodiales;f__Mycosphaerellaceae;g__Pseudocercospora;s__Pseudocercospora flavomarginata
OTU604	0	0	0	0	0	0	0	0	0	0	0	0	0	0	0	0	0	0	0	0	0	0	0	0	0	0	0	2	8	2	1	1	0	d__Eukaryota;p__Ascomycota;c__Dothideomycetes;o__Pleosporales;f__norank;g__Latorua;s__Latorua caligans
OTU605	0	0	0	0	14	0	0	0	0	0	0	0	0	0	0	0	0	0	0	0	0	0	0	0	0	0	0	0	0	0	0	0	0	Unclassified
OTU606	0	0	0	0	0	0	0	0	0	0	0	0	0	0	0	1	0	0	0	3	3	0	0	0	0	0	0	0	0	0	1	2	0	d__Eukaryota;p__Ascomycota;c__Sordariomycetes;o__Hypocreales;f__Sarocladiaceae;g__Sarocladium;s__Sarocladium kiliense
OTU607	0	0	0	6	0	0	0	0	0	0	0	0	0	0	0	1	0	1	0	0	0	0	0	0	0	0	0	0	0	0	0	0	0	Unclassified
OTU608	0	0	0	0	0	0	0	0	0	0	0	0	3	2	0	0	4	2	0	0	0	0	0	0	0	0	0	0	0	0	0	0	0	Unclassified
OTU609	0	0	0	0	0	0	13	0	0	0	0	0	0	0	0	0	0	0	0	0	0	0	0	0	0	0	0	0	0	0	0	0	0	d__Eukaryota;p__Ascomycota;c__Dothideomycetes;o__Capnodiales;f__Teratosphaeriaceae;g__Devriesia;s__Devriesia strelitziicola
OTU610	0	0	0	10	0	0	0	0	0	0	0	0	0	0	0	0	0	0	0	0	0	0	0	0	0	0	0	0	0	0	0	0	0	d__Eukaryota;p__Basidiomycota;c__Agaricomycetes;o__Polyporales;f__Phanerochaetaceae;g__Phanerochaete;s__Phanerochaete chrysosporium
OTU611	0	0	0	0	0	0	0	0	1	0	0	0	0	9	0	0	0	2	0	0	0	0	0	0	0	0	0	0	0	0	0	0	0	Unclassified
OTU612	0	0	0	0	0	0	13	2	0	0	0	0	0	0	0	0	0	0	0	0	0	0	0	0	0	0	0	0	0	0	0	0	0	d__Eukaryota;p__Ascomycota;c__Eurotiomycetes;o__Chaetothyriales;f__Trichomeriaceae;g__Knufia;s__Knufia perforans
OTU613	0	0	0	0	0	0	0	0	0	3	5	6	0	0	0	0	0	0	0	0	0	0	0	0	0	0	0	0	0	0	0	0	0	d__Eukaryota;p__Ascomycota;c__Sordariomycetes;o__Microascales;f__Microascaceae;g__Microascus;s__Microascus croci
OTU614	0	0	0	0	0	0	0	6	5	0	0	0	0	0	0	0	0	2	0	0	0	0	0	0	0	0	0	0	0	0	0	0	0	d__Eukaryota;p__Ascomycota;c__Sordariomycetes;o__Xylariales;f__Apiosporaceae;g__Arthrinium;s__Arthrinium arundinis
OTU615	0	0	0	3	0	4	1	0	0	0	0	0	0	0	0	0	0	0	0	0	0	0	0	0	1	0	0	0	1	1	1	1	2	d__Eukaryota;p__Ascomycota;c__Dothideomycetes;o__Pleosporales;f__Cucurbitariaceae;g__Neocucurbitaria;s__Neocucurbitaria unguis-hominis
OTU616	0	0	0	0	0	0	0	0	0	0	0	0	0	0	0	3	1	3	0	1	2	0	0	0	0	0	0	1	0	3	0	0	0	d__Eukaryota;p__Ascomycota;c__Pezizomycetes;o__Pezizales;f__Morchellaceae;g__Morchella;s__Morchella sp.
OTU617	0	0	0	0	0	0	0	0	0	0	0	2	0	0	0	0	0	0	0	0	0	4	3	1	0	0	0	0	0	1	0	0	0	d__Eukaryota;p__Ascomycota;c__Eurotiomycetes;o__Onygenales;f__norank;g__Chrysosporium;s__Chrysosporium sp.
OTU618	0	0	0	0	0	0	0	0	0	0	2	1	0	1	1	0	3	1	0	1	2	0	0	0	0	0	0	0	0	0	0	0	0	d__Eukaryota;p__Ascomycota;c__Sordariomycetes;o__Microascales;f__Microascaceae;g__Trichurus;s__Trichurus spiralis
OTU619	0	0	0	0	0	0	0	0	0	1	1	1	0	0	0	1	0	0	0	0	1	5	3	3	0	0	0	0	0	0	0	0	0	d__Eukaryota;p__Ascomycota;c__Dothideomycetes;o__Pleosporales;f__Torulaceae;g__Torula;s__Torula ligniperda
OTU620	0	0	0	0	0	0	0	0	0	0	0	0	0	14	0	0	0	0	0	1	0	0	0	0	0	0	0	0	0	0	0	0	0	d__Eukaryota;p__Ascomycota;c__Sordariomycetes;o__Hypocreales;f__Nectriaceae;g__Volutella;s__Volutella ciliata
OTU621	0	0	0	0	0	0	9	0	0	0	0	0	0	0	0	0	0	0	0	0	0	0	0	0	0	0	0	0	0	0	0	0	0	d__Eukaryota;p__Ascomycota;c__Eurotiomycetes;o__Chaetothyriales;f__Herpotrichiellaceae;g__Cladophialophora;s__Cladophialophora sp. KO-groupP 2014
OTU622	0	0	0	0	0	0	0	0	0	0	0	0	0	0	0	0	0	0	0	0	0	0	1	0	0	1	0	3	1	3	0	2	1	d__Eukaryota;p__Ascomycota;c__Sordariomycetes;o__Sordariales;f__Chaetomiaceae;g__Humicola;s__Humicola fuscoatra
OTU623	0	0	0	0	0	0	0	0	0	0	0	0	0	0	0	0	0	2	0	0	0	0	0	0	12	0	4	0	0	0	0	0	0	d__Eukaryota;p__Basidiomycota;c__Tremellomycetes;o__Tremellales;f__Cryptococcaceae;g__Cryptococcus;s__Cryptococcus sp. HLS105
OTU624	0	0	0	0	0	0	9	0	0	0	0	0	0	0	0	0	0	0	0	0	0	0	0	2	0	0	0	0	0	0	0	0	0	d__Eukaryota;p__Ascomycota;c__Sordariomycetes;o__Hypocreales;f__Ophiocordycipitaceae;g__Purpureocillium;s__Purpureocillium lilacinum
OTU625	0	0	0	0	11	0	0	0	0	0	0	0	0	0	0	0	0	0	0	0	0	0	0	0	0	0	0	0	0	0	0	0	0	d__Eukaryota;p__Ascomycota;c__Dothideomycetes;o__Capnodiales;f__Mycosphaerellaceae;g__Zasmidium;s__Zasmidium sp.
OTU626	0	0	0	0	2	0	0	2	0	0	0	0	0	0	0	2	0	2	4	0	2	0	0	0	0	0	0	0	0	0	0	1	0	Unclassified
OTU627	0	0	0	0	0	0	0	0	0	0	3	7	0	0	0	0	0	0	0	0	0	3	0	3	0	0	0	0	0	0	0	0	0	Unclassified
OTU628	0	0	0	2	3	1	0	1	3	0	0	0	0	1	0	0	0	1	0	0	0	0	0	0	0	1	0	0	0	0	0	0	0	d__Eukaryota;p__Ascomycota;c__Eurotiomycetes;o__Chaetothyriales;f__Trichomeriaceae;g__Knufia;s__Knufia epidermidis
OTU629	0	0	0	0	0	0	0	0	0	0	0	0	0	0	0	0	0	0	0	0	0	0	0	0	0	0	0	1	0	0	5	4	5	d__Eukaryota;p__Ascomycota;c__Sordariomycetes;o__Microascales;f__Microascaceae;g__Parascedosporium;s__Parascedosporium putredinis
OTU630	0	0	0	0	0	0	0	0	0	3	3	5	0	0	0	0	0	1	0	0	0	0	1	0	0	0	0	0	0	0	0	0	0	d__Eukaryota;p__Ascomycota;c__Sordariomycetes;o__Sordariales;f__norank;g__Madurella;s__Madurella sp. 'pseudomycetomatis'
OTU631	0	0	0	0	0	0	7	0	0	0	0	0	0	0	0	2	0	1	0	0	0	0	0	0	0	0	0	0	0	0	0	0	0	d__Eukaryota;p__Ascomycota;c__Dothideomycetes;o__Capnodiales;f__Teratosphaeriaceae;g__Devriesia;s__Devriesia strelitziicola
OTU632	0	0	0	0	0	0	0	8	5	0	0	0	0	0	0	0	0	0	0	0	0	0	0	0	0	0	0	0	0	0	0	0	0	d__Eukaryota;p__Ascomycota;c__Eurotiomycetes;o__Chaetothyriales;f__Chaetothyriaceae;g__Ceramothyrium;s__Ceramothyrium melastoma
OTU633	0	0	0	0	0	0	0	0	0	0	4	1	0	0	0	1	0	1	0	0	0	3	3	1	0	0	0	0	0	0	0	0	0	d__Eukaryota;p__Ascomycota;c__Sordariomycetes;o__Microascales;f__Microascaceae;g__Microascus;s__Microascus cirrosus
OTU634	0	0	0	0	0	0	8	5	0	0	0	0	0	0	0	0	0	0	0	0	0	0	0	0	0	0	0	0	0	0	1	0	0	d__Eukaryota;p__Ascomycota;c__Dothideomycetes;o__norank;f__norank;g__Coniosporium;s__Coniosporium sp. MA4783
OTU635	0	0	0	0	0	0	0	0	0	0	0	0	0	0	0	1	0	0	7	2	3	0	0	0	0	0	0	0	0	0	0	0	0	d__Eukaryota;p__Ascomycota;c__Sordariomycetes;o__Glomerellales;f__Plectosphaerellaceae;g__Acremonium;s__Acremonium furcatum
OTU636	0	0	0	0	0	0	0	0	0	5	0	3	0	0	0	0	0	0	2	0	0	1	0	0	0	0	0	0	0	0	0	0	0	d__Eukaryota;p__Ascomycota;c__Sordariomycetes;o__Sordariales;f__Chaetomiaceae;g__Humicola;s__Humicola fuscoatra
OTU637	0	0	0	0	0	0	0	0	0	1	0	0	0	0	0	0	2	1	0	6	3	0	0	0	0	0	0	0	0	0	0	0	0	d__Eukaryota;p__Ascomycota;c__Sordariomycetes;o__Sordariales;f__Chaetomiaceae;g__Humicola;s__Humicola fuscoatra
OTU638	0	0	0	0	0	0	1	8	0	0	0	0	0	0	0	0	1	2	2	0	0	0	0	0	0	0	0	0	0	0	0	0	0	d__Eukaryota;p__Ascomycota;c__Eurotiomycetes;o__Chaetothyriales;f__Trichomeriaceae;g__Trichomerium;s__Trichomerium sp. WS-2017a
OTU639	0	0	0	0	0	0	0	0	0	0	0	0	0	6	0	0	0	0	0	1	0	0	0	0	0	0	0	0	0	0	0	0	0	d__Eukaryota;p__Ascomycota;c__Dothideomycetes;o__Pleosporales;f__Torulaceae;g__Torula;s__Torula sp.
OTU640	0	0	0	1	0	0	0	0	0	0	0	0	0	7	0	4	0	0	0	0	0	0	0	0	0	0	0	0	0	0	0	0	0	Unclassified
OTU641	0	0	0	0	0	8	0	0	0	0	0	0	0	0	0	0	0	0	0	0	0	0	0	0	0	0	0	0	0	0	0	0	0	d__Eukaryota;p__Ascomycota;c__Eurotiomycetes;o__Chaetothyriales;f__Herpotrichiellaceae;g__Exophiala;s__Exophiala lecanii-corni
OTU642	0	0	0	0	0	0	0	0	0	0	0	0	0	0	0	4	1	0	1	1	3	0	0	0	0	0	0	0	1	0	0	0	0	d__Eukaryota;p__Ascomycota;c__Sordariomycetes;o__Sordariales;f__Chaetomiaceae;g__Botryotrichum;s__Botryotrichum piluliferum
OTU643	0	0	1	0	0	11	0	0	0	0	0	0	0	0	0	0	0	0	0	0	0	0	0	0	0	0	0	0	0	0	0	0	0	d__Eukaryota;p__Mucoromycota;c__Mortierellomycetes;o__Mortierellales;f__Mortierellaceae;g__Mortierella;s__Mortierella verticillata
OTU644	0	0	0	0	0	0	0	0	0	0	0	0	0	0	0	0	0	0	0	0	0	2	2	3	0	0	0	0	1	0	0	0	0	d__Eukaryota;p__Ascomycota;c__Sordariomycetes;o__Glomerellales;f__Plectosphaerellaceae;g__Acrostalagmus;s__Acrostalagmus luteoalbus
OTU645	0	0	0	0	0	0	3	1	0	0	0	0	0	0	0	0	0	0	1	1	0	0	0	0	0	0	0	0	0	0	0	0	0	Unclassified
OTU646	0	0	0	0	0	0	0	0	0	0	0	0	0	0	0	8	3	2	0	0	0	0	0	0	0	0	0	0	0	0	0	0	0	d__Eukaryota;p__Ascomycota;c__Sordariomycetes;o__norank;f__norank;g__Trichocladium;s__Trichocladium asperum
OTU647	0	0	0	0	0	0	0	0	0	2	0	10	0	0	0	0	0	0	0	0	0	0	1	0	0	0	0	0	0	0	0	0	0	d__Eukaryota;p__Ascomycota;c__Sordariomycetes;o__Hypocreales;f__norank;g__Acremonium;s__Acremonium acutatum
OTU648	0	0	0	0	0	0	0	0	0	0	0	0	0	0	0	0	0	0	0	2	1	0	0	0	1	0	0	2	3	2	0	0	0	d__Eukaryota;p__Ascomycota;c__Dothideomycetes;o__Pleosporales;f__Torulaceae;g__Torula;s__Torula sp.
OTU649	0	0	0	4	1	4	0	0	0	0	0	0	0	0	0	0	0	0	0	0	0	0	0	0	0	0	0	0	0	0	0	0	0	d__Eukaryota;p__Ascomycota;c__Dothideomycetes;o__Pleosporales;f__Phaeosphaeriaceae;g__Septoriella;s__Septoriella phragmitis
OTU650	0	0	0	0	6	0	0	0	0	0	0	0	0	0	0	0	0	0	0	0	1	0	2	1	0	0	0	0	0	0	0	0	0	d__Eukaryota;p__Basidiomycota;c__Tremellomycetes;o__Cystofilobasidiales;f__Mrakiaceae;g__Udeniomyces;s__Udeniomyces megalosporus
OTU651	0	0	0	4	0	0	3	0	2	0	0	0	0	0	0	0	0	0	0	0	0	0	0	0	0	0	0	0	0	0	0	0	0	d__Eukaryota;p__Basidiomycota;c__Agaricomycetes;o__Agaricales;f__Psathyrellaceae;g__Psathyrella;s__Psathyrella sp. 10 EL-2013
OTU652	0	0	0	0	0	0	0	0	0	0	0	0	0	0	0	4	1	1	1	1	2	0	0	0	0	0	0	0	0	0	1	0	0	d__Eukaryota;p__Ascomycota;c__Sordariomycetes;o__Sordariales;f__Chaetomiaceae;g__Botryotrichum;s__Botryotrichum piluliferum
OTU653	0	0	0	0	0	0	3	9	0	0	0	0	0	0	0	0	0	0	0	0	0	0	0	0	0	0	0	0	0	0	0	0	0	d__Eukaryota;p__Ascomycota;c__Dothideomycetes;o__Capnodiales;f__Mycosphaerellaceae;g__Passalora;s__cf. Passalora sp. CPC 11876
OTU654	0	0	0	0	0	0	0	0	0	0	1	1	0	0	0	0	0	0	0	1	0	1	0	3	0	0	0	0	0	0	0	0	0	d__Eukaryota;p__Ascomycota;c__norank;o__norank;f__norank;g__Gilmaniella;s__Gilmaniella humicola
OTU655	0	0	0	0	0	0	0	0	0	0	0	0	7	0	0	1	0	3	0	0	0	0	0	0	0	1	0	0	0	0	0	0	0	Unclassified
OTU656	0	0	0	0	0	0	0	0	0	2	0	1	0	0	0	0	1	0	0	0	1	1	1	2	0	0	0	0	2	0	0	0	0	d__Eukaryota;p__Ascomycota;c__Sordariomycetes;o__Hypocreales;f__Stachybotryaceae;g__Albifimbria;s__Albifimbria verrucaria
OTU657	0	0	0	0	5	0	0	0	0	0	0	0	0	0	0	0	2	2	0	0	0	0	0	0	1	0	0	0	0	0	0	0	0	Unclassified
OTU658	2	1	0	1	0	0	0	0	0	0	0	0	0	0	0	0	0	0	0	0	0	0	0	0	0	5	1	0	0	0	0	0	1	Unclassified
OTU659	0	0	0	0	0	0	0	0	0	0	0	0	6	0	0	0	0	0	0	0	0	0	0	0	0	0	0	0	0	0	0	0	0	Unclassified
OTU660	0	0	0	0	0	0	5	6	0	0	0	0	0	0	0	0	0	0	0	0	0	0	0	0	0	0	0	0	0	0	0	0	0	Unclassified
OTU661	0	0	0	0	0	0	0	0	0	0	0	0	0	0	0	0	0	0	0	0	0	3	5	2	0	0	0	0	0	0	0	0	0	d__Eukaryota;p__Ascomycota;c__Sordariomycetes;o__Hypocreales;f__norank;g__Acremonium;s__Acremonium flavum
OTU662	0	0	0	0	0	0	0	0	0	0	0	0	0	0	0	0	0	0	0	0	0	0	0	0	0	0	0	0	0	0	3	4	6	d__Eukaryota;p__Ascomycota;c__Dothideomycetes;o__Pleosporales;f__Pyrenochaetopsidaceae;g__Pyrenochaetopsis;s__Pyrenochaetopsis leptospora
OTU663	0	0	0	0	0	2	0	0	0	0	0	0	0	0	0	0	0	0	2	1	2	0	0	0	0	0	0	0	0	0	1	0	2	d__Eukaryota;p__Ascomycota;c__Sordariomycetes;o__Hypocreales;f__Sarocladiaceae;g__Sarocladium;s__Sarocladium kiliense
OTU664	0	0	0	0	0	0	0	0	0	0	0	1	0	0	0	0	0	0	0	0	0	1	7	2	0	0	0	0	0	0	0	0	0	d__Eukaryota;p__Ascomycota;c__Sordariomycetes;o__Hypocreales;f__norank;g__Hapsidospora;s__Hapsidospora irregularis
OTU665	0	0	0	0	0	0	0	0	0	0	0	0	0	0	0	2	0	0	0	0	0	0	0	0	0	0	0	0	0	0	4	3	3	d__Eukaryota;p__Ascomycota;c__Dothideomycetes;o__Pleosporales;f__Torulaceae;g__Torula;s__Torula masonii
OTU666	0	0	0	0	0	0	0	0	0	0	3	5	0	0	0	0	0	0	0	0	0	1	0	2	0	0	0	0	0	0	0	0	0	d__Eukaryota;p__Ascomycota;c__Sordariomycetes;o__Microascales;f__Microascaceae;g__Scopulariopsis;s__Scopulariopsis candida
OTU667	1	0	0	0	0	0	6	0	0	0	1	0	0	0	0	0	0	0	0	0	1	1	1	1	0	0	0	0	0	0	0	0	0	d__Eukaryota;p__Ascomycota;c__Eurotiomycetes;o__Eurotiales;f__Aspergillaceae;g__Penicillium;s__Penicillium sp. A87D
OTU668	0	0	0	1	2	2	0	0	0	0	0	0	0	0	0	0	0	0	0	0	0	0	0	0	0	3	0	0	0	0	0	0	0	Unclassified
OTU669	0	0	0	0	0	0	0	0	1	0	0	0	0	0	0	0	0	2	0	1	0	3	2	2	0	0	0	0	0	0	0	0	0	d__Eukaryota;p__Ascomycota;c__Sordariomycetes;o__Sordariales;f__Lasiosphaeriaceae;g__Podospora;s__Podospora pyriformis
OTU670	0	0	0	0	0	0	0	8	3	0	0	0	0	0	0	0	0	0	0	0	0	0	0	0	0	0	0	0	0	0	0	0	0	d__Eukaryota;p__Ascomycota;c__Sordariomycetes;o__Sordariales;f__Chaetomiaceae;g__Thielavia;s__Thielavia microspora
OTU671	0	0	0	0	0	0	0	0	0	0	0	0	0	0	0	0	0	0	1	0	0	2	1	5	0	0	1	0	0	0	0	0	0	Unclassified
OTU672	0	0	0	0	0	0	0	0	0	0	0	0	0	0	0	0	0	0	0	0	0	1	2	4	0	0	0	0	0	0	0	0	0	d__Eukaryota;p__Ascomycota;c__norank;o__norank;f__norank;g__Acremonium;s__Acremonium cereale
OTU673	0	0	0	0	0	0	0	0	0	0	0	0	0	0	0	0	0	0	0	0	0	0	0	0	2	4	5	0	0	0	0	0	0	Unclassified
OTU674	0	0	0	0	0	0	0	0	0	0	0	0	4	3	6	1	0	1	0	0	0	0	0	0	0	0	0	0	0	0	0	0	0	Unclassified
OTU675	0	0	0	0	0	0	5	1	5	0	0	0	0	0	0	0	0	0	0	0	0	0	0	0	0	0	0	0	0	0	0	0	0	d__Eukaryota;p__Ascomycota;c__Dothideomycetes;o__norank;f__norank;g__Peltaster;s__Peltaster fructicola
OTU676	0	0	0	0	0	0	0	0	0	0	0	0	6	0	0	0	0	0	0	2	0	0	0	0	0	0	0	0	0	0	0	0	0	d__Eukaryota;p__Ascomycota;c__norank;o__norank;f__norank;g__Troposporella;s__Troposporella fumosa
OTU677	2	0	0	0	0	0	0	0	0	3	4	0	0	0	0	0	0	0	0	0	2	0	2	0	0	0	0	0	0	0	0	0	0	d__Eukaryota;p__Ascomycota;c__Eurotiomycetes;o__Eurotiales;f__Aspergillaceae;g__Aspergillus;s__Aspergillus ochraceus
OTU678	0	0	0	0	0	0	0	0	0	0	0	0	0	0	0	0	0	0	0	0	0	1	6	2	0	0	0	0	0	0	0	0	0	d__Eukaryota;p__Ascomycota;c__Sordariomycetes;o__Hypocreales;f__norank;g__Acremonium;s__Acremonium flavum
OTU679	0	0	0	0	0	0	0	0	0	5	4	4	0	0	0	0	0	0	0	0	0	0	0	0	0	0	0	0	0	0	0	0	0	d__Eukaryota;p__Ascomycota;c__Sordariomycetes;o__Sordariales;f__Chaetomiaceae;g__Humicola;s__Humicola fuscoatra
OTU680	0	0	0	0	0	0	0	0	0	0	0	0	0	0	0	0	1	4	0	0	0	0	0	0	0	0	0	0	4	0	1	2	2	d__Eukaryota;p__Ascomycota;c__Sordariomycetes;o__Microascales;f__Microascaceae;g__Trichurus;s__Trichurus spiralis
OTU681	0	0	0	0	0	0	0	0	0	2	2	1	0	0	0	0	0	0	0	0	0	1	4	1	0	0	0	0	1	0	0	0	0	Unclassified
OTU682	0	0	0	0	2	0	0	0	0	0	0	0	0	0	0	0	0	0	0	0	0	0	0	0	0	1	2	0	0	0	0	0	0	d__Eukaryota;p__Basidiomycota;c__Tremellomycetes;o__Filobasidiales;f__Filobasidiaceae;g__Filobasidium;s__Filobasidium uniguttulatum
OTU683	0	0	0	0	0	0	0	0	0	0	0	0	0	0	0	0	0	0	2	2	6	0	0	0	0	0	0	0	0	0	0	0	0	d__Eukaryota;p__Basidiomycota;c__Tremellomycetes;o__Tremellales;f__Bulleribasidiaceae;g__Vishniacozyma;s__Vishniacozyma heimaeyensis
OTU684	0	0	0	0	0	0	10	0	0	0	0	0	0	0	0	0	0	0	0	0	0	0	0	0	0	0	1	0	0	0	0	0	0	d__Eukaryota;p__Ascomycota;c__Sordariomycetes;o__Xylariales;f__Sporocadaceae;g__Neopestalotiopsis;s__Neopestalotiopsis sp.
OTU685	0	0	0	0	0	0	0	0	0	4	1	6	0	0	0	0	0	0	0	0	0	0	0	0	0	0	0	0	0	0	0	0	0	d__Eukaryota;p__Ascomycota;c__Sordariomycetes;o__Microascales;f__Microascaceae;g__Microascus;s__Microascus croci
OTU686	0	0	0	0	0	0	0	0	0	0	0	0	0	0	0	2	2	2	1	0	0	0	0	0	0	0	0	0	1	1	2	0	0	d__Eukaryota;p__Ascomycota;c__Sordariomycetes;o__Sordariales;f__Lasiosphaeriaceae;g__Cladorrhinum;s__Cladorrhinum flexuosum
OTU687	0	0	0	0	0	0	0	0	1	0	0	0	0	0	0	0	0	0	0	0	1	0	0	0	0	0	0	1	4	1	0	1	1	d__Eukaryota;p__Ascomycota;c__Dothideomycetes;o__Pleosporales;f__norank;g__Latorua;s__Latorua caligans
OTU688	0	0	0	0	0	0	0	0	0	0	0	0	0	0	0	0	0	0	0	0	0	0	0	0	0	0	0	1	7	0	0	1	1	d__Eukaryota;p__Ascomycota;c__Dothideomycetes;o__Pleosporales;f__Torulaceae;g__Torula;s__Torula sp.
OTU689	0	0	0	0	0	0	0	0	0	0	0	1	0	0	0	0	0	0	0	0	0	5	2	2	0	0	0	0	0	1	0	0	0	d__Eukaryota;p__Ascomycota;c__Sordariomycetes;o__Sordariales;f__Chaetomiaceae;g__Chaetomium;s__Chaetomium globosum
OTU690	0	0	0	0	0	6	0	0	0	0	0	0	0	0	0	0	0	0	0	0	0	0	0	0	0	0	0	0	0	0	0	0	0	d__Eukaryota;p__Ascomycota;c__Dothideomycetes;o__Pleosporales;f__Phaeosphaeriaceae;g__Pseudoophiobolus;s__Pseudoophiobolus rosae
OTU691	0	0	0	0	0	0	0	0	0	4	2	5	0	0	0	0	0	0	0	0	0	0	0	0	0	0	0	0	0	0	0	0	0	d__Eukaryota;p__Ascomycota;c__Sordariomycetes;o__Microascales;f__Microascaceae;g__Microascus;s__Microascus croci
OTU692	0	0	0	0	0	0	0	0	0	0	1	3	0	0	0	0	0	0	0	0	0	2	3	3	0	0	0	0	1	0	0	0	0	d__Eukaryota;p__Ascomycota;c__Sordariomycetes;o__Glomerellales;f__Plectosphaerellaceae;g__Acremonium;s__Acremonium alcalophilum
OTU693	0	0	0	0	0	0	0	0	0	0	0	0	0	0	0	4	1	2	0	0	0	0	0	0	0	0	0	3	0	0	0	0	1	d__Eukaryota;p__Ascomycota;c__Sordariomycetes;o__Sordariales;f__Chaetomiaceae;g__Botryotrichum;s__Botryotrichum piluliferum
OTU694	0	0	0	0	0	0	0	0	0	1	0	0	0	0	0	0	0	0	0	0	0	3	1	5	0	2	0	0	0	0	0	0	0	d__Eukaryota;p__Ascomycota;c__Eurotiomycetes;o__Onygenales;f__norank;g__Chrysosporium;s__Chrysosporium sp.
OTU695	0	0	0	3	0	0	0	1	4	0	0	0	0	0	0	0	0	0	0	0	0	0	0	0	0	0	0	0	0	0	0	0	0	d__Eukaryota;p__Basidiomycota;c__Exobasidiomycetes;o__Entylomatales;f__norank;g__Tilletiopsis;s__Tilletiopsis sp. TUB 012103
OTU696	0	0	0	0	5	0	0	0	0	0	0	0	0	0	0	0	0	0	0	0	0	0	1	0	0	0	0	0	0	0	0	0	0	d__Eukaryota;p__Basidiomycota;c__Microbotryomycetes;o__Sporidiobolales;f__Sporidiobolaceae;g__Sporobolomyces;s__Sporobolomyces carnicolor
OTU697	0	0	0	0	2	0	0	0	0	0	0	0	4	0	0	0	0	1	0	0	1	0	0	0	0	0	0	0	0	0	0	0	0	Unclassified
OTU698	0	0	0	0	0	0	0	0	0	0	0	0	0	0	0	0	0	1	4	3	1	0	0	0	0	0	0	0	0	0	0	0	0	d__Eukaryota;p__Ascomycota;c__Sordariomycetes;o__Glomerellales;f__Plectosphaerellaceae;g__Acremonium;s__Acremonium furcatum
OTU699	0	0	0	0	0	0	0	0	0	3	8	2	0	0	0	0	0	1	0	0	0	0	0	0	0	0	0	0	0	0	0	0	0	d__Eukaryota;p__Ascomycota;c__Sordariomycetes;o__Microascales;f__Microascaceae;g__Scopulariopsis;s__Scopulariopsis brumptii
OTU700	0	0	0	0	0	0	0	0	0	0	0	0	0	0	0	0	0	0	0	0	0	0	0	0	0	0	0	4	3	0	1	0	0	d__Eukaryota;p__Ascomycota;c__Eurotiomycetes;o__Chaetothyriales;f__Herpotrichiellaceae;g__Phialophora;s__Phialophora sp. AX163
OTU701	0	0	0	0	4	3	0	0	0	0	0	0	0	0	0	0	0	0	0	0	0	0	0	0	0	1	0	0	0	0	0	0	0	Unclassified
OTU702	0	0	0	0	0	0	0	0	0	0	0	2	0	0	0	0	0	0	0	0	0	1	5	0	0	0	0	0	0	0	0	0	0	d__Eukaryota;p__Ascomycota;c__Leotiomycetes;o__norank;f__norank;g__Scytalidium;s__Scytalidium sp. TMS-2011
OTU703	0	0	0	0	0	0	0	0	0	0	0	0	0	0	0	0	0	0	1	1	1	0	0	0	0	0	0	0	0	0	3	2	1	d__Eukaryota;p__Ascomycota;c__Sordariomycetes;o__Sordariales;f__Lasiosphaeriaceae;g__Schizothecium;s__Schizothecium sp. F277858
OTU704	0	0	0	0	0	0	3	0	1	0	0	0	0	0	0	0	0	0	0	0	0	1	0	0	0	0	0	0	0	0	0	0	0	d__Eukaryota;p__Ascomycota;c__Eurotiomycetes;o__Eurotiales;f__Aspergillaceae;g__Penicillium;s__Penicillium sp.
OTU705	0	0	0	6	0	0	0	0	0	0	0	0	0	0	0	0	0	0	0	0	0	0	0	0	0	0	0	0	0	0	0	1	0	d__Eukaryota;p__Ascomycota;c__Dothideomycetes;o__Pleosporales;f__Phaeosphaeriaceae;g__Paraphoma;s__Paraphoma sp.
OTU706	0	0	0	0	0	0	0	0	0	0	0	0	0	0	0	2	0	0	2	0	0	0	2	5	0	0	0	0	0	0	0	0	0	d__Eukaryota;p__Ascomycota;c__Sordariomycetes;o__Hypocreales;f__Nectriaceae;g__Stephanonectria;s__Stephanonectria keithii
OTU707	0	0	0	0	0	0	0	0	0	0	0	0	0	0	0	0	0	0	0	0	0	2	0	9	0	0	0	0	0	0	0	0	0	d__Eukaryota;p__Ascomycota;c__Sordariomycetes;o__Ophiostomatales;f__Ophiostomataceae;g__Phialocephala;s__Phialocephala humicola
OTU708	0	0	0	0	0	0	1	3	3	0	0	0	0	0	0	0	0	0	2	1	0	0	0	0	0	0	0	0	0	0	0	0	0	d__Eukaryota;p__Ascomycota;c__Dothideomycetes;o__Pleosporales;f__Cucurbitariaceae;g__Neocucurbitaria;s__Neocucurbitaria unguis-hominis
OTU709	0	0	0	0	0	0	0	0	0	0	0	0	0	0	0	0	0	0	0	0	0	2	2	3	0	0	0	0	0	0	0	0	0	d__Eukaryota;p__Ascomycota;c__Pezizomycetes;o__Pezizales;f__Ascobolaceae;g__Ascobolus;s__Ascobolus crenulatus
OTU710	0	0	0	0	0	0	0	0	0	0	1	1	0	0	0	0	0	0	5	1	2	0	0	0	0	0	0	0	0	0	0	0	0	d__Eukaryota;p__Ascomycota;c__Sordariomycetes;o__Hypocreales;f__Sarocladiaceae;g__Sarocladium;s__Sarocladium strictum
OTU711	0	0	0	0	8	0	0	0	0	0	0	0	0	0	0	0	0	0	0	0	0	0	0	0	0	0	0	0	0	0	0	0	0	d__Eukaryota;p__Basidiomycota;c__Agaricomycetes;o__Agaricales;f__Clavariaceae;g__Ramariopsis;s__Ramariopsis pulchella
OTU712	0	0	0	0	0	0	0	0	0	0	0	0	0	0	0	0	0	0	0	0	1	3	3	2	0	0	0	0	0	0	0	0	0	d__Eukaryota;p__Ascomycota;c__Sordariomycetes;o__Hypocreales;f__Nectriaceae;g__Lasionectria;s__Lasionectria sp. DV-2018a
OTU713	0	0	0	0	0	0	0	0	0	0	0	0	0	0	0	0	0	0	0	0	0	3	1	4	0	0	0	0	0	0	0	0	0	d__Eukaryota;p__Ascomycota;c__Dothideomycetes;o__Capnodiales;f__Teratosphaeriaceae;g__Hortaea;s__Hortaea werneckii
OTU714	0	0	0	0	0	0	0	0	0	0	0	0	0	0	0	1	2	3	2	2	1	0	0	0	0	0	0	0	0	0	0	0	0	d__Eukaryota;p__Ascomycota;c__Sordariomycetes;o__Sordariales;f__Chaetomiaceae;g__Humicola;s__Humicola fuscoatra
OTU715	0	0	0	0	0	0	0	0	0	2	0	0	2	0	0	0	0	0	0	0	0	3	1	3	0	0	0	0	0	0	0	0	0	d__Eukaryota;p__Ascomycota;c__Sordariomycetes;o__Microascales;f__norank;g__Cephalotrichiella;s__Cephalotrichiella penicillata
OTU716	0	0	0	0	0	0	0	0	0	0	0	0	0	0	0	0	0	0	2	3	1	2	1	0	0	1	0	0	0	0	0	0	0	d__Eukaryota;p__Ascomycota;c__Sordariomycetes;o__Glomerellales;f__Plectosphaerellaceae;g__Acremonium;s__Acremonium antarcticum
OTU717	0	0	0	0	0	0	0	9	1	1	0	0	0	0	0	1	0	0	0	0	0	0	0	0	0	0	0	0	0	0	0	0	0	d__Eukaryota;p__Ascomycota;c__Sordariomycetes;o__Sordariales;f__Chaetomiaceae;g__Humicola;s__Humicola sp. L-21
OTU718	0	0	0	0	0	0	10	0	0	0	0	0	0	0	0	0	0	0	0	0	0	0	0	0	0	0	0	0	0	0	0	0	0	d__Eukaryota;p__Ascomycota;c__Dothideomycetes;o__norank;f__Eremomycetaceae;g__Arthrographis;s__Arthrographis kalrae
OTU719	0	0	0	0	0	0	0	0	0	0	0	0	0	0	0	0	2	1	1	1	3	0	0	0	0	0	0	0	0	0	0	0	0	d__Eukaryota;p__Ascomycota;c__Sordariomycetes;o__Sordariales;f__Chaetomiaceae;g__Humicola;s__Humicola fuscoatra
OTU720	0	0	0	0	0	0	0	0	0	0	0	0	0	0	0	0	1	0	0	0	1	0	0	0	2	5	2	0	0	0	0	0	0	d__Eukaryota;p__Ascomycota;c__Sordariomycetes;o__Glomerellales;f__Plectosphaerellaceae;g__Acremonium;s__Acremonium alcalophilum
OTU721	0	0	0	2	4	2	0	0	0	0	0	0	0	0	0	0	0	0	0	0	0	0	0	0	0	0	0	0	0	0	0	0	0	Unclassified
OTU722	0	0	0	2	0	0	0	0	0	0	0	0	0	1	0	0	0	0	0	1	1	0	0	0	1	0	0	1	0	0	0	0	0	d__Eukaryota;p__Ascomycota;c__Pezizomycetes;o__Pezizales;f__Morchellaceae;g__Morchella;s__Morchella sp.
OTU723	0	0	0	0	0	0	0	0	0	0	0	0	0	0	0	0	0	0	1	0	9	0	0	0	0	0	0	0	0	0	0	0	0	Unclassified
OTU724	0	0	0	0	0	0	0	0	0	0	0	0	0	0	0	0	0	0	0	0	0	2	1	3	0	0	0	0	0	0	0	0	0	d__Eukaryota;p__Mucoromycota;c__Mortierellomycetes;o__Mortierellales;f__Mortierellaceae;g__Mortierella;s__Mortierella reticulata
OTU725	0	0	0	0	0	0	0	0	0	2	1	3	0	0	0	0	2	0	0	0	0	0	0	0	0	0	0	0	0	0	0	0	0	d__Eukaryota;p__Ascomycota;c__Sordariomycetes;o__Sordariales;f__Chaetomiaceae;g__Mycothermus;s__Mycothermus thermophilus
OTU726	0	0	0	0	0	0	7	0	0	0	0	0	0	0	0	0	0	0	0	0	0	0	0	0	0	0	0	0	0	0	0	0	0	d__Eukaryota;p__Ascomycota;c__Sordariomycetes;o__Microascales;f__Ceratocystidaceae;g__Thielaviopsis;s__Thielaviopsis punctulata
OTU727	0	0	0	0	0	0	0	0	0	0	0	0	0	0	0	0	0	0	0	0	0	1	2	3	0	0	0	0	2	0	1	0	0	d__Eukaryota;p__Ascomycota;c__Sordariomycetes;o__Microascales;f__Microascaceae;g__Trichurus;s__Trichurus spiralis
OTU728	0	0	0	0	0	0	0	1	0	0	0	0	0	0	0	2	1	2	2	1	0	0	0	0	0	0	0	0	0	0	0	0	0	d__Eukaryota;p__Zoopagomycota;c__Zoopagomycetes;o__Zoopagales;f__Zoopagaceae;g__Acaulopage;s__Acaulopage tetraceros
OTU729	0	0	0	0	4	0	3	1	1	0	0	0	0	0	0	0	0	0	0	0	0	0	0	0	0	0	0	0	0	0	0	0	0	Unclassified
OTU730	0	0	0	0	0	0	10	0	0	0	0	0	0	0	0	0	0	0	0	0	0	0	0	0	0	0	0	0	0	0	0	0	0	d__Eukaryota;p__Ascomycota;c__Sordariomycetes;o__Hypocreales;f__Nectriaceae;g__Cosmospora;s__Cosmospora viridescens
OTU731	0	0	0	0	0	0	0	0	0	1	7	2	0	0	0	0	0	0	0	0	0	0	0	0	0	0	0	0	0	0	0	0	0	d__Eukaryota;p__Ascomycota;c__Sordariomycetes;o__Sordariales;f__norank;g__Madurella;s__Madurella sp. 'pseudomycetomatis'
OTU732	0	0	0	1	1	2	0	2	0	0	0	0	0	0	0	0	1	1	0	0	0	0	0	0	0	0	0	0	0	0	0	0	0	d__Eukaryota;p__Ascomycota;c__Sordariomycetes;o__Hypocreales;f__Clavicipitaceae;g__Paecilomyces;s__[Diploospora] longispora
OTU733	0	0	0	0	0	0	0	0	0	0	0	0	0	0	0	0	0	0	0	0	0	0	0	0	2	3	1	1	0	1	0	0	0	Unclassified
OTU734	0	2	0	0	0	0	1	0	3	0	0	0	0	0	0	0	0	0	0	0	0	0	0	0	0	0	0	0	0	0	0	0	1	d__Eukaryota;p__Ascomycota;c__Pezizomycetes;o__Pezizales;f__Morchellaceae;g__Morchella;s__Morchella sp.
OTU735	0	0	0	0	0	0	0	0	0	0	0	0	0	0	0	2	2	3	0	1	0	0	0	0	0	0	0	0	0	0	0	0	0	Unclassified
OTU736	0	0	0	0	0	0	0	0	0	0	0	0	0	0	0	0	0	0	0	0	0	1	2	4	0	0	1	0	0	0	0	0	0	d__Eukaryota;p__Ascomycota;c__Sordariomycetes;o__Glomerellales;f__Plectosphaerellaceae;g__Acremonium;s__Acremonium alcalophilum
OTU737	0	0	0	0	0	0	0	0	0	0	0	0	0	0	0	0	0	0	0	0	0	1	2	4	0	0	0	0	0	0	0	0	0	d__Eukaryota;p__Ascomycota;c__Sordariomycetes;o__Sordariales;f__Chaetomiaceae;g__Crassicarpon;s__Crassicarpon hotsonii
OTU738	0	0	0	0	0	0	0	0	3	0	0	0	0	0	0	0	2	0	0	0	0	0	0	0	0	0	0	0	0	0	0	0	0	d__Eukaryota;p__Ascomycota;c__Dothideomycetes;o__Dothideales;f__Saccotheciaceae;g__Aureobasidium;s__Aureobasidium leucospermi
OTU739	0	0	0	0	0	0	0	0	0	0	0	0	0	0	0	0	0	0	0	0	0	0	0	0	0	0	0	0	0	0	3	2	6	Unclassified
OTU740	0	0	0	0	0	0	0	0	0	0	0	0	0	8	0	0	0	0	0	0	0	0	0	0	0	0	0	0	0	1	0	0	0	Unclassified
OTU741	0	0	0	0	0	7	0	0	0	0	0	0	0	0	0	0	0	0	0	0	0	0	0	0	0	0	0	0	0	0	0	0	0	d__Eukaryota;p__Ascomycota;c__Eurotiomycetes;o__Chaetothyriales;f__Herpotrichiellaceae;g__Exophiala;s__Exophiala sp. NH512
OTU742	0	0	0	0	0	0	0	0	0	0	0	0	0	0	0	0	0	0	0	0	0	0	0	0	0	0	0	3	3	0	0	0	0	d__Eukaryota;p__Ascomycota;c__Sordariomycetes;o__Sordariales;f__Chaetomiaceae;g__Chaetomium;s__Chaetomium sp. 11 JAS-2013
OTU743	0	0	0	0	0	0	0	0	0	0	2	1	0	0	0	0	1	0	1	1	1	0	0	0	0	1	0	0	0	0	0	0	0	d__Eukaryota;p__Ascomycota;c__Eurotiomycetes;o__Eurotiales;f__Aspergillaceae;g__Aspergillus;s__Aspergillus sp.
OTU744	0	0	0	2	0	6	0	0	0	0	0	0	0	0	0	0	0	0	0	0	0	0	0	0	0	0	0	0	0	0	0	0	0	Unclassified
OTU745	0	0	0	0	0	0	0	0	0	0	0	0	0	0	0	0	0	0	0	0	0	2	2	3	0	2	0	0	0	0	0	0	0	d__Eukaryota;p__Ascomycota;c__Sordariomycetes;o__Microascales;f__Microascaceae;g__Microascus;s__Microascus longicollis
OTU746	0	0	0	2	0	0	0	0	0	0	0	0	0	0	0	0	0	0	0	0	0	0	0	0	1	0	1	0	0	3	1	1	0	d__Eukaryota;p__Ascomycota;c__Dothideomycetes;o__Pleosporales;f__Cucurbitariaceae;g__Neocucurbitaria;s__Neocucurbitaria unguis-hominis
OTU747	0	0	0	0	0	0	0	0	0	0	0	0	0	0	0	0	0	0	0	0	0	0	0	0	2	3	2	0	0	0	1	0	0	Unclassified
OTU748	0	0	0	0	0	0	0	0	0	5	3	1	0	0	0	0	0	0	0	0	0	0	0	0	0	0	0	0	0	0	0	0	0	d__Eukaryota;p__Ascomycota;c__Sordariomycetes;o__Microascales;f__Microascaceae;g__Microascus;s__Microascus verrucosus
OTU749	0	0	0	0	0	0	0	0	0	0	1	0	0	0	0	0	0	0	0	0	0	1	1	0	0	3	0	0	0	0	0	0	0	d__Eukaryota;p__Basidiomycota;c__Agaricomycetes;o__Polyporales;f__Polyporaceae;g__Ganoderma;s__Ganoderma lingzhi
OTU750	0	0	0	0	0	0	0	4	0	1	5	0	0	0	0	0	0	0	0	0	0	0	0	0	0	0	0	0	0	0	0	0	0	d__Eukaryota;p__Ascomycota;c__Dothideomycetes;o__Pleosporales;f__Didymellaceae;g__Didymella;s__Didymella glomerata
OTU751	0	0	0	0	0	0	0	0	0	3	1	4	0	0	0	1	0	0	0	0	0	0	0	0	0	0	0	0	0	0	0	0	0	d__Eukaryota;p__Ascomycota;c__Sordariomycetes;o__Microascales;f__Microascaceae;g__Pseudallescheria;s__Pseudallescheria ellipsoidea
OTU752	0	0	0	0	0	0	6	3	0	0	0	0	0	0	0	0	0	0	0	0	0	0	0	0	0	0	0	0	0	0	0	0	0	d__Eukaryota;p__Ascomycota;c__Eurotiomycetes;o__Chaetothyriales;f__Cyphellophoraceae;g__Cyphellophora;s__Cyphellophora europaea
OTU753	0	0	0	0	0	0	0	0	0	0	0	0	0	0	0	0	0	0	1	0	5	0	0	0	0	0	0	0	0	0	0	0	0	Unclassified
OTU754	5	0	1	0	0	0	0	0	0	0	1	0	0	0	0	0	0	0	0	0	0	0	0	0	0	0	0	0	0	0	0	0	0	d__Eukaryota;p__Ascomycota;c__Eurotiomycetes;o__Eurotiales;f__Aspergillaceae;g__Penicillium;s__Penicillium pusillum
OTU755	0	0	0	0	0	0	0	0	0	0	0	0	0	0	0	0	0	0	0	0	0	3	4	1	0	0	0	0	0	0	0	0	0	d__Eukaryota;p__Ascomycota;c__Sordariomycetes;o__Glomerellales;f__Plectosphaerellaceae;g__Acremonium;s__Acremonium alcalophilum
OTU756	0	0	0	0	0	0	0	0	0	0	0	0	0	0	0	0	0	0	0	1	1	0	0	0	0	0	0	0	0	0	2	2	1	d__Eukaryota;p__Ascomycota;c__Sordariomycetes;o__Sordariales;f__Chaetomiaceae;g__Botryotrichum;s__Botryotrichum piluliferum
OTU757	0	0	0	0	0	0	0	0	0	0	0	0	0	0	0	0	0	0	0	0	0	0	0	0	0	0	0	3	3	2	0	0	0	d__Eukaryota;p__Ascomycota;c__Sordariomycetes;o__Microascales;f__Microascaceae;g__Lophotrichus;s__Lophotrichus sp. 1 RJ2014
OTU758	0	0	3	2	0	0	0	0	0	0	0	0	0	0	0	0	0	0	0	1	0	0	0	0	0	0	0	0	0	0	0	0	0	d__Eukaryota;p__Basidiomycota;c__Tremellomycetes;o__Filobasidiales;f__Piskurozymaceae;g__Solicoccozyma;s__Solicoccozyma aeria
OTU759	0	0	0	0	0	0	4	0	0	0	0	0	0	0	0	0	0	0	0	0	0	0	0	0	0	0	0	0	0	0	0	0	0	d__Eukaryota;p__Ascomycota;c__Eurotiomycetes;o__Chaetothyriales;f__norank;g__Strelitziana;s__Strelitziana africana
OTU760	0	0	0	0	2	1	0	0	0	0	0	0	1	0	0	1	0	1	0	0	1	0	0	0	0	0	0	0	0	0	0	0	0	d__Eukaryota;p__Ascomycota;c__Sordariomycetes;o__Hypocreales;f__Sarocladiaceae;g__Sarocladium;s__Sarocladium kiliense
OTU761	0	0	0	0	0	0	0	0	0	0	2	0	0	0	0	0	0	0	0	0	0	1	2	3	0	0	0	0	0	0	0	0	0	d__Eukaryota;p__Ascomycota;c__Sordariomycetes;o__Sordariales;f__Chaetomiaceae;g__Ovatospora;s__Ovatospora senegalensis
OTU762	0	0	0	0	0	0	0	0	0	0	0	0	0	0	0	0	0	0	2	0	0	3	3	1	0	0	0	0	0	0	0	0	0	d__Eukaryota;p__Basidiomycota;c__Tremellomycetes;o__Cystofilobasidiales;f__Mrakiaceae;g__Udeniomyces;s__Udeniomyces pyricola
OTU763	0	0	0	0	0	6	0	0	0	0	0	0	0	0	0	0	0	0	0	0	0	0	0	0	0	0	0	0	0	0	0	0	0	d__Eukaryota;p__Ascomycota;c__Eurotiomycetes;o__Eurotiales;f__Thermoascaceae;g__Thermoascus;s__Thermoascus aurantiacus
OTU764	0	0	0	0	0	0	3	2	1	0	0	0	0	0	0	0	0	2	0	0	0	0	0	0	0	0	0	0	0	0	0	0	0	d__Eukaryota;p__Ascomycota;c__Eurotiomycetes;o__Chaetothyriales;f__Herpotrichiellaceae;g__Exophiala;s__Exophiala attenuata
OTU765	0	0	0	0	0	0	5	0	0	0	0	0	0	0	0	0	0	0	0	0	0	0	0	0	0	0	0	0	0	0	0	0	0	d__Eukaryota;p__Ascomycota;c__Sordariomycetes;o__Magnaporthales;f__Magnaporthaceae;g__Pyricularia;s__Pyricularia parasitica
OTU766	0	0	0	2	0	0	1	1	1	0	0	0	0	0	0	0	0	0	0	0	0	0	0	0	0	0	0	0	0	0	0	0	0	Unclassified
OTU767	0	0	0	0	0	0	0	0	0	0	0	0	0	0	0	0	1	0	1	2	2	0	0	0	0	0	0	0	0	0	0	0	0	d__Eukaryota;p__Ascomycota;c__Sordariomycetes;o__Sordariales;f__Chaetomiaceae;g__Botryotrichum;s__Botryotrichum piluliferum
OTU768	0	0	0	0	0	0	0	0	0	0	0	0	0	0	0	0	0	0	0	0	0	4	0	2	0	0	0	0	0	0	0	0	0	d__Eukaryota;p__Ascomycota;c__Sordariomycetes;o__Hypocreales;f__norank;g__Acremonium;s__Acremonium asperulatum
OTU769	0	0	0	0	0	0	0	0	0	0	0	0	0	0	0	6	1	1	0	0	0	0	0	0	0	0	0	0	0	0	0	0	0	Unclassified
OTU770	0	0	0	0	0	0	0	0	0	2	2	4	0	0	0	0	0	0	0	0	0	0	0	0	0	0	0	0	0	0	0	0	0	Unclassified
OTU771	0	0	0	0	0	0	0	0	0	0	0	0	0	0	0	5	2	1	0	0	0	0	0	0	0	0	0	0	0	0	0	0	0	Unclassified
OTU772	0	0	0	0	0	0	0	0	0	3	1	4	0	0	0	1	0	0	0	0	0	0	0	0	0	0	0	0	0	0	0	0	0	d__Eukaryota;p__Ascomycota;c__Sordariomycetes;o__Microascales;f__Microascaceae;g__Scopulariopsis;s__Scopulariopsis sp. F36
OTU773	0	0	0	0	0	0	0	0	0	0	0	0	0	0	0	0	0	0	0	0	0	7	0	1	0	0	0	0	0	0	0	0	0	d__Eukaryota;p__Basidiomycota;c__Agaricomycetes;o__Polyporales;f__Polyporaceae;g__Trametes;s__Trametes suaveolens
OTU774	0	0	0	0	0	0	0	0	0	2	1	0	0	0	4	0	0	0	0	0	1	0	0	1	0	0	0	0	0	0	0	0	0	d__Eukaryota;p__Ascomycota;c__Sordariomycetes;o__Sordariales;f__norank;g__Remersonia;s__Remersonia sp.
OTU775	0	0	0	0	0	0	0	0	0	0	0	0	0	0	0	0	0	0	0	0	0	2	2	1	0	0	0	0	0	0	0	0	0	d__Eukaryota;p__Basidiomycota;c__Agaricomycetes;o__Agaricales;f__Pleurotaceae;g__Pleurotus;s__Pleurotus ostreatus
OTU776	0	0	0	0	0	0	0	0	0	1	0	0	0	0	0	0	0	0	0	0	0	0	2	2	0	0	0	0	0	0	0	0	0	d__Eukaryota;p__Ascomycota;c__Sordariomycetes;o__Glomerellales;f__Plectosphaerellaceae;g__Sodiomyces;s__Sodiomyces magadii
OTU777	0	0	0	0	0	0	0	0	0	0	0	0	0	0	0	0	0	0	0	0	0	0	0	0	5	0	2	1	0	0	0	0	0	Unclassified
OTU778	0	0	0	0	0	0	0	0	0	0	0	0	0	0	0	2	0	2	1	0	0	0	0	0	0	0	1	0	0	1	0	0	0	d__Eukaryota;p__Ascomycota;c__Pezizomycetes;o__Pezizales;f__Morchellaceae;g__Morchella;s__Morchella sp.
OTU779	0	0	0	0	0	0	0	0	0	0	0	0	0	0	0	0	0	0	5	1	1	0	0	0	0	0	0	0	0	0	0	0	0	d__Eukaryota;p__Ascomycota;c__Dothideomycetes;o__Pleosporales;f__Periconiaceae;g__Periconia;s__Periconia pseudobyssoides
OTU780	0	0	0	0	0	0	0	0	0	1	0	0	0	0	0	0	0	0	0	1	1	2	2	0	0	0	0	0	0	0	0	0	1	d__Eukaryota;p__Ascomycota;c__Sordariomycetes;o__Glomerellales;f__Plectosphaerellaceae;g__Acremonium;s__Acremonium alcalophilum
OTU781	0	0	0	0	0	0	7	0	0	0	0	0	0	0	0	0	0	0	0	0	0	0	0	0	0	0	0	0	0	0	0	0	0	Unclassified
OTU782	0	0	0	0	0	0	7	0	0	0	0	0	0	0	0	0	0	0	0	0	0	0	0	0	0	0	0	0	0	0	0	0	0	d__Eukaryota;p__Ascomycota;c__Sordariomycetes;o__Sordariales;f__Chaetomiaceae;g__Chaetomium;s__Chaetomium sp.
OTU783	0	0	0	1	0	0	1	1	0	0	0	0	0	0	1	0	0	0	0	0	0	0	0	0	0	0	0	0	0	0	1	0	0	Unclassified
OTU784	0	0	0	0	0	0	0	0	0	3	1	2	0	0	0	0	0	0	0	0	0	0	0	0	0	0	0	0	0	0	0	0	0	d__Eukaryota;p__Ascomycota;c__Sordariomycetes;o__Microascales;f__Microascaceae;g__Trichurus;s__Trichurus spiralis
OTU785	0	0	0	0	0	0	0	0	0	0	0	0	0	0	0	0	5	1	0	0	0	0	0	0	0	0	0	0	0	0	0	0	0	d__Eukaryota;p__Ascomycota;c__Dothideomycetes;o__Pleosporales;f__Didymellaceae;g__Vacuiphoma;s__Vacuiphoma bulgarica
OTU786	0	0	0	0	0	0	0	0	0	0	0	0	0	0	0	0	0	0	0	0	0	0	0	0	0	0	0	0	0	0	1	5	3	d__Eukaryota;p__Ascomycota;c__Sordariomycetes;o__Sordariales;f__Lasiosphaeriaceae;g__Schizothecium;s__Schizothecium sp.
OTU787	0	0	0	0	0	0	0	0	0	0	0	0	0	0	0	0	0	0	0	0	0	0	0	0	1	0	0	0	0	0	1	2	0	d__Eukaryota;p__Ascomycota;c__Sordariomycetes;o__Sordariales;f__Lasiosphaeriaceae;g__Podospora;s__Podospora intestinacea
OTU788	0	0	0	0	0	0	0	4	2	0	0	0	0	0	0	0	0	0	0	0	0	0	0	0	0	0	0	0	0	0	0	0	0	d__Eukaryota;p__Ascomycota;c__Eurotiomycetes;o__Chaetothyriales;f__Cyphellophoraceae;g__Cyphellophora;s__Cyphellophora musae
OTU789	0	0	0	0	0	0	0	0	0	0	0	0	0	0	0	0	2	0	0	0	0	0	0	1	2	0	0	0	0	0	2	0	0	d__Eukaryota;p__Ascomycota;c__Sordariomycetes;o__Hypocreales;f__Nectriaceae;g__Fusicolla;s__Fusicolla acetilerea
OTU790	0	0	0	0	0	0	4	0	0	0	1	0	0	0	0	0	0	0	0	0	0	0	0	0	0	0	0	0	0	0	0	0	0	d__Eukaryota;p__Ascomycota;c__Sordariomycetes;o__Hypocreales;f__Bionectriaceae;g__Gliomastix;s__Gliomastix murorum
OTU791	1	0	0	0	0	0	0	0	1	0	0	0	0	0	1	0	0	1	0	0	0	0	0	0	0	0	0	1	1	0	0	0	0	d__Eukaryota;p__Ascomycota;c__Dothideomycetes;o__Pleosporales;f__Didymellaceae;g__Epicoccum;s__Epicoccum nigrum
OTU792	0	0	0	0	0	0	0	0	0	0	0	0	0	0	0	0	0	0	1	2	3	0	0	0	0	0	0	0	0	0	0	0	2	d__Eukaryota;p__Ascomycota;c__Sordariomycetes;o__Sordariales;f__Chaetomiaceae;g__Botryotrichum;s__Botryotrichum piluliferum
OTU793	0	0	0	0	0	0	0	0	0	2	2	1	0	0	0	1	0	0	1	0	0	0	1	0	0	0	0	0	0	0	0	0	0	d__Eukaryota;p__Ascomycota;c__Sordariomycetes;o__Microascales;f__Microascaceae;g__Petriella;s__Petriella setifera
OTU794	0	0	0	0	0	0	4	0	0	0	0	0	0	0	0	0	0	0	0	0	0	0	0	0	0	0	0	0	0	0	0	0	0	d__Eukaryota;p__Ascomycota;c__Dothideomycetes;o__norank;f__norank;g__Gonatophragmium;s__Gonatophragmium epilobii
OTU795	0	0	0	0	0	0	0	0	0	0	0	0	0	0	0	0	0	0	0	0	0	0	1	6	0	0	0	0	0	0	0	0	0	d__Eukaryota;p__Ascomycota;c__Dothideomycetes;o__Pleosporales;f__norank;g__Hermatomyces;s__Hermatomyces sp. 5-2018
OTU796	0	0	0	0	0	0	0	0	0	0	0	0	0	0	0	0	0	0	0	0	0	0	0	0	2	0	7	0	0	0	0	0	0	d__Eukaryota;p__Basidiomycota;c__Tremellomycetes;o__Tremellales;f__Bulleribasidiaceae;g__Vishniacozyma;s__Vishniacozyma victoriae
OTU797	0	0	0	0	0	0	0	0	0	0	0	0	0	0	0	0	0	1	0	0	0	3	3	0	0	0	0	0	0	0	0	0	0	d__Eukaryota;p__Ascomycota;c__Sordariomycetes;o__Hypocreales;f__norank;g__Acremonium;s__Acremonium flavum
OTU798	0	0	0	0	0	0	0	0	7	0	0	0	0	0	0	0	0	0	0	0	0	0	0	0	0	0	0	0	0	0	0	0	0	d__Eukaryota;p__Ascomycota;c__Dothideomycetes;o__Pleosporales;f__Didymosphaeriaceae;g__Neokalmusia;s__Neokalmusia didymospora
OTU799	0	0	0	0	0	0	5	0	0	0	0	0	0	0	0	0	0	0	0	0	0	0	0	0	0	0	0	0	0	0	0	0	0	d__Eukaryota;p__Ascomycota;c__Sordariomycetes;o__Sordariales;f__Lasiosphaeriaceae;g__Cladorrhinum;s__Cladorrhinum flexuosum
OTU800	0	0	0	0	0	0	0	0	0	0	0	0	0	0	0	0	0	0	0	1	0	0	0	2	2	0	0	0	0	0	2	0	0	d__Eukaryota;p__Basidiomycota;c__Tremellomycetes;o__Tremellales;f__Bulleribasidiaceae;g__Vishniacozyma;s__Vishniacozyma cf. taibaiensis
OTU801	0	0	0	2	0	3	0	0	0	0	0	0	0	0	0	0	0	0	0	0	0	0	0	0	0	0	1	1	0	0	0	0	0	d__Eukaryota;p__Ascomycota;c__Leotiomycetes;o__Helotiales;f__norank;g__Phialocephala;s__Phialocephala fluminis
OTU802	0	0	0	0	0	0	0	0	0	0	0	0	0	0	0	0	0	0	0	0	1	0	0	0	1	0	6	0	0	0	0	0	0	d__Eukaryota;p__Ascomycota;c__Sordariomycetes;o__Hypocreales;f__Stachybotryaceae;g__Myrothecium;s__Myrothecium sp. F129
OTU803	0	0	0	3	1	1	1	3	0	0	0	0	0	0	0	0	0	0	0	0	0	0	0	0	0	0	0	0	0	0	0	0	0	d__Eukaryota;p__Ascomycota;c__Dothideomycetes;o__Pleosporales;f__Cucurbitariaceae;g__Neocucurbitaria;s__Neocucurbitaria unguis-hominis
OTU804	0	0	0	0	0	0	0	0	0	1	1	1	0	0	0	0	0	0	0	0	0	0	0	0	0	0	0	0	0	0	0	0	0	d__Eukaryota;p__Ascomycota;c__Sordariomycetes;o__Microascales;f__Microascaceae;g__Kernia;s__Kernia sp. 16WV09
OTU805	0	0	0	0	0	0	0	0	0	0	0	0	0	0	0	0	0	0	0	0	0	0	0	0	0	0	0	1	4	2	0	0	0	d__Eukaryota;p__Ascomycota;c__Sordariomycetes;o__Sordariales;f__Lasiosphaeriaceae;g__Cercophora;s__Cercophora coprophila
OTU806	0	0	0	0	2	0	0	0	1	0	0	0	0	0	0	0	0	0	0	1	0	0	0	0	0	0	0	0	0	0	0	1	0	Unclassified
OTU807	0	0	0	0	0	0	0	0	0	0	0	0	0	0	0	0	0	0	0	0	0	0	1	3	0	0	1	1	2	0	0	0	0	d__Eukaryota;p__Ascomycota;c__Eurotiomycetes;o__Chaetothyriales;f__Herpotrichiellaceae;g__Phialophora;s__Phialophora geniculata
OTU808	0	0	0	0	0	0	0	0	0	0	0	0	0	0	0	0	0	0	0	0	1	0	0	0	0	0	0	0	1	0	2	1	1	d__Eukaryota;p__Ascomycota;c__Sordariomycetes;o__Sordariales;f__Chaetomiaceae;g__Humicola;s__Humicola fuscoatra
OTU809	0	0	0	0	0	0	0	3	4	0	0	0	0	0	0	0	0	0	0	0	0	0	0	0	0	0	0	0	0	0	0	0	0	d__Eukaryota;p__Zoopagomycota;c__Zoopagomycetes;o__Zoopagales;f__Zoopagaceae;g__Acaulopage;s__Acaulopage dichotoma
OTU810	0	0	0	0	0	0	0	0	0	0	0	0	0	0	0	0	0	0	0	3	4	0	0	0	0	0	0	0	0	0	0	0	0	d__Eukaryota;p__Ascomycota;c__Sordariomycetes;o__Glomerellales;f__Plectosphaerellaceae;g__Plectosphaerella;s__Plectosphaerella cucumerina
OTU811	0	0	0	0	0	0	0	0	0	0	0	0	0	0	0	0	0	0	0	0	0	1	5	1	0	0	0	0	0	0	0	0	0	d__Eukaryota;p__Ascomycota;c__Sordariomycetes;o__Microascales;f__Microascaceae;g__Pithoascus;s__Pithoascus intermedius
OTU812	0	0	0	0	0	0	0	0	0	0	0	0	0	0	0	0	0	0	0	0	0	0	0	0	1	4	2	0	0	0	0	0	0	d__Eukaryota;p__Ascomycota;c__Sordariomycetes;o__Microascales;f__Microascaceae;g__Acaulium;s__Acaulium acremonium
OTU813	0	0	0	0	0	0	0	0	0	0	1	1	0	0	0	0	0	0	0	0	2	0	2	0	0	0	0	0	0	0	0	0	0	d__Eukaryota;p__Ascomycota;c__Sordariomycetes;o__Microascales;f__Microascaceae;g__Trichurus;s__Trichurus spiralis
OTU814	0	0	0	0	0	0	0	0	0	0	0	0	0	0	0	0	0	0	4	0	0	1	2	0	0	0	0	0	0	0	0	0	0	d__Eukaryota;p__Ascomycota;c__Sordariomycetes;o__Glomerellales;f__Plectosphaerellaceae;g__Lectera;s__Lectera capsici
OTU815	0	0	0	0	0	0	0	0	0	1	3	2	0	0	0	0	0	0	0	0	0	2	0	0	0	0	0	0	0	0	0	0	0	d__Eukaryota;p__Ascomycota;c__norank;o__norank;f__norank;g__Acremonium;s__Acremonium sp. tk2
OTU816	0	0	0	0	0	0	0	0	0	0	0	0	0	0	0	1	2	1	0	0	0	0	0	0	0	0	0	0	1	0	0	0	1	d__Eukaryota;p__Ascomycota;c__Sordariomycetes;o__Sordariales;f__Chaetomiaceae;g__Botryotrichum;s__Botryotrichum piluliferum
OTU817	0	0	0	1	0	0	0	0	0	0	0	0	0	0	0	0	0	0	0	0	0	0	0	0	0	0	1	0	0	0	3	1	0	d__Eukaryota;p__Ascomycota;c__Pezizomycetes;o__Pezizales;f__Morchellaceae;g__Morchella;s__Morchella sp.
OTU818	0	0	0	0	0	0	0	0	0	1	1	0	0	0	0	0	0	0	0	0	3	1	1	0	0	0	0	0	0	0	0	0	0	d__Eukaryota;p__Ascomycota;c__Sordariomycetes;o__Glomerellales;f__Plectosphaerellaceae;g__Gibellulopsis;s__Gibellulopsis nigrescens
OTU819	0	0	0	0	0	0	0	0	0	0	0	0	0	0	0	0	0	0	0	0	0	2	1	1	0	0	0	0	0	0	0	0	0	d__Eukaryota;p__Basidiomycota;c__Agaricomycetes;o__Russulales;f__Peniophoraceae;g__Peniophora;s__Peniophora sp. AX138
OTU820	0	0	5	0	0	0	0	0	0	0	0	0	0	0	0	0	0	0	0	0	0	0	1	0	0	0	2	0	0	0	0	0	0	d__Eukaryota;p__Ascomycota;c__Sordariomycetes;o__Hypocreales;f__Nectriaceae;g__Fusarium;s__Fusarium solani
OTU821	1	0	1	0	0	0	1	3	1	0	0	0	0	0	0	0	0	0	0	0	0	0	0	0	0	0	1	0	0	0	0	0	0	Unclassified
OTU822	0	0	0	0	0	0	0	0	0	0	0	0	0	0	0	0	1	0	2	2	0	0	0	0	0	0	0	0	0	0	2	1	1	d__Eukaryota;p__Ascomycota;c__Sordariomycetes;o__Sordariales;f__Lasiosphaeriaceae;g__Schizothecium;s__Schizothecium sp. F277858
OTU823	0	0	0	0	0	0	0	0	0	0	0	0	0	0	0	0	0	0	0	0	0	0	0	0	1	2	0	0	0	2	0	0	0	d__Eukaryota;p__Ascomycota;c__Eurotiomycetes;o__Chaetothyriales;f__Cyphellophoraceae;g__Cyphellophora;s__Cyphellophora europaea
OTU824	0	0	0	0	0	0	0	1	0	0	0	0	0	3	0	0	0	0	0	0	0	0	0	0	0	0	0	0	0	0	0	0	0	Unclassified
OTU825	0	0	0	0	0	0	0	0	0	0	0	0	0	0	0	0	0	0	0	0	0	0	1	6	0	0	0	0	0	0	0	0	0	d__Eukaryota;p__Ascomycota;c__Sordariomycetes;o__Glomerellales;f__Plectosphaerellaceae;g__Brunneomyces;s__Brunneomyces brunnescens
OTU826	0	0	0	0	0	0	0	0	0	5	0	2	0	0	0	0	0	0	0	0	0	0	0	0	0	0	0	0	0	0	0	0	0	d__Eukaryota;p__Ascomycota;c__norank;o__norank;f__norank;g__Acremonium;s__Acremonium sp. (in: Ascomycota)
OTU827	0	0	0	0	0	0	0	2	4	0	0	0	0	0	0	0	0	0	0	0	0	0	0	0	0	0	0	0	0	0	0	0	0	d__Eukaryota;p__Ascomycota;c__Eurotiomycetes;o__Chaetothyriales;f__Trichomeriaceae;g__'Lithophila';s__'Lithophila guttulata'
OTU828	2	0	0	0	0	0	0	0	0	0	0	0	0	0	0	0	0	0	0	0	0	1	0	2	0	3	0	0	0	0	0	0	0	d__Eukaryota;p__Basidiomycota;c__Microbotryomycetes;o__Sporidiobolales;f__Sporidiobolaceae;g__Sporidiobolus;s__Sporidiobolus metaroseus
OTU829	0	0	0	0	0	0	0	0	0	1	0	1	0	0	0	0	0	0	0	0	0	2	0	2	0	0	1	0	0	0	0	0	0	d__Eukaryota;p__Ascomycota;c__Sordariomycetes;o__Hypocreales;f__Hypocreaceae;g__Trichoderma;s__Trichoderma longibrachiatum
OTU830	0	0	0	0	0	0	0	5	4	0	0	0	0	0	0	0	0	0	0	0	0	0	0	0	0	0	0	0	0	0	0	0	0	d__Eukaryota;p__Ascomycota;c__Eurotiomycetes;o__Chaetothyriales;f__norank;g__Neostrelitziana;s__Neostrelitziana acaciigena
OTU831	0	0	0	0	0	0	0	0	0	0	1	0	0	0	0	1	1	4	0	0	0	0	0	0	0	0	0	0	0	0	0	0	0	d__Eukaryota;p__Ascomycota;c__Sordariomycetes;o__Hypocreales;f__Sarocladiaceae;g__Sarocladium;s__Sarocladium summerbellii
OTU832	0	0	0	0	0	0	0	0	0	0	0	1	0	0	0	0	0	0	0	5	0	0	0	0	0	0	0	0	0	0	0	0	0	d__Eukaryota;p__Ascomycota;c__Dothideomycetes;o__Capnodiales;f__Teratosphaeriaceae;g__Penidiella;s__Penidiella sp. T9
OTU833	0	0	0	0	0	0	0	0	5	0	0	0	0	0	0	0	1	0	0	0	0	0	0	0	0	0	0	0	0	0	0	0	0	d__Eukaryota;p__Ascomycota;c__Dothideomycetes;o__Pleosporales;f__Periconiaceae;g__Periconia;s__Periconia sp. CY191
OTU834	0	0	0	0	0	0	3	0	0	0	0	0	0	0	0	0	0	0	0	0	0	0	0	0	0	0	0	0	0	0	0	0	1	d__Eukaryota;p__Basidiomycota;c__Tremellomycetes;o__Tremellales;f__Bulleraceae;g__Genolevuria;s__Genolevuria aff. amylolytica
OTU835	0	0	0	0	0	0	0	0	0	0	1	0	0	0	0	0	0	0	0	0	0	2	1	1	0	0	0	0	0	0	0	0	0	d__Eukaryota;p__Ascomycota;c__Sordariomycetes;o__Microascales;f__Microascaceae;g__Trichurus;s__Trichurus spiralis
OTU836	0	0	0	0	0	0	0	0	0	1	1	2	0	0	0	1	0	0	0	0	0	0	0	0	0	0	0	0	0	0	0	0	0	d__Eukaryota;p__Ascomycota;c__Sordariomycetes;o__Microascales;f__Microascaceae;g__Trichurus;s__Trichurus spiralis
OTU837	0	0	0	0	0	0	0	0	0	0	0	0	0	0	0	0	0	0	0	0	0	1	0	6	0	0	0	0	0	0	0	0	0	d__Eukaryota;p__Ascomycota;c__Sordariomycetes;o__Glomerellales;f__Plectosphaerellaceae;g__Acremonium;s__Acremonium alcalophilum
OTU838	0	0	0	0	0	0	0	0	0	0	0	0	0	0	0	1	1	0	0	0	1	0	0	0	0	0	0	0	2	0	0	0	0	d__Eukaryota;p__Ascomycota;c__Sordariomycetes;o__Sordariales;f__Chaetomiaceae;g__Botryotrichum;s__Botryotrichum piluliferum
OTU839	0	0	0	0	0	0	0	5	3	0	0	0	0	0	0	0	0	0	0	0	0	0	0	0	0	0	0	0	0	0	0	0	0	d__Eukaryota;p__Ascomycota;c__Sordariomycetes;o__Myrmecridiales;f__Myrmecridiaceae;g__Myrmecridium;s__Myrmecridium schulzeri
OTU840	0	0	0	0	0	0	0	0	1	0	0	0	0	0	0	0	0	0	0	0	0	0	0	0	0	0	0	0	2	1	1	0	0	d__Eukaryota;p__Ascomycota;c__Dothideomycetes;o__norank;f__norank;g__Leptospora;s__Leptospora rubella
OTU841	0	0	0	0	0	0	0	0	0	0	3	0	0	0	0	0	0	0	0	0	0	0	0	1	2	0	0	0	0	0	0	0	0	d__Eukaryota;p__Ascomycota;c__Sordariomycetes;o__Hypocreales;f__Stachybotryaceae;g__Stachybotrys;s__Stachybotrys limonispora
OTU842	0	0	0	0	0	0	5	0	0	0	0	0	0	0	0	0	0	0	0	0	0	0	0	0	0	0	0	0	0	0	0	0	0	d__Eukaryota;p__Ascomycota;c__Dothideomycetes;o__Venturiales;f__Sympoventuriaceae;g__Scolecobasidium;s__Scolecobasidium terreum
OTU843	0	0	0	0	0	0	0	0	0	0	0	0	0	0	0	4	0	0	0	0	0	1	0	0	0	0	0	0	0	0	0	0	0	d__Eukaryota;p__Basidiomycota;c__Agaricomycetes;o__Polyporales;f__Meruliaceae;g__Phlebia;s__Phlebia sp.
OTU844	0	0	0	1	0	0	0	2	0	0	0	0	0	0	0	0	0	0	0	0	0	0	0	0	2	0	0	0	0	0	0	0	0	d__Eukaryota;p__Ascomycota;c__Eurotiomycetes;o__Eurotiales;f__Aspergillaceae;g__Aspergillus;s__Aspergillus sp.
OTU845	0	0	0	0	0	0	0	8	0	0	0	0	0	0	0	0	0	0	0	0	0	0	0	0	0	0	0	0	0	0	0	0	0	d__Eukaryota;p__Ascomycota;c__Sordariomycetes;o__Hypocreales;f__norank;g__Acremonium;s__Acremonium alternatum
OTU846	0	0	0	0	0	0	0	0	0	2	0	1	0	0	0	0	0	1	0	0	0	0	0	0	0	0	0	0	0	0	0	0	0	d__Eukaryota;p__Ascomycota;c__Sordariomycetes;o__Hypocreales;f__Hypocreaceae;g__Trichoderma;s__Trichoderma atroviride
OTU847	0	0	0	0	0	0	0	0	0	1	2	1	0	0	0	0	0	0	0	0	1	0	0	0	0	0	0	0	0	0	0	0	0	d__Eukaryota;p__Ascomycota;c__Sordariomycetes;o__Microascales;f__Microascaceae;g__Petriella;s__Petriella setifera
OTU848	0	0	0	0	0	0	0	0	0	0	0	0	0	0	0	0	0	0	0	0	0	0	0	0	0	1	2	1	1	0	0	0	0	Unclassified
OTU849	0	0	0	0	0	0	0	0	0	1	2	0	0	0	0	1	0	0	0	0	0	0	0	0	0	1	0	0	0	0	0	0	0	d__Eukaryota;p__Ascomycota;c__Saccharomycetes;o__Saccharomycetales;f__Debaryomycetaceae;g__Debaryomyces;s__Debaryomyces hansenii
OTU850	0	0	0	0	0	0	0	0	0	0	0	0	0	0	0	0	2	2	0	0	0	0	0	0	0	0	0	0	0	0	1	0	2	d__Eukaryota;p__Ascomycota;c__Sordariomycetes;o__Sordariales;f__Lasiosphaeriaceae;g__Cercophora;s__Cercophora caudata
OTU851	0	0	0	0	0	0	1	0	0	0	0	0	0	0	0	1	0	0	0	0	0	2	0	1	0	0	0	0	0	0	0	0	1	d__Eukaryota;p__Ascomycota;c__Eurotiomycetes;o__Eurotiales;f__Aspergillaceae;g__Penicillium;s__Penicillium sp. H21
OTU852	0	0	0	0	0	0	0	0	0	0	0	0	0	0	0	0	1	3	0	0	0	0	0	0	0	3	0	0	0	0	0	0	0	Unclassified
OTU853	0	0	0	1	1	0	0	0	1	0	0	0	0	0	0	0	0	0	2	1	0	0	0	0	0	0	0	0	0	0	0	0	1	d__Eukaryota;p__Ascomycota;c__Pezizomycetes;o__Pezizales;f__Morchellaceae;g__Morchella;s__Morchella sp.
OTU854	1	0	0	0	0	0	0	0	0	0	0	3	0	0	0	0	0	0	0	0	0	0	0	0	0	0	0	0	0	0	0	0	0	d__Eukaryota;p__Ascomycota;c__Saccharomycetes;o__Saccharomycetales;f__Trichomonascaceae;g__Trichomonascus;s__Trichomonascus ciferrii
OTU855	0	0	0	0	0	0	6	0	0	0	0	0	0	0	0	0	0	0	0	0	0	0	0	0	0	0	0	0	0	0	0	0	0	d__Eukaryota;p__Ascomycota;c__Leotiomycetes;o__Helotiales;f__norank;g__Chalara;s__Chalara sp.
OTU856	0	0	0	0	0	0	0	2	0	0	0	0	0	0	0	1	0	0	0	0	0	0	0	0	0	0	0	0	0	0	0	0	0	d__Eukaryota;p__Basidiomycota;c__Malasseziomycetes;o__Malasseziales;f__Malasseziaceae;g__Malassezia;s__Malassezia obtusa
OTU857	0	0	0	0	0	0	0	0	0	0	0	0	1	0	0	1	0	0	0	0	0	0	0	0	0	1	0	0	0	0	0	0	0	Unclassified
OTU858	0	0	0	0	0	0	0	0	0	0	0	0	0	0	0	0	0	0	1	0	0	0	0	0	1	0	6	0	0	0	0	0	0	d__Eukaryota;p__Basidiomycota;c__Agaricomycetes;o__Cantharellales;f__Ceratobasidiaceae;g__Rhizoctonia;s__Rhizoctonia solani
OTU859	0	0	0	0	1	0	0	0	1	0	0	0	0	0	0	0	0	0	0	0	0	0	0	0	0	0	0	0	0	0	0	0	0	d__Eukaryota;p__Ascomycota;c__Eurotiomycetes;o__Chaetothyriales;f__Chaetothyriaceae;g__Camptophora;s__Camptophora hylomeconis
OTU860	0	0	0	0	0	0	5	0	0	0	0	0	0	0	0	0	0	0	0	0	0	0	0	0	0	0	0	0	0	0	0	0	0	d__Eukaryota;p__Ascomycota;c__Sordariomycetes;o__Xylariales;f__Sporocadaceae;g__Pestalotiopsis;s__Pestalotiopsis lushanensis
OTU861	0	0	0	0	0	0	0	0	0	0	0	0	0	0	0	0	2	0	1	1	1	0	0	0	0	0	0	0	0	0	0	0	0	d__Eukaryota;p__Ascomycota;c__Sordariomycetes;o__Sordariales;f__Chaetomiaceae;g__Botryotrichum;s__Botryotrichum piluliferum
OTU862	0	0	0	2	0	3	0	0	0	0	0	0	0	0	0	0	0	0	0	0	0	0	0	0	0	1	0	0	0	0	0	0	0	Unclassified
OTU863	0	0	0	0	0	0	0	0	0	0	3	2	0	0	0	0	0	0	0	0	0	1	0	1	0	0	0	0	0	0	0	0	0	d__Eukaryota;p__Ascomycota;c__Sordariomycetes;o__Glomerellales;f__Plectosphaerellaceae;g__Acremonium;s__Acremonium alcalophilum
OTU864	0	1	0	0	0	0	0	0	2	0	0	0	0	0	0	1	0	1	0	0	0	0	0	0	0	0	0	0	0	0	0	0	0	Unclassified
OTU865	0	0	0	0	0	0	0	0	0	0	0	0	0	0	0	0	0	0	0	0	0	0	0	0	0	0	0	1	1	1	2	0	0	d__Eukaryota;p__Ascomycota;c__Pezizomycetes;o__Pezizales;f__Morchellaceae;g__Morchella;s__Morchella sp.
OTU866	0	0	0	0	0	0	0	0	0	0	0	0	0	0	0	4	2	0	0	0	0	0	0	0	0	0	0	0	0	0	0	0	0	d__Eukaryota;p__Ascomycota;c__Sordariomycetes;o__Hypocreales;f__Stachybotryaceae;g__Memnoniella;s__Memnoniella oenanthes
OTU867	0	0	0	0	0	0	3	0	0	0	0	0	0	0	0	0	0	0	0	0	0	0	0	0	0	0	0	0	0	0	0	0	0	d__Eukaryota;p__Ascomycota;c__Dothideomycetes;o__Capnodiales;f__Teratosphaeriaceae;g__Catenulostroma;s__Catenulostroma lignicola
OTU868	0	0	0	3	0	0	0	0	0	0	0	0	0	0	0	0	0	0	0	0	0	0	0	0	0	0	0	0	0	0	0	0	0	d__Eukaryota;p__Ascomycota;c__Dothideomycetes;o__Pleosporales;f__norank;g__Camarosporidiella;s__Camarosporidiella eufemiaea
OTU869	0	0	0	0	0	0	0	0	0	3	3	0	0	0	0	0	0	0	0	0	0	0	0	0	0	0	0	0	0	0	0	0	0	d__Eukaryota;p__Ascomycota;c__Sordariomycetes;o__Microascales;f__Microascaceae;g__Microascus;s__Microascus croci
OTU870	0	0	0	0	0	0	0	0	0	0	1	4	0	0	0	0	0	0	0	0	0	1	0	0	0	0	0	0	0	0	0	0	0	d__Eukaryota;p__Ascomycota;c__Sordariomycetes;o__Glomerellales;f__Plectosphaerellaceae;g__Acrostalagmus;s__Acrostalagmus luteoalbus
OTU871	0	0	0	0	0	0	0	0	0	0	0	0	0	0	0	0	2	0	0	0	1	0	0	0	0	0	0	0	0	0	0	0	0	d__Eukaryota;p__Ascomycota;c__Sordariomycetes;o__Glomerellales;f__Plectosphaerellaceae;g__Plectosphaerella;s__Plectosphaerella cucumerina
OTU872	0	0	0	0	0	0	0	0	0	0	0	0	0	0	0	0	0	0	1	2	0	0	0	0	0	0	0	0	0	0	0	0	0	d__Eukaryota;p__Ascomycota;c__Dothideomycetes;o__Capnodiales;f__Mycosphaerellaceae;g__Xenoramularia;s__Xenoramularia arxii
OTU873	0	0	0	0	0	0	0	0	0	1	0	3	0	0	0	0	0	0	1	0	0	0	0	0	0	0	0	0	0	0	0	0	0	d__Eukaryota;p__Ascomycota;c__Sordariomycetes;o__Microascales;f__Microascaceae;g__Petriella;s__Petriella setifera
OTU874	0	0	0	0	0	0	0	0	0	0	0	0	0	0	0	1	2	0	1	0	3	0	0	0	0	0	0	0	0	0	0	0	0	d__Eukaryota;p__Ascomycota;c__Sordariomycetes;o__Glomerellales;f__Plectosphaerellaceae;g__Acremonium;s__Acremonium furcatum
OTU875	2	0	1	0	0	0	0	0	3	0	0	0	0	0	0	0	0	0	0	0	0	0	0	0	0	0	0	0	0	0	0	0	0	Unclassified
OTU876	0	0	0	0	0	0	0	0	0	2	2	2	0	0	0	0	0	0	0	0	0	0	0	0	0	0	0	0	0	0	0	0	0	d__Eukaryota;p__Ascomycota;c__Sordariomycetes;o__Microascales;f__Microascaceae;g__Scopulariopsis;s__Scopulariopsis brumptii
OTU877	0	0	0	0	0	0	0	0	0	0	0	0	1	0	0	0	0	0	0	0	0	0	0	0	2	0	2	0	0	1	0	1	0	d__Eukaryota;p__Ascomycota;c__Sordariomycetes;o__Glomerellales;f__Plectosphaerellaceae;g__Acremonium;s__Acremonium alcalophilum
OTU878	0	0	0	0	0	0	0	0	0	0	0	0	0	0	0	0	0	0	1	0	0	0	0	0	0	0	0	0	0	2	0	2	0	d__Eukaryota;p__Ascomycota;c__Sordariomycetes;o__Microascales;f__Microascaceae;g__Trichurus;s__Trichurus spiralis
OTU879	0	0	0	0	0	0	0	0	0	0	3	1	0	0	0	0	0	0	0	0	0	0	0	0	0	0	0	0	0	0	0	0	0	d__Eukaryota;p__Ascomycota;c__Sordariomycetes;o__Hypocreales;f__Sarocladiaceae;g__Sarocladium;s__Sarocladium summerbellii
OTU880	0	0	0	0	0	0	0	0	0	0	0	0	0	0	0	0	2	3	0	0	0	0	0	0	0	0	0	0	0	0	0	0	0	Unclassified
OTU881	0	0	0	0	0	0	0	0	0	0	0	0	0	0	0	0	0	0	0	0	0	1	2	2	0	0	0	0	0	0	0	0	0	d__Eukaryota;p__Ascomycota;c__Sordariomycetes;o__Microascales;f__Microascaceae;g__Trichurus;s__Trichurus spiralis
OTU882	0	0	0	0	0	0	0	0	0	0	0	0	0	0	0	0	0	0	1	0	0	0	0	0	0	0	0	1	0	0	0	0	1	d__Eukaryota;p__Ascomycota;c__Leotiomycetes;o__Helotiales;f__norank;g__Dendrostilbella;s__Dendrostilbella macrospora
OTU883	0	0	0	0	0	0	0	0	0	0	0	0	0	0	0	0	0	0	0	0	0	0	3	0	0	0	0	0	0	0	0	0	0	d__Eukaryota;p__Ascomycota;c__Eurotiomycetes;o__Eurotiales;f__Trichocomaceae;g__Talaromyces;s__Talaromyces sp.
OTU884	0	0	6	0	0	0	0	0	0	0	0	0	0	0	0	0	0	0	0	0	0	0	0	0	0	0	0	0	0	0	0	0	0	d__Eukaryota;p__Ascomycota;c__Sordariomycetes;o__norank;f__Phomatosporaceae;g__Phomatospora;s__Phomatospora biseriata
OTU885	0	0	0	0	0	0	0	0	0	0	0	0	0	0	0	0	0	0	0	0	0	1	0	1	0	0	5	0	0	0	0	0	0	d__Eukaryota;p__Ascomycota;c__Dothideomycetes;o__Pleosporales;f__Phaeosphaeriaceae;g__Phaeosphaeria;s__Phaeosphaeria oryzae
OTU886	0	0	0	0	0	0	0	0	0	0	0	0	0	0	0	1	2	0	0	0	1	0	0	0	0	0	0	0	0	0	0	2	0	Unclassified
OTU887	0	0	0	0	0	0	0	0	0	0	0	0	0	0	0	0	0	0	0	0	1	0	1	0	0	0	0	0	1	0	0	0	0	d__Eukaryota;p__Ascomycota;c__Leotiomycetes;o__Helotiales;f__norank;g__Dendrostilbella;s__Dendrostilbella macrospora
OTU888	0	0	0	0	0	0	0	0	0	0	0	0	0	0	0	0	0	0	0	0	0	7	0	0	0	0	0	0	0	0	0	0	0	d__Eukaryota;p__Basidiomycota;c__Agaricomycetes;o__Polyporales;f__Irpicaceae;g__Flavodon;s__Flavodon flavus
OTU889	0	0	0	0	0	0	0	0	4	0	0	0	0	0	0	0	0	0	0	0	0	0	0	0	0	0	0	0	0	0	0	0	0	Unclassified
OTU890	0	0	0	0	0	0	0	0	0	0	0	0	0	0	0	0	0	0	0	0	0	1	1	2	0	0	0	0	0	0	0	0	0	d__Eukaryota;p__Basidiomycota;c__Agaricomycetes;o__Auriculariales;f__Exidiaceae;g__Exidia;s__Exidia glandulosa
OTU891	0	0	0	0	0	5	0	0	0	0	0	0	0	0	0	0	0	0	0	0	0	0	0	0	0	0	0	0	0	0	0	0	0	d__Eukaryota;p__Basidiomycota;c__Agaricomycetes;o__Agaricales;f__Cortinariaceae;g__Hebeloma;s__Hebeloma sp. 'microspora'
OTU892	0	0	0	0	1	0	0	0	0	0	0	0	0	0	0	0	0	0	0	0	2	0	0	0	0	0	0	0	0	0	0	0	0	d__Eukaryota;p__Ascomycota;c__Leotiomycetes;o__Helotiales;f__Sclerotiniaceae;g__Botrytis;s__Botrytis cinerea
OTU893	0	0	0	0	0	0	0	0	0	0	0	0	0	0	0	0	0	0	1	0	1	0	0	0	0	0	0	0	0	0	0	0	1	d__Eukaryota;p__Ascomycota;c__Sordariomycetes;o__Xylariales;f__Xylariaceae;g__Clypeosphaeria;s__Clypeosphaeria perfidiosa
OTU894	0	0	0	0	0	0	0	0	0	0	0	0	0	0	0	0	0	0	0	0	0	0	0	0	3	0	1	0	0	0	0	0	0	Unclassified
OTU895	0	0	0	0	0	0	0	0	0	0	0	0	0	0	0	0	0	0	0	1	4	0	0	0	0	0	0	0	1	0	0	0	0	d__Eukaryota;p__Ascomycota;c__Sordariomycetes;o__Sordariales;f__Chaetomiaceae;g__Botryotrichum;s__Botryotrichum piluliferum
OTU896	0	0	0	0	0	0	0	0	0	0	1	2	0	0	0	0	0	0	0	0	0	0	0	0	0	0	0	0	0	0	0	0	0	d__Eukaryota;p__Ascomycota;c__Sordariomycetes;o__Microascales;f__Microascaceae;g__Scopulariopsis;s__Scopulariopsis brevicaulis
OTU897	0	0	0	0	0	0	0	0	0	0	0	0	0	6	0	0	0	0	0	0	0	0	0	0	0	0	0	0	0	0	0	0	0	Unclassified
OTU898	0	0	0	0	0	0	1	3	0	0	0	0	0	0	0	0	0	0	0	0	0	0	0	0	0	0	0	0	0	0	0	0	0	d__Eukaryota;p__Basidiomycota;c__Agaricomycetes;o__Agaricales;f__Psathyrellaceae;g__Coprinellus;s__Coprinellus verrucispermus
OTU899	0	0	0	0	0	0	0	0	0	0	1	1	0	0	0	0	0	0	0	0	0	1	2	1	0	0	0	0	0	0	0	0	0	d__Eukaryota;p__Ascomycota;c__Eurotiomycetes;o__Onygenales;f__norank;g__Spiromastix;s__Spiromastix sp. JC-2015
OTU900	0	0	0	0	0	0	0	0	0	0	0	0	0	0	0	0	0	0	0	0	0	1	0	0	0	1	2	0	0	0	0	0	0	d__Eukaryota;p__Ascomycota;c__Eurotiomycetes;o__Eurotiales;f__Aspergillaceae;g__Monascus;s__Monascus fumeus
OTU901	0	0	0	0	0	0	0	0	0	0	0	0	0	0	0	0	0	0	0	0	1	0	0	0	0	0	0	0	0	0	0	0	0	Unclassified
OTU902	0	0	0	0	0	0	0	0	0	0	0	0	0	0	0	0	0	0	0	0	0	0	0	0	2	2	1	0	0	0	0	0	0	d__Eukaryota;p__Ascomycota;c__Dothideomycetes;o__Capnodiales;f__Cladosporiaceae;g__Cladosporium;s__Cladosporium velox
OTU903	0	0	0	0	0	0	0	0	0	0	0	0	0	0	0	0	0	0	0	0	0	0	0	0	0	0	0	4	1	1	0	0	0	d__Eukaryota;p__Ascomycota;c__Sordariomycetes;o__Sordariales;f__Lasiosphaeriaceae;g__Cercophora;s__Cercophora coprophila
OTU904	0	0	1	1	1	0	0	0	1	0	0	0	0	0	0	0	0	0	0	0	0	0	0	0	0	1	0	0	0	0	0	0	0	d__Eukaryota;p__Ascomycota;c__Dothideomycetes;o__Pleosporales;f__Leptosphaeriaceae;g__Leptosphaeria;s__Leptosphaeria sp.
OTU905	0	0	0	0	0	0	0	0	0	0	0	0	0	0	0	0	1	0	0	0	0	0	0	0	1	0	1	0	2	0	0	0	0	d__Eukaryota;p__Ascomycota;c__Sordariomycetes;o__Hypocreales;f__Hypocreaceae;g__Trichoderma;s__Trichoderma harzianum
OTU906	2	0	0	0	0	0	0	0	0	0	0	0	0	0	0	0	0	0	0	0	0	5	0	0	0	0	0	0	0	0	0	0	0	d__Eukaryota;p__Ascomycota;c__Dothideomycetes;o__Pleosporales;f__Lophiostomataceae;g__Biappendiculispora;s__Biappendiculispora japonica
OTU907	0	0	0	0	0	0	0	0	0	0	0	0	0	0	0	0	0	0	0	0	0	1	1	0	0	0	0	0	0	0	0	0	0	d__Eukaryota;p__Ascomycota;c__Sordariomycetes;o__Glomerellales;f__Plectosphaerellaceae;g__Acremonium;s__Acremonium alcalophilum
OTU908	0	0	0	0	0	0	0	0	0	0	0	0	0	0	0	0	0	0	0	0	0	0	0	0	1	0	0	1	1	0	1	0	0	Unclassified
OTU909	0	0	0	0	0	0	0	0	0	0	0	0	0	0	0	1	0	0	2	1	1	0	0	0	0	0	0	0	0	0	0	0	0	Unclassified
OTU910	0	0	0	0	0	0	6	0	0	0	0	0	0	0	0	0	0	0	0	0	0	0	0	0	0	0	0	0	0	0	0	0	0	Unclassified
OTU911	0	0	0	0	0	0	0	0	0	1	2	2	0	0	0	0	0	1	0	1	0	0	0	0	0	0	0	0	0	0	0	0	0	d__Eukaryota;p__Ascomycota;c__Sordariomycetes;o__Sordariales;f__Chaetomiaceae;g__Humicola;s__Humicola fuscoatra
OTU912	0	0	0	0	1	0	0	0	0	0	0	0	0	0	0	1	1	0	0	0	2	0	0	0	0	0	0	0	0	0	0	0	0	d__Eukaryota;p__Ascomycota;c__Sordariomycetes;o__Glomerellales;f__Plectosphaerellaceae;g__Plectosphaerella;s__Plectosphaerella cucumerina
OTU913	0	0	0	0	0	0	0	0	0	0	0	0	0	0	0	0	0	0	1	0	0	1	0	1	0	0	0	0	0	0	0	0	0	d__Eukaryota;p__Basidiomycota;c__Agaricomycetes;o__Agaricales;f__Psathyrellaceae;g__Psathyrella;s__Psathyrella panaeoloides
OTU914	0	0	0	0	0	0	0	0	0	0	0	0	0	0	0	0	0	0	0	0	1	0	0	0	0	1	0	0	0	0	2	0	0	Unclassified
OTU915	0	0	0	0	0	0	0	0	0	0	0	0	0	0	0	0	5	1	0	0	0	0	0	0	0	0	0	0	0	0	0	0	0	d__Eukaryota;p__Basidiomycota;c__Tremellomycetes;o__Tremellales;f__Bulleribasidiaceae;g__Vishniacozyma;s__Vishniacozyma tephrensis
OTU916	0	0	0	0	0	0	0	0	0	2	0	2	0	0	0	0	0	0	0	0	0	0	2	0	0	0	0	0	0	0	0	0	0	d__Eukaryota;p__Ascomycota;c__Sordariomycetes;o__Sordariales;f__norank;g__Madurella;s__Madurella sp. 'pseudomycetomatis'
OTU917	0	0	2	0	0	0	0	0	0	0	1	0	0	0	0	0	0	0	0	1	0	0	0	0	0	0	0	0	0	0	0	0	0	d__Eukaryota;p__Ascomycota;c__Sordariomycetes;o__Hypocreales;f__Bionectriaceae;g__Clonostachys;s__Clonostachys sp.
OTU918	0	0	0	0	0	1	0	0	0	0	0	0	0	0	0	0	2	0	0	0	0	0	0	0	0	0	0	0	0	0	0	0	0	d__Eukaryota;p__Ascomycota;c__Sordariomycetes;o__Ophiostomatales;f__Ophiostomataceae;g__Graphilbum;s__Graphilbum pleomorphum
OTU919	0	0	0	0	0	0	0	0	0	0	0	0	0	0	0	0	0	0	0	0	0	1	2	0	0	0	0	0	0	0	0	0	0	d__Eukaryota;p__Basidiomycota;c__Agaricomycetes;o__Polyporales;f__Polyporaceae;g__Polyporus;s__Polyporus arcularius
OTU920	0	0	0	0	0	0	0	0	0	0	0	0	0	0	0	0	0	0	0	0	0	0	2	0	0	0	1	0	0	0	0	0	0	d__Eukaryota;p__Ascomycota;c__Dothideomycetes;o__Pleosporales;f__Didymellaceae;g__Phoma;s__aff. Phoma sp.
OTU921	0	0	0	0	0	0	0	0	0	0	0	0	0	0	0	0	0	0	0	0	0	0	0	0	0	0	0	1	0	1	1	0	0	d__Eukaryota;p__Ascomycota;c__Sordariomycetes;o__Glomerellales;f__Plectosphaerellaceae;g__Acremonium;s__Acremonium alcalophilum
OTU922	0	0	0	0	0	0	0	0	0	0	0	0	0	0	0	0	0	0	0	0	0	0	0	0	4	0	0	0	0	0	0	0	0	d__Eukaryota;p__Ascomycota;c__Sordariomycetes;o__Glomerellales;f__Plectosphaerellaceae;g__Acremonium;s__Acremonium alcalophilum
OTU923	0	0	0	0	0	0	0	0	3	0	0	0	0	0	0	0	0	0	0	0	0	0	0	0	0	0	0	0	0	0	0	0	0	d__Eukaryota;p__Ascomycota;c__Eurotiomycetes;o__Chaetothyriales;f__Chaetothyriaceae;g__Camptophora;s__Camptophora hylomeconis
OTU924	0	0	0	0	0	0	0	0	0	0	0	0	0	0	0	0	0	0	0	1	0	2	2	1	0	0	0	0	0	0	0	0	0	d__Eukaryota;p__Ascomycota;c__Sordariomycetes;o__Hypocreales;f__Hypocreaceae;g__Trichoderma;s__Trichoderma brevicompactum
OTU925	0	0	0	0	0	0	0	0	0	0	0	0	0	0	0	0	0	0	0	0	0	0	0	0	1	1	4	0	0	0	0	0	0	Unclassified
OTU926	0	0	0	0	0	0	0	0	0	0	0	0	0	0	0	3	0	0	0	0	0	0	0	0	0	0	0	0	0	0	0	0	0	d__Eukaryota;p__Ascomycota;c__Sordariomycetes;o__Microascales;f__Microascaceae;g__Microascus;s__Microascus sp. LM-2018
OTU927	0	0	0	0	0	0	0	0	0	0	0	0	0	0	0	1	1	0	0	0	1	0	0	0	0	0	0	0	0	0	0	0	0	d__Eukaryota;p__Ascomycota;c__Pezizomycetes;o__Pezizales;f__Morchellaceae;g__Morchella;s__Morchella sp.
OTU928	0	0	0	0	0	1	0	1	0	0	0	0	0	0	0	0	0	0	0	0	0	0	0	0	0	0	0	0	0	0	2	0	0	d__Eukaryota;p__Ascomycota;c__Pezizomycetes;o__Pezizales;f__Morchellaceae;g__Morchella;s__Morchella sextelata
OTU929	0	0	0	0	0	0	0	0	0	0	0	0	0	0	0	0	0	0	0	0	0	1	1	2	0	0	0	0	0	0	0	0	0	d__Eukaryota;p__Ascomycota;c__Sordariomycetes;o__Hypocreales;f__Bionectriaceae;g__Nigrosabulum;s__Nigrosabulum globosum
OTU930	0	0	0	0	0	0	0	0	0	1	2	1	0	0	0	0	0	0	0	0	0	0	0	0	0	0	0	0	0	0	0	0	0	d__Eukaryota;p__Ascomycota;c__Leotiomycetes;o__Helotiales;f__Sclerotiniaceae;g__Monilia;s__Monilia pruinosa
OTU931	0	0	0	0	0	0	3	0	0	0	0	0	0	0	0	0	1	0	0	0	0	0	0	0	0	0	0	0	0	0	0	0	0	d__Eukaryota;p__Ascomycota;c__Eurotiomycetes;o__Onygenales;f__Arthrodermataceae;g__Grubyella;s__Grubyella ochoterenai
OTU932	0	0	0	0	0	0	0	0	0	0	0	0	0	0	0	0	0	0	0	0	0	2	1	2	0	0	0	0	0	0	0	0	0	d__Eukaryota;p__Ascomycota;c__Sordariomycetes;o__Hypocreales;f__Bionectriaceae;g__Nigrosabulum;s__Nigrosabulum globosum
OTU933	0	0	0	0	0	0	0	0	0	0	0	0	0	0	0	0	0	0	0	0	0	1	0	3	0	0	0	0	0	0	0	0	0	d__Eukaryota;p__Basidiomycota;c__Agaricomycetes;o__Polyporales;f__Polyporaceae;g__Coriolopsis;s__Coriolopsis strumosa
OTU934	0	0	0	0	0	0	0	0	6	0	0	0	0	0	0	0	0	0	0	0	0	0	0	0	0	0	0	0	0	0	0	0	0	d__Eukaryota;p__Ascomycota;c__Eurotiomycetes;o__Onygenales;f__norank;g__Chrysosporium;s__Chrysosporium sp. SA2013
OTU935	0	0	0	0	0	0	0	3	3	0	0	0	0	0	0	0	0	0	0	0	0	0	0	0	0	0	0	0	0	0	0	0	0	d__Eukaryota;p__Ascomycota;c__Lecanoromycetes;o__Lecanorales;f__Ramalinaceae;g__Arthrosporum;s__Arthrosporum populorum
OTU936	0	0	0	0	0	0	0	0	0	0	0	0	0	0	0	0	0	0	0	0	0	1	2	0	1	0	0	0	0	0	0	0	0	d__Eukaryota;p__Ascomycota;c__Sordariomycetes;o__Glomerellales;f__Plectosphaerellaceae;g__Acremonium;s__Acremonium alcalophilum
OTU937	0	0	0	0	1	0	0	0	0	0	0	0	0	0	0	0	0	1	1	2	0	0	0	0	0	0	0	0	0	0	0	0	0	d__Eukaryota;p__Ascomycota;c__Dothideomycetes;o__Pleosporales;f__Didymellaceae;g__Epicoccum;s__Epicoccum nigrum
OTU938	0	0	0	0	0	0	0	0	0	0	0	0	0	0	0	0	0	0	0	0	0	1	1	1	0	0	0	0	0	0	0	0	0	d__Eukaryota;p__Ascomycota;c__Sordariomycetes;o__Glomerellales;f__Plectosphaerellaceae;g__Acremonium;s__Acremonium alcalophilum
OTU939	0	0	0	0	0	0	0	0	0	0	0	0	0	0	0	0	0	0	0	0	0	1	2	2	0	0	0	0	0	0	0	0	0	d__Eukaryota;p__Ascomycota;c__Sordariomycetes;o__Trichosphaeriales;f__Trichosphaeriaceae;g__Nigrospora;s__Nigrospora oryzae
OTU940	0	0	0	0	0	0	0	0	0	0	0	0	0	0	0	0	0	0	3	0	0	0	0	0	0	0	0	0	0	0	0	0	0	d__Eukaryota;p__Ascomycota;c__Eurotiomycetes;o__Eurotiales;f__Aspergillaceae;g__Neosartorya;s__Neosartorya sp.
OTU941	0	0	0	0	0	0	0	0	0	0	0	0	0	0	0	2	0	0	0	0	0	0	0	0	2	0	0	0	0	0	0	0	0	d__Eukaryota;p__Ascomycota;c__Eurotiomycetes;o__Chaetothyriales;f__Herpotrichiellaceae;g__Rhinocladiella;s__Rhinocladiella sp. TS-2016
OTU942	0	0	0	0	0	0	0	0	0	0	0	0	0	0	0	0	0	0	0	0	0	0	0	2	3	0	0	0	0	0	0	0	0	d__Eukaryota;p__Ascomycota;c__Sordariomycetes;o__Trichosphaeriales;f__Trichosphaeriaceae;g__Nigrospora;s__Nigrospora sp.
OTU943	0	0	0	0	4	0	0	0	0	0	0	0	0	0	0	0	0	0	0	0	0	0	0	0	0	0	0	0	0	0	0	0	0	Unclassified
OTU944	0	0	0	0	0	0	0	0	0	0	0	0	0	0	0	0	0	0	0	0	0	1	2	1	0	0	0	0	0	0	0	0	0	d__Eukaryota;p__Ascomycota;c__Sordariomycetes;o__Glomerellales;f__Plectosphaerellaceae;g__Acremonium;s__Acremonium alcalophilum
OTU945	0	0	0	0	0	0	0	0	0	0	0	0	0	0	0	0	0	0	0	0	0	3	1	0	0	0	0	0	0	0	0	0	0	d__Eukaryota;p__Ascomycota;c__Sordariomycetes;o__Hypocreales;f__Bionectriaceae;g__Stromatonectria;s__Stromatonectria caraganae
OTU946	0	0	0	0	0	0	0	0	0	0	0	0	0	0	0	0	0	0	0	2	2	0	0	0	0	0	0	0	0	0	0	0	0	d__Eukaryota;p__Ascomycota;c__Dothideomycetes;o__Pleosporales;f__Periconiaceae;g__Periconia;s__Periconia echinochloae
OTU947	0	0	0	0	0	0	0	0	0	0	0	0	0	0	0	0	0	0	0	0	0	1	4	0	0	0	0	0	0	0	0	0	0	d__Eukaryota;p__Ascomycota;c__Leotiomycetes;o__Erysiphales;f__Erysiphaceae;g__Blumeria;s__Blumeria graminis
OTU948	0	0	0	0	0	0	0	0	0	0	0	0	0	0	0	2	0	0	0	0	0	0	0	0	0	0	0	0	1	0	1	0	1	Unclassified
OTU949	0	0	0	0	0	0	0	0	0	0	0	0	0	0	0	0	0	0	0	1	0	2	0	0	0	0	0	0	0	0	0	0	0	d__Eukaryota;p__Ascomycota;c__Sordariomycetes;o__Hypocreales;f__norank;g__Acremonium;s__Acremonium sp. KUC21262
OTU950	0	0	0	0	0	0	0	0	3	0	0	0	0	0	0	0	0	0	0	0	0	0	0	0	0	0	0	0	0	0	0	0	0	d__Eukaryota;p__Ascomycota;c__Sordariomycetes;o__Sordariales;f__Cephalothecaceae;g__Cephalotheca;s__Cephalotheca foveolata
OTU951	3	0	1	0	0	0	0	0	0	0	0	1	0	0	0	0	0	0	0	0	0	0	0	0	0	0	0	0	0	0	0	0	0	d__Eukaryota;p__Ascomycota;c__Saccharomycetes;o__Saccharomycetales;f__Trichomonascaceae;g__Trichomonascus;s__Trichomonascus sp.
OTU952	0	0	0	0	0	0	0	0	0	0	1	1	0	0	0	2	0	0	0	0	0	1	0	0	0	0	0	0	0	0	0	0	0	d__Eukaryota;p__Ascomycota;c__Sordariomycetes;o__Microascales;f__Microascaceae;g__Gamsia;s__Gamsia columbina
OTU953	0	0	0	0	0	0	0	0	0	1	2	1	0	0	0	0	0	0	0	0	0	0	0	0	0	0	0	0	0	0	0	0	0	d__Eukaryota;p__Ascomycota;c__Sordariomycetes;o__Hypocreales;f__norank;g__Acremonium;s__Acremonium brachypenium
OTU954	0	0	0	0	0	0	0	0	0	0	0	0	2	0	0	0	0	0	0	0	0	0	0	2	0	0	0	0	0	0	0	0	0	d__Eukaryota;p__Ascomycota;c__Sordariomycetes;o__Sordariales;f__Chaetomiaceae;g__Thielavia;s__Thielavia terrestris
OTU955	0	0	0	0	0	0	0	0	0	0	0	1	0	0	0	1	0	0	0	0	0	2	0	0	0	0	0	0	0	0	0	0	0	d__Eukaryota;p__Ascomycota;c__Eurotiomycetes;o__Eurotiales;f__Aspergillaceae;g__Penicillium;s__Penicillium steckii
OTU956	0	0	0	0	0	0	0	0	0	0	0	0	0	0	0	2	0	2	0	0	0	0	0	0	0	0	0	0	0	0	0	0	0	d__Eukaryota;p__Ascomycota;c__Dothideomycetes;o__Pleosporales;f__Periconiaceae;g__Periconia;s__Periconia sp.
OTU957	0	0	0	0	0	0	0	0	0	0	0	0	0	0	0	1	0	0	0	0	0	0	0	0	0	0	1	0	0	0	0	0	0	d__Eukaryota;p__Ascomycota;c__Pezizomycetes;o__Pezizales;f__Morchellaceae;g__Morchella;s__Morchella sp.
OTU958	0	0	0	0	0	0	0	0	0	0	0	0	0	0	0	0	2	0	1	0	0	0	0	0	0	0	0	0	0	0	0	0	0	Unclassified
OTU959	0	0	0	0	0	0	0	0	0	0	0	0	0	0	0	0	0	0	0	0	0	1	0	0	0	0	0	0	0	0	0	0	0	d__Eukaryota;p__Ascomycota;c__Dothideomycetes;o__Pleosporales;f__Lophiotremataceae;g__Atrocalyx;s__Atrocalyx bambusae
OTU960	0	0	0	0	0	0	0	0	0	0	0	0	0	0	0	0	0	0	0	0	0	1	0	1	0	0	0	0	0	0	0	0	0	d__Eukaryota;p__Basidiomycota;c__Microbotryomycetes;o__Leucosporidiales;f__Leucosporidiaceae;g__Leucosporidium;s__Leucosporidium yakuticum
OTU961	0	0	0	0	0	0	0	0	2	0	0	0	0	0	0	1	0	0	0	0	0	0	0	0	0	0	0	0	0	0	0	0	0	Unclassified
OTU962	0	0	0	0	0	0	0	0	0	2	0	1	0	0	0	0	0	0	0	0	0	0	0	0	0	0	0	0	0	0	0	0	0	d__Eukaryota;p__Ascomycota;c__norank;o__norank;f__norank;g__Acremonium;s__Acremonium sp. (in: Ascomycota)
OTU963	0	0	0	0	0	0	0	0	0	0	0	0	0	0	0	0	2	0	0	0	0	0	0	0	0	0	3	0	0	0	0	0	0	d__Eukaryota;p__Ascomycota;c__Dothideomycetes;o__Venturiales;f__Sympoventuriaceae;g__Ochroconis;s__Ochroconis humicola
OTU964	0	0	0	0	0	0	0	0	0	0	2	0	0	0	0	0	0	0	0	0	0	0	0	1	0	0	0	0	0	0	0	0	0	d__Eukaryota;p__Ascomycota;c__Sordariomycetes;o__Microascales;f__Microascaceae;g__Scedosporium;s__Scedosporium aurantiacum
OTU966	0	0	0	0	0	0	0	0	0	0	0	0	0	0	0	0	0	0	0	0	0	0	1	1	0	0	0	0	0	0	0	0	0	d__Eukaryota;p__Ascomycota;c__norank;o__norank;f__norank;g__Acremonium;s__Acremonium sp. (in: Ascomycota)
OTU967	0	0	0	0	0	0	0	0	2	0	0	0	0	0	0	0	0	0	0	0	2	0	0	0	0	0	0	0	0	0	0	0	0	d__Eukaryota;p__Ascomycota;c__Sordariomycetes;o__Hypocreales;f__norank;g__Acremonium;s__Acremonium distortum
OTU968	0	0	0	0	0	0	0	0	0	0	0	0	0	0	0	0	0	1	0	0	0	0	0	0	1	0	0	0	1	0	1	0	0	d__Eukaryota;p__Ascomycota;c__Sordariomycetes;o__Glomerellales;f__Plectosphaerellaceae;g__Plectosphaerella;s__Plectosphaerella cucumerina
OTU969	0	0	0	0	0	0	0	0	4	0	0	0	0	0	0	0	0	0	0	0	0	0	0	0	0	0	0	0	0	0	0	0	0	d__Eukaryota;p__Ascomycota;c__Eurotiomycetes;o__Chaetothyriales;f__Trichomeriaceae;g__Trichomerium;s__Trichomerium foliicola
OTU970	0	0	0	0	0	0	0	0	0	0	0	3	0	0	0	0	0	0	0	0	0	0	0	0	0	0	0	0	0	0	0	0	0	d__Eukaryota;p__Ascomycota;c__Eurotiomycetes;o__Eurotiales;f__Aspergillaceae;g__Penicillium;s__Penicillium oxalicum
OTU971	0	0	0	0	0	0	0	0	0	1	4	0	0	0	0	0	0	0	0	0	0	0	0	0	0	0	0	0	0	0	0	0	0	d__Eukaryota;p__Ascomycota;c__Sordariomycetes;o__Glomerellales;f__Plectosphaerellaceae;g__Acrostalagmus;s__Acrostalagmus luteoalbus
OTU972	0	0	0	0	0	0	0	0	0	0	0	0	0	0	0	1	0	2	0	0	0	0	0	0	0	0	0	0	1	0	0	0	0	Unclassified
OTU973	0	0	0	0	0	0	0	0	0	0	0	1	0	0	0	0	0	0	0	0	0	0	0	0	0	0	0	0	0	2	0	0	1	d__Eukaryota;p__Ascomycota;c__Sordariomycetes;o__Glomerellales;f__Plectosphaerellaceae;g__Acremonium;s__Acremonium alcalophilum
OTU974	0	0	0	0	0	0	0	0	0	0	0	0	0	0	0	0	0	0	0	0	0	0	0	0	3	0	0	0	0	0	0	0	0	d__Eukaryota;p__Ascomycota;c__norank;o__norank;f__norank;g__Tetracladium;s__Tetracladium sp.
OTU975	0	0	0	0	0	0	0	0	0	1	0	0	0	0	0	0	1	0	0	0	0	0	1	0	0	0	0	0	0	0	0	0	0	d__Eukaryota;p__Ascomycota;c__Eurotiomycetes;o__Eurotiales;f__Aspergillaceae;g__Aspergillus;s__Aspergillus vitricola
OTU976	0	0	0	0	0	0	0	0	0	0	0	0	0	0	0	0	0	0	0	2	1	0	0	0	0	0	0	0	0	0	0	0	0	d__Eukaryota;p__Mucoromycota;c__Mortierellomycetes;o__Mortierellales;f__Mortierellaceae;g__Mortierella;s__Mortierella sp.
OTU977	0	0	0	0	0	0	0	0	0	0	0	0	0	0	0	0	0	0	0	0	0	0	0	0	1	0	3	0	0	0	1	0	0	d__Eukaryota;p__Basidiomycota;c__Agaricomycetes;o__Agaricales;f__Agaricaceae;g__Lepiota;s__Lepiota clypeolaria
OTU978	0	0	0	0	0	0	0	0	1	0	0	0	1	0	0	0	0	1	0	0	1	0	0	0	0	1	0	0	0	0	0	0	0	Unclassified
OTU979	0	0	0	0	0	0	0	0	0	0	0	0	0	0	0	1	1	0	0	0	0	0	0	0	1	0	0	0	0	0	0	0	0	d__Eukaryota;p__Ascomycota;c__Sordariomycetes;o__Hypocreales;f__Clavicipitaceae;g__Paecilomyces;s__[Diploospora] longispora
OTU980	0	0	0	0	0	0	0	0	0	0	0	1	0	0	0	0	0	0	0	0	0	0	0	0	0	0	0	0	0	0	0	0	0	d__Eukaryota;p__Ascomycota;c__Sordariomycetes;o__Hypocreales;f__norank;g__Acremonium;s__Acremonium charticola
OTU981	0	0	0	0	0	0	0	0	0	0	0	0	0	0	0	0	0	0	0	0	3	0	0	0	0	0	0	0	0	0	0	0	0	d__Eukaryota;p__Ascomycota;c__Dothideomycetes;o__Pleosporales;f__Coniothyriaceae;g__Coniothyrium;s__Coniothyrium sp. FF-2011
OTU982	0	0	0	0	0	0	0	0	0	0	0	0	0	0	0	0	0	0	1	1	0	1	1	0	0	0	0	0	0	0	0	0	0	d__Eukaryota;p__Ascomycota;c__Sordariomycetes;o__Glomerellales;f__Plectosphaerellaceae;g__Plectosphaerella;s__Plectosphaerella sp. sedF4
OTU983	0	0	0	0	0	0	0	0	0	0	0	0	0	0	0	0	0	0	0	0	0	3	1	0	0	0	0	0	0	0	0	0	0	d__Eukaryota;p__Ascomycota;c__Sordariomycetes;o__Pisorisporiales;f__Pisorisporiaceae;g__Achroceratosphaeria;s__Achroceratosphaeria potamia
OTU984	0	0	0	0	0	0	0	0	0	0	0	0	0	0	0	0	0	0	0	0	0	0	0	0	0	0	0	0	0	0	0	0	4	Unclassified
OTU985	0	0	0	0	0	0	0	5	0	0	0	0	0	0	0	0	0	0	0	0	0	0	0	0	0	0	0	0	0	0	0	0	0	Unclassified
OTU986	0	0	0	0	0	0	0	0	0	0	0	0	0	0	0	1	1	1	0	0	0	0	0	0	0	0	0	0	0	0	0	0	0	d__Eukaryota;p__Ascomycota;c__Sordariomycetes;o__Hypocreales;f__Clavicipitaceae;g__Paecilomyces;s__[Diploospora] longispora
OTU987	0	0	0	0	0	0	0	0	0	0	0	0	0	0	0	0	0	0	0	0	0	0	0	0	0	0	5	0	0	0	0	0	0	d__Eukaryota;p__Ascomycota;c__Dothideomycetes;o__Pleosporales;f__Torulaceae;g__Torula;s__Torula deospora
OTU988	0	0	0	0	0	0	0	0	0	0	0	0	0	0	0	0	0	0	0	0	0	0	0	0	4	0	0	0	0	0	0	0	0	d__Eukaryota;p__Ascomycota;c__Sordariomycetes;o__Glomerellales;f__Plectosphaerellaceae;g__Plectosphaerella;s__Plectosphaerella cucumerina
OTU989	0	0	0	0	0	0	0	0	0	0	0	0	0	0	0	0	0	0	0	0	0	0	3	0	0	0	0	0	0	0	0	0	0	d__Eukaryota;p__Ascomycota;c__Sordariomycetes;o__Microascales;f__Microascaceae;g__Scedosporium;s__Scedosporium aurantiacum
OTU990	0	0	0	0	0	0	0	0	0	0	0	0	0	0	0	0	0	0	0	0	0	0	3	0	0	0	0	0	0	0	0	0	0	d__Eukaryota;p__Ascomycota;c__norank;o__norank;f__norank;g__Acremonium;s__Acremonium luzulae
OTU991	0	0	0	0	0	0	0	0	0	0	0	0	0	0	0	0	0	1	0	0	3	0	0	0	0	0	0	0	0	0	0	0	0	Unclassified
OTU992	0	0	0	0	0	0	0	0	0	0	0	0	0	0	0	0	0	0	0	0	0	0	0	0	0	3	0	0	0	0	0	0	0	d__Eukaryota;p__Ascomycota;c__Sordariomycetes;o__Xylariales;f__Microdochiaceae;g__Microdochium;s__Microdochium sp.
OTU993	0	0	0	0	0	0	0	0	0	0	0	0	0	0	0	0	3	1	0	0	0	0	0	0	0	0	0	0	0	0	0	0	0	d__Eukaryota;p__Ascomycota;c__Dothideomycetes;o__Capnodiales;f__Teratosphaeriaceae;g__Devriesia;s__Devriesia sp. GSH2_8
OTU994	0	0	0	0	0	0	0	0	0	0	0	0	0	0	0	1	1	0	0	0	0	0	0	1	0	0	0	0	0	0	0	0	1	d__Eukaryota;p__Ascomycota;c__Sordariomycetes;o__Sordariales;f__Chaetomiaceae;g__Melanocarpus;s__Melanocarpus albomyces
OTU995	0	0	0	0	0	0	0	0	0	0	0	0	0	0	0	1	1	1	0	0	0	0	0	1	0	0	0	0	0	0	0	0	0	d__Eukaryota;p__Ascomycota;c__Sordariomycetes;o__Microascales;f__Microascaceae;g__Petriella;s__Petriella setifera
OTU996	0	0	0	0	0	0	0	0	0	1	0	3	0	0	0	0	0	0	0	0	0	0	0	0	0	0	0	0	0	0	0	0	0	d__Eukaryota;p__Ascomycota;c__Sordariomycetes;o__Microascales;f__Microascaceae;g__Petriellopsis;s__Petriellopsis africana
OTU997	0	0	0	0	0	0	0	0	0	0	0	0	0	0	0	4	1	0	0	0	0	0	0	0	0	0	0	0	0	0	0	0	0	d__Eukaryota;p__Ascomycota;c__Sordariomycetes;o__Sordariales;f__Chaetomiaceae;g__Botryotrichum;s__Botryotrichum piluliferum
OTU998	0	0	0	0	3	0	0	0	0	0	0	0	0	0	0	0	0	0	0	0	0	0	0	0	0	0	0	0	0	0	0	0	0	Unclassified
OTU999	0	0	0	0	0	0	0	0	0	0	0	0	0	0	0	0	0	0	0	0	0	0	2	0	0	0	0	0	0	2	0	0	0	d__Eukaryota;p__Ascomycota;c__Eurotiomycetes;o__Chaetothyriales;f__Herpotrichiellaceae;g__Exophiala;s__Exophiala sp. CPC 12171
OTU1000	0	0	0	0	0	0	0	0	0	1	0	0	0	0	0	0	0	4	0	0	0	0	0	0	0	0	0	0	0	0	0	0	0	d__Eukaryota;p__Ascomycota;c__Eurotiomycetes;o__Eurotiales;f__Aspergillaceae;g__Penicillium;s__Penicillium citrinum
OTU1001	0	0	0	0	0	0	0	5	0	0	0	0	0	0	0	0	0	0	0	0	0	0	0	0	0	0	0	0	0	0	0	0	0	d__Eukaryota;p__Ascomycota;c__Sordariomycetes;o__Xylariales;f__norank;g__Phlogicylindrium;s__Phlogicylindrium eucalyptorum
OTU1002	0	0	0	0	0	0	0	0	0	0	0	0	0	0	0	0	1	1	0	1	1	0	0	0	0	0	0	0	0	0	0	0	0	d__Eukaryota;p__Ascomycota;c__Sordariomycetes;o__Sordariales;f__Chaetomiaceae;g__Humicola;s__Humicola fuscoatra
OTU1003	0	0	0	0	0	0	0	0	0	0	0	0	0	0	0	0	0	0	0	0	0	0	1	1	0	0	0	0	0	0	0	0	0	d__Eukaryota;p__Ascomycota;c__Sordariomycetes;o__Sordariales;f__Chaetomiaceae;g__Chaetomium;s__Chaetomium sp.
OTU1004	0	0	0	0	0	0	3	0	0	0	0	0	0	0	0	0	0	0	0	0	0	0	0	0	0	0	0	0	0	0	0	0	0	d__Eukaryota;p__Ascomycota;c__Dothideomycetes;o__Pleosporales;f__Didymosphaeriaceae;g__Paraphaeosphaeria;s__Paraphaeosphaeria michotii
OTU1005	0	0	0	0	0	0	0	0	0	0	0	0	0	0	0	0	0	0	0	0	0	0	0	0	0	1	0	0	0	0	0	0	0	d__Eukaryota;p__Ascomycota;c__Dothideomycetes;o__Pleosporales;f__Periconiaceae;g__Periconia;s__Periconia epilithographicola
OTU1006	0	0	0	0	0	0	0	0	0	0	0	0	0	0	0	0	0	2	0	0	0	0	0	0	0	0	0	0	0	0	0	0	0	Unclassified
OTU1007	0	0	0	0	0	0	0	0	0	0	0	0	0	0	0	0	2	0	1	0	0	0	0	0	0	0	0	0	0	0	0	0	0	d__Eukaryota;p__Ascomycota;c__Eurotiomycetes;o__Onygenales;f__norank;g__Chrysosporium;s__Chrysosporium kreiselii
OTU1008	0	0	0	0	0	0	0	0	3	0	0	0	0	0	0	0	0	0	0	0	0	0	0	0	0	0	0	0	0	0	0	0	0	d__Eukaryota;p__Ascomycota;c__Sordariomycetes;o__Xylariales;f__norank;g__Zygosporium;s__Zygosporium masonii
OTU1009	0	0	0	0	0	0	0	0	0	0	0	0	0	0	0	0	0	1	0	0	0	0	0	0	0	0	2	1	0	0	0	0	0	d__Eukaryota;p__Ascomycota;c__Dothideomycetes;o__Pleosporales;f__Phaeosphaeriaceae;g__Setophaeosphaeria;s__Setophaeosphaeria citricola
OTU1010	0	0	0	0	0	0	0	0	0	0	0	0	0	0	0	0	0	0	0	0	0	0	0	0	0	0	0	0	0	0	3	0	0	Unclassified
OTU1011	0	0	0	0	0	0	0	0	1	0	0	0	0	0	0	0	0	0	0	0	0	0	0	0	0	0	0	0	0	0	0	0	0	d__Eukaryota;p__Ascomycota;c__Dothideomycetes;o__Capnodiales;f__Cladosporiaceae;g__Cladosporium;s__Cladosporium aphidis
OTU1012	0	0	0	0	0	0	0	0	0	0	0	0	0	0	0	0	0	0	0	0	0	0	4	0	0	0	0	0	0	0	0	0	0	d__Eukaryota;p__Ascomycota;c__Sordariomycetes;o__Hypocreales;f__Nectriaceae;g__Fusarium;s__Fusarium sp.
OTU1013	0	0	0	0	0	0	0	0	0	0	0	0	0	0	0	1	0	1	0	0	0	0	0	0	2	0	0	0	0	0	0	0	0	d__Eukaryota;p__Ascomycota;c__Pezizomycetes;o__Pezizales;f__Morchellaceae;g__Morchella;s__Morchella sp.
OTU1014	0	0	0	0	0	0	0	0	0	0	0	0	0	0	0	0	0	0	0	0	0	0	0	2	0	0	0	0	0	0	0	0	0	d__Eukaryota;p__Ascomycota;c__Sordariomycetes;o__Glomerellales;f__Plectosphaerellaceae;g__Acremonium;s__Acremonium furcatum
OTU1015	0	0	0	0	0	0	2	0	0	0	0	0	0	0	0	1	0	0	0	0	0	0	0	0	0	0	0	0	0	0	0	0	0	d__Eukaryota;p__Ascomycota;c__Eurotiomycetes;o__Eurotiales;f__Aspergillaceae;g__Penicillium;s__Penicillium janthinellum
OTU1016	0	0	0	0	0	0	0	0	0	0	0	0	0	0	0	0	0	0	0	0	0	4	0	0	0	0	0	0	0	0	0	0	0	d__Eukaryota;p__Ascomycota;c__Dothideomycetes;o__Pleosporales;f__Periconiaceae;g__Periconia;s__Periconia elaeidis
OTU1017	0	0	0	0	0	0	0	0	0	0	0	0	0	0	0	0	0	0	3	0	0	0	1	1	0	0	0	0	0	0	0	0	0	d__Eukaryota;p__Ascomycota;c__Sordariomycetes;o__Hypocreales;f__Stachybotryaceae;g__Striatibotrys;s__Striatibotrys yuccae
OTU1018	0	0	0	0	0	0	0	0	0	0	0	0	0	0	0	0	0	0	0	0	0	5	0	0	0	0	0	0	0	0	0	0	0	d__Eukaryota;p__Basidiomycota;c__Agaricomycetes;o__Corticiales;f__Corticiaceae;g__Sistotrema;s__Sistotrema sp. WBR-1
OTU1019	0	0	0	0	0	0	0	0	0	1	2	1	0	0	0	0	0	0	0	0	0	0	0	0	0	0	0	0	0	0	0	0	0	d__Eukaryota;p__Ascomycota;c__Sordariomycetes;o__Sordariales;f__Chaetomiaceae;g__Thielavia;s__Thielavia sp. HYY2(1)
OTU1020	0	0	0	0	0	0	0	0	0	0	0	0	0	0	0	0	0	0	0	0	0	0	0	0	0	1	1	0	0	0	0	0	0	d__Eukaryota;p__Ascomycota;c__Sordariomycetes;o__Glomerellales;f__Plectosphaerellaceae;g__Acremonium;s__Acremonium alcalophilum
OTU1021	0	0	0	0	0	0	0	0	0	0	0	0	0	0	0	0	0	0	0	0	0	0	0	0	0	3	0	0	0	0	0	0	0	d__Eukaryota;p__Basidiomycota;c__Agaricomycetes;o__Polyporales;f__Phanerochaetaceae;g__Phanerochaete;s__Phanerochaete sp. AX156
OTU1022	0	0	0	0	0	0	0	0	0	0	0	0	0	0	0	0	0	0	0	0	0	3	0	0	0	0	0	1	0	0	0	0	0	d__Eukaryota;p__Ascomycota;c__Sordariomycetes;o__Hypocreales;f__Nectriaceae;g__Thyronectria;s__Thyronectria austroamericana
OTU1023	0	0	0	0	0	0	0	0	0	0	0	0	0	0	0	0	0	0	0	0	0	0	0	0	1	0	2	0	0	0	0	0	0	d__Eukaryota;p__Ascomycota;c__Sordariomycetes;o__Glomerellales;f__Plectosphaerellaceae;g__Acremonium;s__Acremonium alcalophilum
OTU1024	0	0	0	0	0	0	0	0	0	0	0	0	0	0	0	0	0	0	0	0	0	1	0	0	0	0	0	0	1	0	0	0	0	d__Eukaryota;p__Ascomycota;c__Sordariomycetes;o__Microascales;f__Microascaceae;g__Trichurus;s__Trichurus spiralis
OTU1025	0	0	0	0	0	0	0	0	0	0	4	0	0	0	0	0	0	0	0	0	0	0	0	0	0	0	0	0	0	0	0	0	0	d__Eukaryota;p__Ascomycota;c__Pezizomycetes;o__Pezizales;f__Ascodesmidaceae;g__Ascodesmis;s__Ascodesmis sphaerospora
OTU1026	0	0	0	0	0	0	0	0	0	3	0	0	0	0	0	1	0	0	0	0	0	0	0	0	0	0	0	0	0	0	0	0	0	Unclassified
OTU1027	0	0	0	0	0	0	0	0	0	0	0	0	0	0	0	0	0	0	0	0	0	0	0	0	0	3	2	0	0	0	0	0	0	Unclassified
OTU1028	0	0	0	0	0	0	0	0	0	0	0	4	0	0	0	0	0	0	0	0	0	0	0	0	0	0	0	0	0	0	0	0	0	d__Eukaryota;p__Ascomycota;c__Sordariomycetes;o__Sordariales;f__Chaetomiaceae;g__Humicola;s__Humicola fuscoatra
OTU1029	0	0	0	0	0	0	1	0	0	0	0	0	0	0	0	0	0	0	0	0	0	0	0	0	0	0	0	0	0	0	0	0	0	d__Eukaryota;p__Basidiomycota;c__Agaricomycetes;o__Sebacinales;f__Sebacinaceae;g__Sebacina;s__Sebacina sp.
OTU1030	0	0	0	0	0	0	0	0	0	0	0	0	0	0	0	1	1	0	1	1	1	0	0	0	0	0	0	0	0	0	0	0	0	d__Eukaryota;p__Ascomycota;c__Sordariomycetes;o__Sordariales;f__Chaetomiaceae;g__Botryotrichum;s__Botryotrichum piluliferum
OTU1031	0	0	0	0	0	0	0	1	1	0	0	0	0	0	0	0	0	0	0	0	0	0	0	0	0	0	0	0	0	0	0	0	0	d__Eukaryota;p__Mucoromycota;c__Mortierellomycetes;o__Mortierellales;f__Mortierellaceae;g__Mortierella;s__Mortierella sp. UASWS0878
OTU1032	0	0	0	0	0	0	0	0	0	0	0	0	0	0	0	0	0	0	0	0	0	0	0	0	0	0	0	0	0	0	2	1	1	d__Eukaryota;p__Ascomycota;c__Sordariomycetes;o__Sordariales;f__Lasiosphaeriaceae;g__Schizothecium;s__Schizothecium sp. F277858
OTU1033	0	0	0	0	0	0	0	0	0	0	0	0	0	0	0	0	2	0	0	0	0	0	3	0	0	0	0	0	0	0	0	0	0	d__Eukaryota;p__Ascomycota;c__Sordariomycetes;o__Xylariales;f__Diatrypaceae;g__Diatrype;s__Diatrype sp. HUEFS 131050
OTU1034	0	0	0	0	0	0	0	0	0	0	3	1	0	0	0	1	0	0	0	0	0	0	0	0	0	0	0	0	0	0	0	0	0	d__Eukaryota;p__Ascomycota;c__Eurotiomycetes;o__Onygenales;f__Arachnomycetaceae;g__Arachnomyces;s__Arachnomyces sp.
OTU1035	0	0	0	0	0	0	0	0	0	0	1	1	0	0	0	0	0	0	1	0	0	0	0	0	0	0	0	0	0	0	0	0	0	d__Eukaryota;p__Ascomycota;c__Eurotiomycetes;o__Eurotiales;f__Aspergillaceae;g__Aspergillus;s__Aspergillus sp.
OTU1036	0	0	0	0	0	0	0	0	0	0	0	0	0	0	0	0	0	0	0	0	0	0	2	0	0	0	0	0	0	0	0	0	0	d__Eukaryota;p__Ascomycota;c__Sordariomycetes;o__Glomerellales;f__Plectosphaerellaceae;g__Acremonium;s__Acremonium alcalophilum
OTU1037	0	0	0	0	0	0	0	0	0	0	0	0	0	0	0	0	0	0	0	0	0	0	4	0	0	0	0	0	0	0	0	0	0	d__Eukaryota;p__Ascomycota;c__Sordariomycetes;o__Xylariales;f__Pseudomassariaceae;g__Pseudomassaria;s__Pseudomassaria chondrospora
OTU1038	0	0	0	0	0	0	2	0	0	0	0	0	0	0	0	0	0	0	0	0	0	0	0	0	0	0	0	0	0	0	0	0	0	d__Eukaryota;p__Ascomycota;c__Leotiomycetes;o__Helotiales;f__norank;g__Mycoarthris;s__Mycoarthris sp. S-8
OTU1039	0	0	0	0	0	0	0	0	0	0	0	0	0	0	0	0	0	0	0	0	0	0	1	2	0	0	0	0	0	0	0	0	0	d__Eukaryota;p__Ascomycota;c__Pezizomycetes;o__Pezizales;f__Pyronemataceae;g__Pulvinula;s__Pulvinula constellatio
OTU1040	0	0	0	0	0	0	0	0	0	0	0	0	2	0	0	0	0	0	0	0	0	0	0	0	0	0	0	0	0	0	0	0	0	Unclassified
OTU1041	0	0	0	0	0	0	0	0	0	0	0	0	0	0	0	0	0	0	0	0	0	1	0	0	0	0	0	0	2	0	0	0	0	d__Eukaryota;p__Ascomycota;c__Sordariomycetes;o__Microascales;f__Microascaceae;g__Trichurus;s__Trichurus spiralis
OTU1042	0	0	0	0	0	0	0	0	0	0	0	0	0	0	0	0	0	0	0	0	0	0	0	0	0	0	1	0	0	0	0	0	0	d__Eukaryota;p__Ascomycota;c__Sordariomycetes;o__Hypocreales;f__Nectriaceae;g__Fusarium;s__Fusarium sp.
OTU1043	0	0	0	0	0	0	4	0	0	0	0	0	0	0	0	0	0	0	0	0	0	0	0	0	0	0	0	0	0	0	0	0	0	d__Eukaryota;p__Ascomycota;c__Eurotiomycetes;o__Eurotiales;f__Aspergillaceae;g__Penicillium;s__Penicillium sp. M21
OTU1044	0	0	0	0	0	0	0	0	0	0	0	0	0	0	0	0	0	0	0	0	0	2	0	1	0	0	0	0	0	0	0	0	0	d__Eukaryota;p__Ascomycota;c__Sordariomycetes;o__Microascales;f__Microascaceae;g__Kernia;s__Kernia nitida
OTU1045	0	0	0	0	0	0	0	0	0	0	0	0	0	0	0	0	0	0	0	0	0	1	2	0	0	0	0	0	0	0	0	0	0	d__Eukaryota;p__Ascomycota;c__Sordariomycetes;o__Microascales;f__Microascaceae;g__Microascus;s__Microascus chartarus
OTU1046	0	0	0	0	0	0	0	0	0	0	0	0	0	0	0	0	0	0	0	0	0	0	0	0	0	0	0	1	1	0	0	0	0	d__Eukaryota;p__Ascomycota;c__Sordariomycetes;o__Sordariales;f__Chaetomiaceae;g__Humicola;s__Humicola fuscoatra
OTU1047	0	0	0	0	0	0	0	0	0	1	0	1	0	0	0	0	0	0	0	0	0	0	0	0	0	0	0	0	0	0	0	0	0	d__Eukaryota;p__Ascomycota;c__Sordariomycetes;o__Sordariales;f__norank;g__Madurella;s__Madurella sp. 'pseudomycetomatis'
OTU1048	0	0	0	0	0	0	0	0	0	0	0	0	0	0	0	0	0	0	0	0	0	1	1	0	0	0	0	0	0	0	0	0	0	d__Eukaryota;p__Ascomycota;c__Dothideomycetes;o__Capnodiales;f__Mycosphaerellaceae;g__Passalora;s__cf. Passalora sp. CPC 11876
OTU1049	0	0	0	0	0	0	0	0	0	0	0	0	0	0	0	0	0	0	0	0	0	2	0	1	0	0	0	0	0	0	0	0	0	Unclassified
OTU1050	0	0	0	0	0	0	0	0	0	0	0	1	0	0	0	0	0	0	0	0	0	0	1	0	0	0	0	0	0	0	0	0	0	d__Eukaryota;p__Ascomycota;c__norank;o__norank;f__norank;g__Acrophialophora;s__Acrophialophora levis
OTU1051	0	0	0	0	0	0	0	0	0	0	0	0	0	0	0	0	0	0	0	0	0	0	0	0	0	0	0	3	0	0	0	0	0	d__Eukaryota;p__Ascomycota;c__Dothideomycetes;o__Capnodiales;f__Teratosphaeriaceae;g__Capnobotryella;s__Capnobotryella sp. MA 4642
OTU1052	0	1	1	0	0	0	0	0	0	0	0	0	0	0	0	0	0	0	0	0	0	0	0	0	0	0	0	0	0	0	0	0	0	d__Eukaryota;p__Ascomycota;c__Sordariomycetes;o__Hypocreales;f__Nectriaceae;g__Cosmospora;s__Cosmospora viridescens
OTU1053	0	0	0	0	0	0	0	0	0	0	0	0	0	0	0	0	0	0	0	1	0	1	0	1	0	0	0	0	0	0	0	0	0	d__Eukaryota;p__Ascomycota;c__Sordariomycetes;o__Glomerellales;f__Plectosphaerellaceae;g__Acremonium;s__Acremonium alcalophilum
OTU1055	0	0	0	0	0	0	0	0	0	0	0	0	0	0	0	0	2	0	0	0	1	0	0	0	0	0	0	0	0	0	0	0	0	d__Eukaryota;p__Ascomycota;c__Sordariomycetes;o__Sordariales;f__Chaetomiaceae;g__Mycothermus;s__Mycothermus thermophilus
OTU1056	0	0	0	1	0	0	0	0	0	0	0	0	0	0	0	0	0	0	0	0	0	0	0	0	0	0	0	0	0	0	0	0	0	d__Eukaryota;p__Ascomycota;c__Eurotiomycetes;o__Chaetothyriales;f__Trichomeriaceae;g__Trichomerium;s__Trichomerium dioscoreae
OTU1057	0	0	0	0	0	2	0	0	0	0	0	0	0	0	0	0	0	0	0	0	0	0	0	0	0	0	0	0	0	0	0	0	0	d__Eukaryota;p__Ascomycota;c__Sordariomycetes;o__Xylariales;f__norank;g__Polyscytalum;s__Polyscytalum eucalyptigenum
OTU1058	0	0	0	0	0	0	0	0	0	0	0	1	0	0	0	0	1	0	0	0	0	1	0	0	0	0	0	0	0	0	0	0	0	d__Eukaryota;p__Ascomycota;c__Sordariomycetes;o__Glomerellales;f__Plectosphaerellaceae;g__Musicillium;s__Musicillium theobromae
OTU1059	0	0	0	0	0	0	0	0	0	0	0	0	0	0	0	0	0	0	0	0	0	0	0	1	0	0	0	0	0	0	0	0	0	Unclassified
OTU1060	0	0	0	0	0	0	0	0	0	0	0	0	0	0	0	2	0	0	0	0	0	0	0	0	0	0	0	0	0	0	0	0	0	Unclassified
OTU1061	0	0	0	1	2	0	0	0	0	0	0	0	0	0	0	0	0	0	0	0	0	0	0	0	0	0	0	0	0	0	0	0	0	d__Eukaryota;p__Ascomycota;c__Sordariomycetes;o__Hypocreales;f__Nectriaceae;g__Fusicolla;s__Fusicolla acetilerea
OTU1062	0	0	0	0	0	0	0	0	0	0	0	0	0	0	0	0	0	0	0	0	0	1	0	0	0	0	0	0	0	0	0	0	0	d__Eukaryota;p__Ascomycota;c__Dothideomycetes;o__Pleosporales;f__Massarinaceae;g__Stagonospora;s__Stagonospora sp. UM 259
OTU1063	0	0	0	0	0	0	0	0	2	0	0	0	0	0	0	0	0	0	0	0	0	0	0	2	0	0	0	0	0	0	0	0	0	d__Eukaryota;p__Ascomycota;c__Dothideomycetes;o__Capnodiales;f__Dissoconiaceae;g__Dissoconium;s__Dissoconium aciculare
OTU1064	0	0	0	0	0	0	0	0	0	0	0	0	0	0	0	1	2	0	0	0	0	0	0	0	0	0	1	0	0	0	0	0	0	d__Eukaryota;p__Ascomycota;c__Dothideomycetes;o__Pleosporales;f__Teichosporaceae;g__Teichospora;s__Teichospora kingiae
OTU1065	0	0	0	0	0	0	0	0	0	0	0	0	0	0	0	0	0	0	0	0	0	0	0	0	0	0	0	0	0	1	0	0	0	d__Eukaryota;p__Ascomycota;c__Eurotiomycetes;o__Chaetothyriales;f__Herpotrichiellaceae;g__Phialophora;s__Phialophora sp. AX163
OTU1066	0	0	0	0	0	2	0	0	1	0	0	0	0	0	0	0	0	0	0	0	0	0	0	0	0	0	0	0	0	0	0	0	0	d__Eukaryota;p__Basidiomycota;c__Microbotryomycetes;o__Leucosporidiales;f__Leucosporidiaceae;g__Leucosporidium;s__Leucosporidium intermedium
OTU1067	0	0	0	0	0	0	0	0	0	0	0	0	0	0	0	1	0	0	0	0	0	0	0	0	0	0	0	0	0	0	0	2	0	d__Eukaryota;p__Ascomycota;c__Sordariomycetes;o__Sordariales;f__Chaetomiaceae;g__Botryotrichum;s__Botryotrichum piluliferum
OTU1068	0	0	0	0	0	1	0	0	0	0	0	0	0	0	0	0	0	0	0	0	0	0	0	0	0	0	0	1	0	0	0	0	0	d__Eukaryota;p__Ascomycota;c__Pezizomycetes;o__Pezizales;f__Morchellaceae;g__Morchella;s__Morchella sp.
OTU1069	0	0	0	0	0	0	0	0	0	0	0	0	0	0	0	0	0	0	0	0	0	0	0	0	0	0	0	0	0	1	0	0	0	d__Eukaryota;p__Ascomycota;c__Pezizomycetes;o__Pezizales;f__Pyronemataceae;g__Pseudaleuria;s__Pseudaleuria sp. MF-3
OTU1070	0	0	0	0	0	0	0	4	0	0	0	0	0	0	0	0	0	0	0	0	0	0	0	0	0	0	0	0	0	0	0	0	0	d__Eukaryota;p__Ascomycota;c__Dothideomycetes;o__Pleosporales;f__Phaeosphaeriaceae;g__Wojnowiciella;s__Wojnowiciella dactylidis
OTU1071	0	0	0	0	0	0	0	1	0	0	2	0	0	0	0	0	0	0	0	0	0	0	0	0	0	0	0	0	0	0	0	0	0	d__Eukaryota;p__Basidiomycota;c__Exobasidiomycetes;o__Entylomatales;f__norank;g__Tilletiopsis;s__Tilletiopsis washingtonensis
OTU1072	0	0	0	0	0	0	0	4	0	0	0	0	0	0	0	0	0	0	0	0	0	0	0	0	0	0	0	0	0	0	0	0	0	Unclassified
OTU1073	0	0	0	0	0	0	0	0	0	0	0	0	0	0	0	1	0	1	0	0	0	0	0	0	0	0	0	0	1	0	0	0	0	d__Eukaryota;p__Ascomycota;c__Sordariomycetes;o__Sordariales;f__Chaetomiaceae;g__Botryotrichum;s__Botryotrichum piluliferum
OTU1074	0	0	0	0	0	0	0	0	0	1	0	0	0	0	0	0	0	0	0	0	0	1	0	2	0	0	0	0	0	0	0	0	0	d__Eukaryota;p__Mucoromycota;c__Mortierellomycetes;o__Mortierellales;f__Mortierellaceae;g__Mortierella;s__Mortierella wolfii
OTU1075	0	0	0	0	0	0	0	0	0	0	0	0	0	0	0	0	0	0	0	1	2	0	0	0	0	0	0	0	0	0	0	0	0	d__Eukaryota;p__Ascomycota;c__Dothideomycetes;o__Capnodiales;f__Cladosporiaceae;g__Cladosporium;s__Cladosporium sp.
OTU1076	0	0	0	0	0	0	0	0	0	0	2	1	0	0	0	0	0	0	0	0	0	0	0	0	0	0	0	0	0	0	0	0	0	d__Eukaryota;p__Ascomycota;c__Sordariomycetes;o__Microascales;f__Microascaceae;g__Microascus;s__Microascus verrucosus
OTU1077	0	0	0	0	0	0	0	0	0	0	0	0	0	0	0	0	0	0	1	0	0	0	0	0	0	0	0	0	0	0	0	0	0	d__Eukaryota;p__Ascomycota;c__Sordariomycetes;o__Sordariales;f__Chaetomiaceae;g__Humicola;s__Humicola fuscoatra
OTU1078	0	0	0	0	0	0	0	0	0	0	0	0	0	0	0	1	1	0	0	1	0	0	0	0	0	0	0	0	0	0	0	0	0	d__Eukaryota;p__Ascomycota;c__Dothideomycetes;o__Capnodiales;f__Mycosphaerellaceae;g__Xenoramularia;s__Xenoramularia neerlandica
OTU1079	0	0	0	0	0	0	2	0	0	0	0	0	0	0	0	0	0	0	0	0	0	0	0	0	0	0	0	0	0	0	0	0	0	d__Eukaryota;p__Ascomycota;c__Eurotiomycetes;o__Chaetothyriales;f__Trichomeriaceae;g__Trichomerium;s__Trichomerium deniquelatum
OTU1080	0	0	0	0	0	0	0	0	0	0	0	0	0	0	0	0	0	0	0	0	2	0	0	0	0	0	0	0	0	0	0	0	0	Unclassified
OTU1081	0	0	0	0	0	0	0	0	1	0	0	0	0	0	0	0	0	0	0	0	0	0	0	0	0	0	2	0	0	0	0	0	0	d__Eukaryota;p__Ascomycota;c__Dothideomycetes;o__Capnodiales;f__Cladosporiaceae;g__Cladosporium;s__Cladosporium domesticum
OTU1082	0	0	0	0	0	0	0	0	0	0	0	0	0	0	0	0	0	0	1	0	1	0	0	0	0	0	0	1	0	0	0	0	0	d__Eukaryota;p__Ascomycota;c__Sordariomycetes;o__Sordariales;f__Chaetomiaceae;g__Botryotrichum;s__Botryotrichum piluliferum
OTU1083	0	0	0	0	0	0	0	0	0	0	0	0	0	0	0	0	0	0	0	0	0	0	0	0	0	1	1	1	1	0	0	0	0	d__Eukaryota;p__Ascomycota;c__Eurotiomycetes;o__Eurotiales;f__Aspergillaceae;g__Penicillium;s__Penicillium copticola
OTU1084	0	0	1	0	0	0	0	0	0	0	0	0	0	0	0	0	0	0	0	0	0	0	0	0	0	0	0	0	0	0	0	0	0	d__Eukaryota;p__Ascomycota;c__norank;o__norank;f__norank;g__Minimidochium;s__Minimidochium sp. TMS-2011
OTU1085	0	0	0	0	0	0	0	0	0	1	0	2	0	0	0	0	0	0	0	0	0	0	0	0	0	0	0	0	0	0	0	0	0	d__Eukaryota;p__Ascomycota;c__Sordariomycetes;o__Microascales;f__Microascaceae;g__Microascus;s__Microascus longicollis
OTU1086	0	0	0	0	0	0	0	0	0	0	0	0	0	0	0	0	0	0	0	0	0	1	0	2	0	0	0	0	0	0	0	0	0	d__Eukaryota;p__Ascomycota;c__Sordariomycetes;o__Hypocreales;f__norank;g__Cephalosporium;s__Cephalosporium sp. 1121a
OTU1087	0	0	0	0	0	0	0	0	0	0	1	2	0	0	0	1	0	0	0	0	0	0	0	0	0	0	0	0	0	0	0	0	0	d__Eukaryota;p__Ascomycota;c__norank;o__norank;f__norank;g__Acremonium;s__Acremonium sp. B11-1
OTU1088	0	0	0	0	0	0	0	0	0	0	0	0	0	0	0	0	0	0	0	0	0	1	0	1	0	0	0	0	0	0	0	0	0	d__Eukaryota;p__Ascomycota;c__Dothideomycetes;o__Pleosporales;f__Nigrogranaceae;g__Nigrograna;s__Nigrograna mackinnonii
OTU1089	0	0	0	0	0	0	0	0	0	1	0	3	0	0	0	0	0	0	0	0	0	0	0	0	0	0	0	0	0	0	0	0	0	d__Eukaryota;p__Ascomycota;c__Sordariomycetes;o__Sordariales;f__norank;g__Madurella;s__Madurella sp. 'pseudomycetomatis'
OTU1090	0	0	0	0	0	0	0	0	0	1	0	1	0	0	0	0	0	0	0	0	0	0	0	0	0	0	0	0	0	0	0	0	0	d__Eukaryota;p__Ascomycota;c__Sordariomycetes;o__Microascales;f__Microascaceae;g__Scopulariopsis;s__Scopulariopsis brevicaulis
OTU1091	0	0	0	0	0	0	0	0	0	0	0	0	0	0	0	0	0	0	1	0	0	0	0	0	0	0	0	0	1	0	2	0	0	d__Eukaryota;p__Ascomycota;c__Sordariomycetes;o__Sordariales;f__Chaetomiaceae;g__Botryotrichum;s__Botryotrichum piluliferum
OTU1092	0	0	0	0	0	0	0	0	0	0	0	0	0	0	0	0	0	0	0	0	0	0	0	0	0	0	0	1	0	0	0	0	3	d__Eukaryota;p__Ascomycota;c__Dothideomycetes;o__Pleosporales;f__Torulaceae;g__Torula;s__Torula herbarum
OTU1093	0	0	3	0	0	0	0	0	0	0	0	0	0	0	0	0	0	0	0	0	0	0	0	0	0	0	0	0	0	0	0	0	0	d__Eukaryota;p__Ascomycota;c__Dothideomycetes;o__Capnodiales;f__Teratosphaeriaceae;g__Capnobotryella;s__Capnobotryella sp. MA 4615
OTU1094	0	0	0	0	0	0	0	0	0	0	0	0	0	0	0	0	0	0	0	0	0	0	0	1	0	0	0	0	0	0	0	0	0	d__Eukaryota;p__Ascomycota;c__Sordariomycetes;o__Hypocreales;f__Bionectriaceae;g__Gliomastix;s__Gliomastix polychroma
OTU1095	0	0	0	0	0	0	0	0	0	0	0	0	0	0	0	0	1	3	0	0	0	0	0	0	0	0	0	0	0	0	0	0	0	d__Eukaryota;p__Ascomycota;c__Pezizomycetes;o__Pezizales;f__Morchellaceae;g__Morchella;s__Morchella sextelata
OTU1096	0	0	0	0	0	0	0	0	0	0	0	0	0	0	0	0	1	0	0	0	0	0	0	0	0	0	0	0	0	0	0	0	1	d__Eukaryota;p__Ascomycota;c__Sordariomycetes;o__Glomerellales;f__Plectosphaerellaceae;g__Acrostalagmus;s__Acrostalagmus luteoalbus
OTU1097	0	0	0	0	0	0	0	0	0	0	1	2	0	0	0	0	0	0	0	0	0	0	0	0	0	0	0	0	0	0	0	0	0	d__Eukaryota;p__Ascomycota;c__Sordariomycetes;o__Sordariales;f__Chaetomiaceae;g__Humicola;s__Humicola fuscoatra
OTU1098	0	0	0	0	0	0	0	0	0	0	0	0	0	0	0	1	1	0	0	0	0	0	0	0	0	0	0	0	0	0	0	0	0	d__Eukaryota;p__Ascomycota;c__Dothideomycetes;o__Pleosporales;f__Didymosphaeriaceae;g__Paraconiothyrium;s__Paraconiothyrium sp.
OTU1099	0	0	0	0	0	0	0	0	0	0	0	0	0	0	0	0	0	0	0	0	0	3	0	0	0	0	0	0	0	0	0	0	0	d__Eukaryota;p__Ascomycota;c__Sordariomycetes;o__Glomerellales;f__Plectosphaerellaceae;g__Gibellulopsis;s__Gibellulopsis sp. OTU054 AN-2016
OTU1100	0	0	0	0	0	0	0	0	0	0	0	0	0	0	0	0	0	1	1	0	0	0	0	0	0	0	0	0	0	0	0	0	0	Unclassified
OTU1101	0	0	0	0	0	0	0	0	0	0	0	0	0	0	0	2	0	0	0	0	0	0	0	0	0	0	0	0	0	0	0	0	0	Unclassified
OTU1102	0	0	0	0	0	0	0	0	0	0	0	0	0	0	0	0	0	0	1	0	0	0	0	0	0	0	0	0	0	0	1	0	0	d__Eukaryota;p__Ascomycota;c__Dothideomycetes;o__Capnodiales;f__Cladosporiaceae;g__Cladosporium;s__Cladosporium oxysporum
OTU1103	0	0	0	0	0	0	0	0	0	0	0	0	0	1	0	2	0	0	0	0	0	0	0	0	0	0	0	0	0	0	0	0	0	d__Eukaryota;p__Ascomycota;c__Pezizomycetes;o__Pezizales;f__Morchellaceae;g__Morchella;s__Morchella sextelata
OTU1104	0	0	0	0	0	0	0	0	0	0	0	3	0	0	0	0	0	0	0	0	0	0	0	0	0	0	0	0	0	0	0	0	0	d__Eukaryota;p__Ascomycota;c__Sordariomycetes;o__Microascales;f__Microascaceae;g__Microascus;s__Microascus croci
OTU1105	0	0	3	0	0	0	0	0	0	0	0	0	0	0	0	0	0	0	0	0	0	0	0	0	0	0	0	0	0	0	0	0	0	d__Eukaryota;p__Mucoromycota;c__Mortierellomycetes;o__Mortierellales;f__Mortierellaceae;g__Mortierella;s__Mortierella gemmifera
OTU1106	0	0	0	0	0	0	0	0	0	0	0	0	0	0	0	0	0	0	0	1	0	0	0	0	0	0	0	0	2	0	0	0	0	d__Eukaryota;p__Ascomycota;c__Eurotiomycetes;o__Chaetothyriales;f__Herpotrichiellaceae;g__Exophiala;s__Exophiala oligosperma
OTU1107	0	0	0	0	0	0	0	0	0	0	0	0	0	0	0	0	0	2	0	0	0	0	0	0	0	0	0	0	0	0	0	0	0	Unclassified
OTU1108	0	0	0	0	0	0	0	0	0	0	0	0	0	0	0	0	0	0	0	0	0	0	0	0	0	0	0	0	0	0	0	2	0	d__Eukaryota;p__Ascomycota;c__Sordariomycetes;o__Sordariales;f__Chaetomiaceae;g__Humicola;s__Humicola fuscoatra
OTU1109	0	0	0	0	0	0	0	0	1	0	0	0	0	0	0	0	0	0	0	0	0	0	0	0	0	0	0	0	0	0	0	0	0	d__Eukaryota;p__Ascomycota;c__norank;o__norank;f__norank;g__Tetracladium;s__Tetracladium furcatum
OTU1110	0	0	0	0	0	0	0	0	0	0	0	0	0	0	0	0	0	0	0	0	0	0	0	1	0	0	0	0	0	0	0	0	0	d__Eukaryota;p__Basidiomycota;c__Agaricomycetes;o__Polyporales;f__Meripilaceae;g__Rigidoporus;s__Rigidoporus cuneatus
OTU1111	0	0	0	0	1	0	0	0	0	0	0	0	0	0	0	0	0	0	0	0	0	0	0	0	0	0	0	0	0	0	0	0	0	Unclassified
OTU1113	0	0	0	0	0	0	0	0	0	0	0	0	0	0	0	0	0	0	0	0	0	0	0	1	0	0	0	0	0	0	0	0	0	d__Eukaryota;p__Ascomycota;c__Sordariomycetes;o__Microascales;f__Microascaceae;g__Scopulariopsis;s__Scopulariopsis brevicaulis
OTU1114	0	0	0	0	0	0	0	0	0	0	0	0	0	0	0	0	0	0	0	0	2	0	0	0	0	0	0	0	0	0	0	0	1	d__Eukaryota;p__Ascomycota;c__Sordariomycetes;o__Sordariales;f__Lasiosphaeriaceae;g__Schizothecium;s__Schizothecium inaequale
OTU1115	0	0	0	0	0	0	0	0	0	0	0	0	0	0	0	0	0	0	0	0	0	0	0	0	0	0	3	0	0	0	0	0	0	d__Eukaryota;p__Ascomycota;c__Dothideomycetes;o__Pleosporales;f__Tzeananiaceae;g__Tzeanania;s__Tzeanania taiwanensis
OTU1116	0	0	0	0	0	0	0	0	0	0	0	1	0	0	0	0	0	0	0	0	0	0	1	0	0	0	0	0	0	0	0	0	0	d__Eukaryota;p__Ascomycota;c__Sordariomycetes;o__Hypocreales;f__Hypocreaceae;g__Trichoderma;s__Trichoderma pleuroticola
OTU1117	3	0	0	0	0	0	0	0	0	0	0	0	0	0	0	0	0	0	0	0	0	0	0	0	0	0	0	0	0	0	0	0	0	d__Eukaryota;p__Ascomycota;c__Sordariomycetes;o__Hypocreales;f__Clavicipitaceae;g__Metarhizium;s__Metarhizium rileyi
OTU1118	0	0	0	0	0	0	0	0	0	0	0	0	0	0	0	0	0	0	0	0	1	0	0	0	0	0	1	0	0	0	0	0	0	d__Eukaryota;p__Ascomycota;c__Sordariomycetes;o__Hypocreales;f__Nectriaceae;g__Fusarium;s__Fusarium sp.
OTU1119	0	0	0	0	0	0	0	0	0	0	0	2	0	0	0	0	0	0	0	0	0	0	0	0	0	0	0	0	0	0	0	0	0	d__Eukaryota;p__Ascomycota;c__Sordariomycetes;o__Microascales;f__Microascaceae;g__Petriella;s__Petriella setifera
OTU1120	0	0	0	0	0	0	0	0	0	0	0	0	0	0	0	0	0	0	0	0	0	0	0	2	0	0	0	0	0	0	0	0	0	d__Eukaryota;p__Ascomycota;c__Sordariomycetes;o__Microascales;f__Microascaceae;g__Acaulium;s__Acaulium acremonium
OTU1121	0	0	0	0	0	0	0	0	0	0	0	0	0	0	0	0	0	1	0	0	0	0	0	0	0	0	0	0	0	0	0	0	0	d__Eukaryota;p__Ascomycota;c__Sordariomycetes;o__Hypocreales;f__Sarocladiaceae;g__Sarocladium;s__Sarocladium hominis
OTU1122	0	0	0	0	0	0	0	0	0	0	0	0	0	0	0	0	0	0	1	0	1	0	0	0	0	0	0	0	0	0	0	0	0	d__Eukaryota;p__Ascomycota;c__Sordariomycetes;o__Glomerellales;f__Plectosphaerellaceae;g__Plectosphaerella;s__Plectosphaerella cucumerina
OTU1123	0	0	0	0	0	0	0	0	0	0	0	0	0	0	0	1	0	0	0	0	0	0	0	0	0	0	0	0	0	0	0	0	0	d__Eukaryota;p__Ascomycota;c__Sordariomycetes;o__Glomerellales;f__Plectosphaerellaceae;g__Acrostalagmus;s__Acrostalagmus luteoalbus
OTU1124	0	0	0	0	0	0	0	0	0	0	0	0	0	0	0	0	0	0	0	0	0	0	0	0	0	0	0	1	1	1	0	0	0	d__Eukaryota;p__Ascomycota;c__Sordariomycetes;o__Microascales;f__Microascaceae;g__Lophotrichus;s__Lophotrichus sp. 1 RJ2014
OTU1125	0	0	0	0	0	0	0	0	0	0	0	0	0	0	0	0	0	0	0	0	0	0	0	0	0	0	0	0	0	0	0	0	2	Unclassified
OTU1126	0	0	0	0	0	0	0	0	0	0	0	0	0	0	0	1	0	2	0	0	0	0	0	0	0	0	0	0	0	0	0	0	0	d__Eukaryota;p__Ascomycota;c__Sordariomycetes;o__Sordariales;f__Lasiosphaeriaceae;g__Schizothecium;s__Schizothecium sp. F277858
OTU1127	0	0	2	0	0	0	0	0	0	0	0	0	0	0	0	0	0	0	0	0	0	0	0	0	0	0	0	0	0	0	0	0	0	d__Eukaryota;p__Basidiomycota;c__Tremellomycetes;o__Tremellales;f__Cryptococcaceae;g__Kwoniella;s__Kwoniella europaea
OTU1128	0	0	0	0	0	0	0	0	0	0	0	0	0	0	0	0	0	0	2	1	0	0	0	0	0	0	0	0	0	0	0	0	0	d__Eukaryota;p__Ascomycota;c__Sordariomycetes;o__Xylariales;f__Diatrypaceae;g__Diatrypella;s__Diatrypella vulgaris
OTU1129	0	0	0	0	0	0	0	0	0	0	0	0	0	0	0	0	0	0	0	0	0	0	0	0	1	0	1	0	0	0	0	0	0	d__Eukaryota;p__Ascomycota;c__Eurotiomycetes;o__Chaetothyriales;f__Cyphellophoraceae;g__Cyphellophora;s__Cyphellophora europaea
OTU1130	0	0	0	0	0	0	0	0	0	0	0	0	0	0	0	0	0	0	0	0	0	0	2	1	0	0	0	0	0	0	0	0	0	d__Eukaryota;p__Ascomycota;c__Sordariomycetes;o__Sordariales;f__Lasiosphaeriaceae;g__Podospora;s__Podospora sp.
OTU1131	0	0	0	0	0	0	0	0	0	0	0	0	0	0	0	0	0	0	0	0	0	0	0	0	0	0	1	0	0	0	0	0	2	Unclassified
OTU1132	0	0	0	0	0	0	0	0	0	0	0	0	0	0	0	0	0	1	1	0	0	0	0	0	0	0	0	0	0	0	0	0	0	Unclassified
OTU1133	0	0	0	0	0	0	0	0	0	0	0	0	0	0	0	0	0	0	0	0	0	0	0	0	2	0	1	0	0	0	0	0	0	d__Eukaryota;p__Ascomycota;c__Eurotiomycetes;o__Eurotiales;f__Aspergillaceae;g__Aspergillus;s__Aspergillus sp.
OTU1134	0	0	0	0	0	3	0	0	0	0	0	0	0	0	0	0	0	0	0	0	0	0	0	0	0	0	0	0	0	0	0	0	0	Unclassified
OTU1135	0	0	0	0	0	0	0	0	0	0	0	0	0	0	0	3	0	0	0	0	0	0	0	0	0	0	0	0	0	0	0	0	0	d__Eukaryota;p__Ascomycota;c__Leotiomycetes;o__norank;f__Pseudeurotiaceae;g__Pseudogymnoascus;s__Pseudogymnoascus pannorum
OTU1136	0	0	0	0	0	0	0	0	0	0	0	1	0	0	0	0	0	0	0	0	0	0	0	0	0	0	0	0	0	0	0	0	0	d__Eukaryota;p__Ascomycota;c__Sordariomycetes;o__Microascales;f__Microascaceae;g__Microascus;s__Microascus verrucosus
OTU1137	0	0	0	0	0	0	0	0	0	0	0	0	0	0	0	0	0	0	0	0	1	0	0	0	0	0	0	0	0	0	0	0	0	d__Eukaryota;p__Ascomycota;c__Dothideomycetes;o__Capnodiales;f__Capnodiaceae;g__Leptoxyphium;s__Leptoxyphium fumago
OTU1138	0	0	0	0	0	0	0	0	2	0	0	0	0	0	0	0	0	0	0	0	0	0	0	0	0	0	0	0	0	0	0	0	0	d__Eukaryota;p__Mucoromycota;c__Mortierellomycetes;o__Mortierellales;f__Mortierellaceae;g__Mortierella;s__Mortierella sp. 02NH02
OTU1139	0	0	0	0	0	0	0	0	0	0	0	0	0	0	0	0	0	0	0	0	0	0	0	0	1	1	0	0	0	0	0	0	0	Unclassified
OTU1141	0	0	0	0	0	0	0	0	0	0	0	0	0	0	1	1	0	0	0	0	0	0	0	0	0	0	0	0	0	0	0	0	0	d__Eukaryota;p__Ascomycota;c__Pezizomycetes;o__Pezizales;f__Morchellaceae;g__Morchella;s__Morchella sextelata
OTU1142	0	0	0	0	0	0	0	0	0	0	0	0	0	0	0	0	0	0	0	0	0	0	1	0	0	0	0	0	0	0	0	0	0	d__Eukaryota;p__Ascomycota;c__Sordariomycetes;o__Hypocreales;f__Clavicipitaceae;g__Metarhizium;s__Metarhizium marquandii
OTU1143	0	0	0	0	0	0	0	0	0	0	0	0	0	0	0	0	0	0	0	0	0	0	0	0	0	0	0	0	1	0	1	0	1	d__Eukaryota;p__Ascomycota;c__Sordariomycetes;o__Microascales;f__Microascaceae;g__Trichurus;s__Trichurus spiralis
OTU1144	0	0	0	0	0	0	0	0	0	0	1	0	0	0	0	0	0	2	0	0	0	0	0	0	0	0	0	0	0	0	0	0	0	d__Eukaryota;p__Ascomycota;c__Eurotiomycetes;o__Eurotiales;f__Aspergillaceae;g__Aspergillus;s__Aspergillus uvarum
OTU1145	0	0	0	0	0	0	0	0	0	0	0	0	0	0	0	0	1	0	0	0	0	0	0	0	0	0	0	0	0	0	0	0	0	d__Eukaryota;p__Basidiomycota;c__Microbotryomycetes;o__Sporidiobolales;f__Sporidiobolaceae;g__Sporobolomyces;s__Sporobolomyces sp. (in: Microbotryomycetes)
OTU1146	0	0	0	0	0	0	0	0	0	1	0	1	0	0	0	0	0	0	0	0	1	0	0	0	0	0	0	0	0	0	0	0	0	d__Eukaryota;p__Ascomycota;c__Sordariomycetes;o__Microascales;f__Microascaceae;g__Microascus;s__Microascus croci
OTU1147	0	0	0	0	0	0	0	0	0	0	0	0	0	0	0	0	0	0	0	0	0	3	0	0	0	0	0	0	0	0	0	0	0	d__Eukaryota;p__Basidiomycota;c__Agaricomycetes;o__Russulales;f__Stereaceae;g__Stereum;s__Stereum sp. 1.1504
OTU1148	0	0	0	0	0	0	0	0	0	0	0	0	0	0	0	0	0	0	0	0	0	0	0	0	0	0	0	2	0	0	0	0	0	d__Eukaryota;p__Ascomycota;c__norank;o__norank;f__norank;g__Acrophialophora;s__Acrophialophora levis
OTU1149	0	0	0	0	0	0	0	0	0	0	0	0	0	0	0	0	0	0	0	0	0	0	0	0	0	0	0	0	0	0	1	2	0	d__Eukaryota;p__Ascomycota;c__Pezizomycetes;o__Pezizales;f__Pezizaceae;g__Peziza;s__Peziza sp. KH-00.002
OTU1150	0	0	0	0	0	0	0	0	0	0	0	0	0	0	0	0	0	0	0	0	0	0	0	3	0	0	0	0	0	0	0	0	0	d__Eukaryota;p__Ascomycota;c__Dothideomycetes;o__Pleosporales;f__Sporormiaceae;g__Preussia;s__Preussia sp. (in: Fungi)
OTU1151	0	0	0	0	0	0	0	0	0	0	0	0	0	0	0	2	0	0	0	0	0	0	0	0	0	0	0	0	1	0	0	0	0	d__Eukaryota;p__Ascomycota;c__Sordariomycetes;o__Hypocreales;f__Stachybotryaceae;g__Memnoniella;s__Memnoniella echinata
OTU1152	0	0	0	0	0	0	0	0	0	0	0	0	0	0	0	0	0	0	0	0	0	1	0	0	0	0	0	0	0	0	0	0	0	d__Eukaryota;p__Ascomycota;c__Leotiomycetes;o__Erysiphales;f__Erysiphaceae;g__Erysiphe;s__Erysiphe lonicerae
OTU1153	0	0	0	0	0	0	0	1	0	0	0	0	0	0	0	0	0	0	0	0	0	0	0	0	0	0	0	0	0	0	0	0	2	d__Eukaryota;p__Ascomycota;c__Sordariomycetes;o__Hypocreales;f__Cordycipitaceae;g__Akanthomyces;s__Akanthomyces attenuatus
OTU1154	0	0	0	0	0	0	0	0	1	0	0	0	0	0	0	0	0	0	0	0	0	0	0	0	0	0	0	0	0	0	0	0	0	d__Eukaryota;p__Basidiomycota;c__Agaricomycetes;o__Polyporales;f__Phanerochaetaceae;g__Phanerochaete;s__Phanerochaete sordida
OTU1155	0	0	0	0	0	0	0	0	0	0	0	1	0	0	0	0	0	0	0	0	0	0	0	0	2	0	0	0	0	0	0	0	0	Unclassified
OTU1156	0	0	0	0	0	0	0	0	0	1	2	0	0	0	0	0	0	0	0	0	0	0	0	0	0	0	0	0	0	0	0	0	0	Unclassified
OTU1157	0	0	0	0	0	0	0	0	0	0	0	0	0	0	0	2	0	1	0	0	0	0	0	0	0	0	0	0	0	0	0	0	0	Unclassified
OTU1158	0	0	0	0	0	0	0	0	0	0	0	0	0	0	0	0	0	0	0	0	3	0	0	0	0	0	0	0	0	0	0	0	0	d__Eukaryota;p__Ascomycota;c__Sordariomycetes;o__Xylariales;f__norank;g__Dicyma;s__Dicyma pulvinata
OTU1159	0	0	0	0	0	0	0	0	0	0	0	0	0	0	0	2	0	0	0	0	0	0	0	0	0	0	0	0	0	0	0	0	0	d__Eukaryota;p__Ascomycota;c__Sordariomycetes;o__Sordariales;f__Chaetomiaceae;g__Botryotrichum;s__Botryotrichum piluliferum
OTU1160	0	0	0	0	0	0	0	0	0	0	0	0	0	0	0	0	0	0	0	0	0	1	0	0	0	0	0	0	0	0	0	0	0	d__Eukaryota;p__Ascomycota;c__Sordariomycetes;o__Glomerellales;f__Plectosphaerellaceae;g__Acremonium;s__Acremonium alcalophilum
OTU1161	0	0	0	0	0	0	0	0	0	0	0	0	0	0	0	0	0	2	0	0	0	0	0	0	0	0	0	0	0	0	0	0	0	d__Eukaryota;p__Ascomycota;c__Dothideomycetes;o__Pleosporales;f__Lophiostomataceae;g__Lophiostoma;s__Lophiostoma sp. 2 KB-2015
OTU1162	0	0	0	0	0	0	0	0	0	0	0	0	0	0	0	0	0	0	0	0	0	0	0	0	0	1	0	0	0	0	0	0	0	d__Eukaryota;p__Ascomycota;c__Eurotiomycetes;o__Eurotiales;f__Aspergillaceae;g__Penicillium;s__Penicillium crustosum
OTU1163	0	0	0	0	0	0	0	0	0	0	0	0	0	0	0	0	0	1	0	1	0	0	0	0	0	0	0	0	0	0	0	0	0	d__Eukaryota;p__Ascomycota;c__Sordariomycetes;o__Sordariales;f__Chaetomiaceae;g__Botryotrichum;s__Botryotrichum piluliferum
OTU1164	0	0	0	0	0	0	0	0	0	0	0	0	0	0	0	0	0	0	0	0	0	0	0	1	0	0	0	0	0	0	0	0	0	d__Eukaryota;p__Ascomycota;c__Sordariomycetes;o__Sordariales;f__norank;g__Madurella;s__Madurella sp. 'pseudomycetomatis'
OTU1165	0	0	0	0	0	0	0	0	0	0	0	2	0	0	0	0	0	0	0	0	0	0	0	0	0	0	0	0	0	0	0	0	0	d__Eukaryota;p__Ascomycota;c__Dothideomycetes;o__Capnodiales;f__Mycosphaerellaceae;g__Mycosphaerella;s__Mycosphaerella sp. PDD 105250
OTU1166	0	0	0	0	0	0	0	0	0	0	0	0	0	0	0	0	0	1	0	0	0	0	0	0	0	0	0	0	0	0	0	0	0	d__Eukaryota;p__Ascomycota;c__Pezizomycetes;o__Pezizales;f__Morchellaceae;g__Morchella;s__Morchella sp.
OTU1167	0	0	0	0	0	0	0	0	0	0	0	1	0	0	0	0	0	0	0	0	0	0	0	1	0	0	0	0	0	0	0	0	0	d__Eukaryota;p__Basidiomycota;c__Agaricostilbomycetes;o__Agaricostilbales;f__Agaricostilbaceae;g__Sterigmatomyces;s__Sterigmatomyces halophilus
OTU1168	0	0	0	0	0	0	0	0	0	0	0	0	0	0	0	0	0	0	0	0	0	0	0	0	0	0	0	0	0	0	0	1	0	d__Eukaryota;p__Ascomycota;c__Sordariomycetes;o__Sordariales;f__Chaetomiaceae;g__Botryotrichum;s__Botryotrichum piluliferum
OTU1169	0	0	0	0	0	0	0	0	0	0	0	0	0	0	0	0	0	0	0	0	1	0	0	0	0	0	0	0	0	0	0	0	0	d__Eukaryota;p__Ascomycota;c__Sordariomycetes;o__Sordariales;f__Chaetomiaceae;g__Botryotrichum;s__Botryotrichum piluliferum
OTU1170	0	0	0	0	0	2	0	0	0	0	0	0	0	0	0	0	0	0	0	0	0	0	0	0	0	0	0	0	0	0	0	0	0	d__Eukaryota;p__Ascomycota;c__Sordariomycetes;o__Microascales;f__Microascaceae;g__Cephalotrichum;s__Cephalotrichum acutisporum
OTU1171	0	0	0	0	0	0	0	0	0	1	0	0	0	0	0	0	0	0	0	0	0	0	0	0	0	0	0	0	0	0	0	0	0	d__Eukaryota;p__Ascomycota;c__Sordariomycetes;o__Sordariales;f__Chaetomiaceae;g__Melanocarpus;s__Melanocarpus albomyces
OTU1172	0	0	0	0	0	0	0	0	0	0	0	0	0	0	0	0	0	0	0	0	0	0	0	1	0	0	0	0	0	0	0	0	0	d__Eukaryota;p__Ascomycota;c__Sordariomycetes;o__Glomerellales;f__Plectosphaerellaceae;g__Acremonium;s__Acremonium alcalophilum
OTU1173	0	0	0	0	0	0	0	0	0	0	0	0	0	0	0	0	1	0	0	0	0	0	0	0	0	0	0	0	0	0	0	0	0	d__Eukaryota;p__Ascomycota;c__Sordariomycetes;o__Hypocreales;f__Cordycipitaceae;g__Lecanicillium;s__Lecanicillium sp.
OTU1174	0	0	0	0	0	0	0	0	0	0	0	0	0	0	0	0	0	0	1	1	0	0	0	0	0	0	0	0	0	0	0	0	0	d__Eukaryota;p__Ascomycota;c__Sordariomycetes;o__Sordariales;f__Chaetomiaceae;g__Botryotrichum;s__Botryotrichum piluliferum
OTU1176	0	0	0	0	1	0	0	0	0	0	0	0	0	0	0	0	0	0	0	0	0	0	0	0	0	0	0	0	0	0	0	0	0	Unclassified
OTU1177	0	0	0	0	0	0	0	0	0	0	0	0	0	0	0	0	0	2	0	0	0	0	0	0	0	0	0	0	0	0	0	0	0	d__Eukaryota;p__Basidiomycota;c__Agaricomycetes;o__Polyporales;f__Irpicaceae;g__Ceriporia;s__Ceriporia sp. FP-134993-Sp
OTU1178	0	0	0	0	0	0	0	0	0	0	0	0	0	0	0	0	1	0	0	0	0	0	0	0	0	0	0	0	0	0	0	0	0	d__Eukaryota;p__Ascomycota;c__Sordariomycetes;o__Sordariales;f__Chaetomiaceae;g__Botryotrichum;s__Botryotrichum piluliferum
OTU1179	0	0	0	0	0	0	0	0	0	0	0	0	0	0	0	0	0	0	0	0	0	0	0	0	0	0	0	1	0	0	0	0	0	Unclassified
OTU1180	0	0	0	0	0	0	0	0	0	0	0	0	0	0	0	1	0	0	0	0	0	0	0	0	0	0	0	0	0	0	0	0	0	d__Eukaryota;p__Ascomycota;c__Dothideomycetes;o__Pleosporales;f__Phaeosphaeriaceae;g__Setophaeosphaeria;s__Setophaeosphaeria citricola
OTU1181	0	0	0	0	0	0	0	0	0	0	0	0	0	0	0	1	0	0	0	0	0	0	0	0	0	0	0	0	0	0	0	0	0	d__Eukaryota;p__Ascomycota;c__Sordariomycetes;o__Sordariales;f__Chaetomiaceae;g__Botryotrichum;s__Botryotrichum piluliferum
OTU1182	0	0	0	0	0	0	0	0	0	0	2	0	0	0	0	0	0	0	0	0	0	0	0	0	0	0	0	0	0	0	0	0	0	d__Eukaryota;p__Ascomycota;c__Sordariomycetes;o__Sordariales;f__Chaetomiaceae;g__Mycothermus;s__Mycothermus thermophilus
OTU1183	0	0	0	0	0	0	0	0	0	0	0	0	0	0	0	0	0	0	0	0	0	0	0	0	0	0	0	0	0	0	1	0	1	d__Eukaryota;p__Ascomycota;c__Sordariomycetes;o__Glomerellales;f__Plectosphaerellaceae;g__Acremonium;s__Acremonium alcalophilum
OTU1184	0	0	0	0	0	0	0	0	0	0	0	0	0	0	0	0	0	0	0	0	0	0	0	0	0	0	0	0	0	0	1	1	0	d__Eukaryota;p__Ascomycota;c__Sordariomycetes;o__Sordariales;f__Chaetomiaceae;g__Zopfiella;s__Zopfiella erostrata
OTU1185	0	0	0	0	0	0	0	0	1	0	0	0	0	0	0	0	0	0	0	0	0	0	0	0	0	0	0	0	0	0	0	0	0	d__Eukaryota;p__Ascomycota;c__Pezizomycetes;o__Pezizales;f__Morchellaceae;g__Morchella;s__Morchella sp.
OTU1186	0	0	0	0	0	0	0	0	0	0	0	0	0	0	0	0	0	0	0	0	0	0	0	0	0	0	2	0	0	0	0	0	0	d__Eukaryota;p__Ascomycota;c__Sordariomycetes;o__Glomerellales;f__Plectosphaerellaceae;g__Acrostalagmus;s__Acrostalagmus luteoalbus
OTU1187	0	0	0	0	0	0	0	0	2	0	0	0	0	0	0	0	0	0	0	0	0	0	0	0	0	0	0	0	0	0	0	0	0	d__Eukaryota;p__Ascomycota;c__Arthoniomycetes;o__Lichenostigmatales;f__Phaeococcomycetaceae;g__Phaeococcomyces;s__Phaeococcomyces sp. 03002a
OTU1188	0	0	0	0	0	0	0	0	0	0	1	0	0	0	0	0	0	0	0	0	0	0	0	0	0	0	0	0	0	0	0	0	0	d__Eukaryota;p__Ascomycota;c__Sordariomycetes;o__Microascales;f__Microascaceae;g__Scopulariopsis;s__Scopulariopsis brumptii
OTU1189	0	0	0	0	0	0	0	0	0	0	0	0	0	0	0	0	0	0	0	0	0	1	0	0	0	0	0	0	0	0	0	0	0	d__Eukaryota;p__Ascomycota;c__Sordariomycetes;o__Glomerellales;f__Plectosphaerellaceae;g__Acremonium;s__Acremonium alcalophilum
OTU1190	0	0	0	0	0	0	0	0	0	0	0	0	0	0	0	1	0	0	0	0	0	0	0	0	0	0	0	0	0	0	0	0	0	d__Eukaryota;p__Ascomycota;c__Dothideomycetes;o__Capnodiales;f__Cladosporiaceae;g__Cladosporium;s__Cladosporium sp.
OTU1191	0	0	0	0	0	0	0	0	0	0	0	0	0	0	0	0	0	0	0	0	0	0	0	0	0	2	0	0	0	0	0	0	0	Unclassified
OTU1192	0	0	0	0	0	0	0	0	0	0	0	0	0	0	0	0	0	0	0	1	0	0	0	0	0	0	0	0	0	0	0	0	0	d__Eukaryota;p__Ascomycota;c__Sordariomycetes;o__Sordariales;f__Chaetomiaceae;g__Botryotrichum;s__Botryotrichum piluliferum
OTU1193	0	0	0	0	0	0	0	0	0	0	0	0	0	0	0	0	0	0	0	0	0	0	0	0	0	0	0	1	0	0	0	0	0	Unclassified
OTU1194	0	0	0	0	0	0	0	0	0	0	0	0	0	0	0	0	0	0	0	0	0	0	0	0	0	0	0	1	0	0	0	0	0	d__Eukaryota;p__Ascomycota;c__Sordariomycetes;o__Sordariales;f__Chaetomiaceae;g__Botryotrichum;s__Botryotrichum piluliferum
OTU1196	0	0	0	0	0	0	0	0	0	0	0	0	0	0	0	1	0	0	0	0	0	0	0	0	0	0	0	0	0	0	0	0	0	d__Eukaryota;p__Ascomycota;c__Dothideomycetes;o__Pleosporales;f__Didymellaceae;g__Phoma;s__Phoma sp. ATCC MYA-3200
OTU1197	0	0	0	0	0	0	0	0	0	0	2	0	0	0	0	0	0	0	0	0	0	0	0	0	0	0	0	0	0	0	0	0	0	d__Eukaryota;p__Ascomycota;c__Leotiomycetes;o__Erysiphales;f__Erysiphaceae;g__Erysiphe;s__Erysiphe cruciferarum
OTU1198	0	0	0	0	0	1	0	0	0	0	0	0	0	0	0	0	0	0	0	0	0	0	0	0	0	0	0	0	0	0	0	0	0	d__Eukaryota;p__Ascomycota;c__Dothideomycetes;o__Pleosporales;f__Phaeosphaeriaceae;g__Septoriella;s__Septoriella phragmitis
OTU1199	0	0	0	0	0	0	0	0	0	0	0	1	0	0	0	0	0	0	0	0	0	0	0	0	0	0	0	0	0	0	0	0	0	d__Eukaryota;p__Ascomycota;c__Sordariomycetes;o__Hypocreales;f__norank;g__Acremonium;s__Acremonium acutatum
OTU1200	0	0	0	0	0	0	0	0	0	0	0	0	0	0	0	0	0	0	0	2	0	0	0	0	0	0	0	0	0	0	0	0	0	d__Eukaryota;p__Ascomycota;c__Sordariomycetes;o__Hypocreales;f__norank;g__Acremonium;s__Acremonium alternatum
OTU1201	0	0	0	0	0	0	0	0	0	0	0	0	0	0	0	0	0	0	0	0	0	0	0	0	0	0	0	0	0	0	1	0	0	d__Eukaryota;p__Ascomycota;c__Sordariomycetes;o__Glomerellales;f__Plectosphaerellaceae;g__Acremonium;s__Acremonium furcatum
OTU1203	0	0	0	0	0	0	0	0	0	0	0	0	0	0	0	1	1	0	0	0	0	0	0	0	0	0	0	0	0	0	0	0	0	d__Eukaryota;p__Ascomycota;c__Sordariomycetes;o__Hypocreales;f__Clavicipitaceae;g__Paecilomyces;s__[Diploospora] longispora
OTU1204	0	0	0	0	0	0	0	0	0	0	0	1	0	0	0	0	0	0	0	0	0	0	0	0	0	0	0	0	0	0	0	0	0	d__Eukaryota;p__Ascomycota;c__Sordariomycetes;o__Hypocreales;f__Nectriaceae;g__Acremoniopsis;s__Acremoniopsis suttonii
OTU1206	0	0	0	0	0	0	0	0	0	0	0	0	0	0	0	0	0	0	0	0	0	0	2	0	0	0	0	0	0	0	0	0	0	d__Eukaryota;p__Ascomycota;c__Sordariomycetes;o__Microascales;f__Microascaceae;g__Scedosporium;s__Scedosporium aurantiacum
OTU1207	0	0	0	0	0	0	0	0	0	1	0	0	0	0	0	0	0	0	0	0	0	0	0	0	0	0	0	0	0	0	0	0	0	d__Eukaryota;p__Ascomycota;c__Sordariomycetes;o__Sordariales;f__norank;g__Madurella;s__Madurella sp. 'pseudomycetomatis'
OTU1208	0	0	1	0	0	0	0	0	0	0	0	0	0	0	0	0	0	0	0	0	0	0	0	0	0	0	0	0	0	0	0	0	0	d__Eukaryota;p__Ascomycota;c__Pezizomycetes;o__Pezizales;f__Morchellaceae;g__Morchella;s__Morchella sp.
OTU1209	0	0	0	0	0	0	0	0	0	0	0	0	0	0	2	0	0	0	0	0	0	0	0	0	0	0	0	0	0	0	0	0	0	d__Eukaryota;p__Ascomycota;c__Saccharomycetes;o__Saccharomycetales;f__norank;g__Candida;s__Candida sp. (in: Saccharomycetales)
OTU1210	0	0	0	0	0	0	0	0	0	0	0	0	0	0	0	1	0	0	0	0	0	0	0	0	0	0	0	0	0	0	0	0	0	d__Eukaryota;p__Ascomycota;c__Dothideomycetes;o__Venturiales;f__Venturiaceae;g__Venturia;s__Venturia sp. PG277
OTU1211	0	0	0	0	0	0	0	0	0	0	0	0	0	0	0	0	0	0	0	0	0	2	0	0	0	0	0	0	0	0	0	0	0	d__Eukaryota;p__Ascomycota;c__Sordariomycetes;o__Sordariales;f__Chaetomiaceae;g__Achaetomium;s__Achaetomium strumarium
OTU1212	0	0	0	0	0	0	0	0	0	0	0	0	0	0	0	1	0	0	0	0	0	0	0	0	0	0	0	1	0	0	0	0	0	Unclassified
OTU1213	0	0	0	0	0	0	0	0	0	0	0	0	0	0	0	0	0	0	2	0	0	0	0	0	0	0	0	0	0	0	0	0	0	d__Eukaryota;p__Mucoromycota;c__Mortierellomycetes;o__Mortierellales;f__Mortierellaceae;g__Mortierella;s__Mortierella sp. 02NH02
OTU1214	0	0	0	0	0	0	0	0	0	0	0	0	0	0	0	0	0	2	0	0	0	0	0	0	0	0	0	0	0	0	0	0	0	d__Eukaryota;p__Ascomycota;c__Sordariomycetes;o__Sordariales;f__norank;g__Madurella;s__Madurella sp. 'pseudomycetomatis'
OTU1215	0	0	0	0	0	0	0	0	0	0	0	0	0	0	0	0	0	0	0	0	0	0	0	1	0	0	0	0	0	0	0	0	0	d__Eukaryota;p__Basidiomycota;c__Tremellomycetes;o__Tremellales;f__Bulleribasidiaceae;g__Vishniacozyma;s__Vishniacozyma carnescens
OTU1216	0	0	0	0	0	0	0	0	0	0	0	0	0	0	0	0	1	0	0	0	0	0	0	0	0	0	0	0	0	0	0	0	0	d__Eukaryota;p__Ascomycota;c__Sordariomycetes;o__Sordariales;f__Chaetomiaceae;g__Botryotrichum;s__Botryotrichum piluliferum
OTU1217	0	0	2	0	0	0	0	0	0	0	0	0	0	0	0	0	0	0	0	0	0	0	0	0	0	0	0	0	0	0	0	0	0	d__Eukaryota;p__Ascomycota;c__Sordariomycetes;o__Hypocreales;f__Nectriaceae;g__Paracremonium;s__Paracremonium sp. 1 RJ2014
OTU1218	0	0	0	0	0	0	0	0	0	0	0	0	0	0	0	0	0	0	0	1	0	0	0	0	0	0	0	0	0	0	0	0	0	d__Eukaryota;p__Ascomycota;c__Sordariomycetes;o__Hypocreales;f__Sarocladiaceae;g__Sarocladium;s__Sarocladium strictum
OTU1219	0	0	0	0	0	0	0	0	0	0	0	0	0	0	0	0	0	0	0	0	0	0	0	2	0	0	0	0	0	0	0	0	0	d__Eukaryota;p__Basidiomycota;c__Tremellomycetes;o__Filobasidiales;f__Filobasidiaceae;g__Naganishia;s__Naganishia globosa
OTU1220	0	0	0	0	0	0	0	0	0	0	0	0	0	0	0	1	0	0	0	0	0	0	0	0	0	0	0	0	0	0	0	0	0	d__Eukaryota;p__Ascomycota;c__Sordariomycetes;o__Glomerellales;f__Plectosphaerellaceae;g__Plectosphaerella;s__Plectosphaerella cucumerina
OTU1221	0	0	0	0	0	0	0	0	0	0	0	0	0	0	0	0	0	0	0	1	0	0	0	0	0	0	0	0	0	0	0	0	0	d__Eukaryota;p__Ascomycota;c__Leotiomycetes;o__Helotiales;f__Sclerotiniaceae;g__Botrytis;s__Botrytis cinerea
OTU1222	0	0	0	0	0	0	0	0	0	0	0	0	0	1	0	0	0	0	0	0	0	0	0	0	0	0	0	0	0	0	0	0	0	Unclassified
OTU1224	0	0	0	0	0	0	0	0	0	0	0	0	0	0	0	0	1	0	0	0	0	0	0	0	0	0	0	0	0	0	0	0	0	d__Eukaryota;p__Ascomycota;c__Sordariomycetes;o__Sordariales;f__Chaetomiaceae;g__Botryotrichum;s__Botryotrichum piluliferum
OTU1225	0	0	0	0	0	0	0	0	0	1	0	0	0	0	0	0	0	0	0	0	0	0	0	0	0	0	0	0	0	0	0	0	0	d__Eukaryota;p__Ascomycota;c__Sordariomycetes;o__Microascales;f__Microascaceae;g__Microascus;s__Microascus verrucosus
OTU1226	0	0	0	0	0	0	0	0	0	0	0	0	0	0	0	0	0	0	0	0	0	0	0	0	0	0	0	0	0	0	1	0	1	d__Eukaryota;p__Ascomycota;c__Sordariomycetes;o__Sordariales;f__Chaetomiaceae;g__Subramaniula;s__Subramaniula fusispora
OTU1227	0	0	0	0	0	0	0	0	0	0	0	0	0	0	0	0	0	1	0	0	0	0	0	0	0	0	1	0	0	0	0	0	0	Unclassified
OTU1229	0	0	0	0	0	0	0	0	0	2	0	0	0	0	0	0	0	0	0	0	0	0	0	0	0	0	0	0	0	0	0	0	0	d__Eukaryota;p__Ascomycota;c__Sordariomycetes;o__Microascales;f__Microascaceae;g__Microascus;s__Microascus croci
OTU1230	0	0	0	0	0	0	0	0	0	0	0	0	0	0	0	0	0	0	0	0	0	2	0	0	0	0	0	0	0	0	0	0	0	d__Eukaryota;p__Basidiomycota;c__Agaricomycetes;o__Trechisporales;f__Hydnodontaceae;g__Sistotremastrum;s__Sistotremastrum sp.
OTU1231	0	0	0	0	1	0	0	0	0	0	0	0	0	0	0	0	0	0	0	0	0	0	0	0	0	0	0	0	0	0	0	0	0	d__Eukaryota;p__Ascomycota;c__Sordariomycetes;o__Xylariales;f__Apiosporaceae;g__Arthrinium;s__Arthrinium xenocordella
OTU1232	0	0	0	0	0	0	0	0	0	0	0	0	0	0	0	0	0	0	0	0	0	0	0	0	0	0	2	0	0	0	0	0	0	d__Eukaryota;p__Basidiomycota;c__Microbotryomycetes;o__Sporidiobolales;f__Sporidiobolaceae;g__Sporobolomyces;s__Sporobolomyces ruberrimus
OTU1234	0	0	0	0	0	0	0	0	0	0	0	0	0	0	0	0	0	0	0	0	0	0	0	2	0	0	0	0	0	0	0	0	0	d__Eukaryota;p__Ascomycota;c__Sordariomycetes;o__Glomerellales;f__Plectosphaerellaceae;g__Acremonium;s__Acremonium alcalophilum
OTU1235	0	0	0	0	0	0	0	0	0	0	0	0	0	0	0	0	0	0	0	0	0	0	0	0	1	0	0	0	0	0	0	0	0	Unclassified
OTU1236	0	0	0	1	0	0	0	0	0	0	0	0	0	0	0	0	0	0	0	0	0	0	0	0	0	0	0	0	0	0	0	0	0	Unclassified
OTU1237	0	0	0	0	0	0	0	0	0	0	0	0	0	0	0	0	0	0	0	0	0	0	0	0	0	0	0	0	0	2	0	0	0	d__Eukaryota;p__Ascomycota;c__Sordariomycetes;o__Sordariales;f__Chaetomiaceae;g__Humicola;s__Humicola fuscoatra
OTU1238	0	0	0	0	0	0	0	0	0	0	0	0	0	0	0	0	0	0	0	0	0	0	1	0	0	0	0	0	0	0	0	0	0	d__Eukaryota;p__Basidiomycota;c__Agaricomycetes;o__Polyporales;f__Polyporaceae;g__Trametes;s__Trametes hirsuta
OTU1239	0	0	0	0	0	0	0	0	0	0	0	0	0	0	0	0	0	0	0	0	0	0	0	0	0	1	0	0	0	0	0	0	0	d__Eukaryota;p__Ascomycota;c__Sordariomycetes;o__Microascales;f__Microascaceae;g__Cephalotrichum;s__Cephalotrichum acutisporum
OTU1240	0	0	0	0	0	0	0	0	0	0	0	0	0	0	0	0	0	0	0	0	0	0	1	0	0	0	0	0	0	0	0	0	0	d__Eukaryota;p__Ascomycota;c__Sordariomycetes;o__Hypocreales;f__Hypocreaceae;g__Trichoderma;s__Trichoderma atroviride
OTU1241	0	0	0	0	0	0	0	0	0	0	0	0	0	0	0	0	0	0	0	0	0	0	2	0	0	0	0	0	0	0	0	0	0	d__Eukaryota;p__Ascomycota;c__Sordariomycetes;o__Hypocreales;f__Nectriaceae;g__Fusarium;s__Fusarium sp.
OTU1242	0	0	0	0	0	0	0	0	0	0	0	0	0	0	0	0	0	0	0	0	0	0	0	2	0	0	0	0	0	0	0	0	0	d__Eukaryota;p__Ascomycota;c__Dothideomycetes;o__Capnodiales;f__Mycosphaerellaceae;g__Periconiella;s__Periconiella machilicola
OTU1243	0	0	0	0	0	0	0	0	0	0	0	0	0	0	0	0	0	0	0	0	0	0	0	0	0	0	0	0	0	0	0	1	0	d__Eukaryota;p__Ascomycota;c__Sordariomycetes;o__Sordariales;f__Lasiosphaeriaceae;g__Schizothecium;s__Schizothecium inaequale
OTU1244	1	0	0	0	0	0	0	0	0	0	0	0	0	0	0	1	0	0	0	0	0	0	0	0	0	0	0	0	0	0	0	0	0	d__Eukaryota;p__Ascomycota;c__Eurotiomycetes;o__Chaetothyriales;f__Trichomeriaceae;g__Knufia;s__Knufia epidermidis
OTU1245	0	0	0	0	0	0	0	0	0	0	0	0	0	0	0	0	0	0	0	0	0	0	0	0	0	0	0	0	0	1	0	0	0	Unclassified
OTU1246	0	0	0	0	0	0	0	0	0	0	0	0	0	0	0	0	0	0	0	0	0	0	0	0	0	0	0	2	0	0	0	0	0	d__Eukaryota;p__Ascomycota;c__Sordariomycetes;o__Sordariales;f__Chaetomiaceae;g__Botryotrichum;s__Botryotrichum piluliferum

## Sheet: 16S OTUs
OTU ID	NC-day45-replicate1	NC-day45-replicate2	NC-day45-replicate3	NC-day90-replicate1	NC-day90-replicate2	NC-day90-replicate3	NC-day135-replicate1	NC-day135-replicate2	NC-day135-replicate3	C1-day0-replicate1	C1-day0-replicate2	C1-day0-replicate3	C1-day45-replicate1	C1-day45-replicate2	C1-day45-replicate3	C1-day90-replicate1	C1-day90-replicate2	C1-day90-replicate3	C1-day135-replicate1	C1-day135-replicate2	C1-day135-replicate3	C2-day0-replicate1	C2-day0-replicate2	C2-day0-replicate3	C2-day45-replicate1	C2-day45-replicate2	C2-day45-replicate3	C2-day90-replicate1	C2-day90-replicate2	C2-day90-replicate3	C2-day135-replicate1	C2-day135-replicate2	C2-day135-replicate3	taxonomy
OTU1	0	1	4	7	8	1	4	1	6	6573	5893	6024	3410	3259	3501	2100	2164	2231	2481	2386	2535	35	43	30	1	2	3	1	11	5	0	1	3	d__Bacteria; p__Actinobacteria; c__Actinobacteria; o__Micrococcales; f__Intrasporangiaceae; g__Ornithinicoccus; s__uncultured compost bacterium
OTU2	5	2	2	13	3	5	1	7	6	3540	3792	3899	1644	1496	1585	973	860	955	983	949	1082	1957	2379	2312	623	491	531	705	769	765	353	378	394	d__Bacteria; p__Actinobacteria; c__Actinobacteria; o__Glycomycetales; f__Glycomycetaceae; g__Glycomyces
OTU3	0	0	1	17	36	14	36	55	34	0	0	1	0	0	0	174	251	167	1110	966	998	0	0	0	3	5	2	1365	1117	1174	7641	7561	10946	d__Bacteria; p__Cyanobacteria; c__Oxyphotobacteria; o__Nostocales; f__Cyanobacteriaceae; g__Geitlerinema LD9
OTU4	2118	1921	2172	1756	1579	2347	499	412	221	15	10	11	370	680	409	1779	1480	1715	106	67	76	1	2	6	1097	1543	1366	224	219	180	37	31	20	d__Bacteria; p__Proteobacteria; c__Gammaproteobacteria; o__Betaproteobacteriales; f__Burkholderiaceae; g__Massilia; s__uncultured bacterium
OTU5	0	1	1	6	3	2	5	6	1	200	231	226	543	602	574	399	410	389	495	493	427	1091	929	1028	1140	947	917	1195	1431	1340	664	846	728	d__Bacteria; p__Actinobacteria; c__Actinobacteria; o__Streptosporangiales; f__Nocardiopsaceae; g__Thermobifida; s__Thermobifida fusca
OTU6	3594	3299	3955	280	320	366	43	49	28	0	0	1	267	353	349	55	70	64	8	2	8	0	0	0	1089	1229	1351	34	26	27	6	2	1	d__Bacteria; p__Proteobacteria; c__Gammaproteobacteria; o__Betaproteobacteriales; f__Burkholderiaceae; g__Massilia; s__uncultured bacterium
OTU7	0	1	0	0	0	0	2	1	1	2181	2029	1949	1073	1516	1559	700	759	723	857	869	900	16	9	14	0	0	1	2	0	1	2	0	1	d__Bacteria; p__Actinobacteria; c__Actinobacteria; o__Micrococcales; f__Intrasporangiaceae; g__Ornithinicoccus; s__uncultured compost bacterium
OTU8	1864	1795	1630	1377	1376	1236	971	995	895	0	0	1	303	297	308	228	267	231	179	152	120	0	0	0	111	100	94	72	78	63	49	55	52	d__Bacteria; p__Proteobacteria; c__Alphaproteobacteria; o__Rhizobiales; f__Rhizobiaceae; g__Allorhizobium-Neorhizobium-Pararhizobium-Rhizobium
OTU9	0	1	1	1	0	0	0	0	1	10	14	21	34	25	27	26	38	24	32	19	24	3870	3791	3891	66	56	66	67	69	70	41	34	41	d__Bacteria; p__Firmicutes; c__Bacilli; o__Bacillales; f__Thermoactinomycetaceae; g__Planifilum; s__uncultured bacterium
OTU10	279	261	223	1330	887	768	239	215	233	2	1	3	161	298	165	979	623	638	146	131	102	1	1	2	785	973	1239	370	332	326	167	161	124	d__Bacteria; p__Proteobacteria; c__Gammaproteobacteria; o__Xanthomonadales; f__Xanthomonadaceae; g__Stenotrophomonas; s__uncultured bacterium
OTU11	1036	1019	1127	581	478	706	324	240	169	0	0	2	464	589	508	67	61	58	11	11	16	0	2	0	927	1591	948	91	89	103	22	20	9	d__Bacteria; p__Proteobacteria; c__Gammaproteobacteria; o__Betaproteobacteriales; f__Burkholderiaceae; g__Janthinobacterium
OTU12	0	0	0	243	406	267	1118	1623	1868	0	0	0	0	0	0	632	442	569	1468	1293	1505	0	0	0	0	0	0	3	1	4	0	1	1	d__Bacteria; p__Cyanobacteria; c__Oxyphotobacteria; o__Oxyphotobacteria Incertae Sedis; f__Unknown Family; g__Leptolyngbya ANT.L67.1; s__uncultured bacterium
OTU13	509	467	487	917	935	1022	777	672	768	0	0	0	370	310	378	303	379	317	353	381	303	0	0	1	156	147	153	186	201	173	127	136	117	d__Bacteria; p__Proteobacteria; c__Alphaproteobacteria; o__Rhizobiales; f__Rhizobiaceae; g__Shinella
OTU14	533	597	607	710	723	761	783	714	753	0	0	0	291	290	221	251	268	267	184	166	159	1	1	2	416	367	368	298	295	313	159	247	192	d__Bacteria; p__Proteobacteria; c__Alphaproteobacteria; o__Rhizobiales; f__Devosiaceae; g__Devosia
OTU15	2	4	1	2	0	3	1	2	1	356	482	411	158	134	119	125	93	95	73	93	97	736	806	812	656	539	602	722	732	794	368	405	367	d__Bacteria; p__Actinobacteria; c__Actinobacteria; o__Streptosporangiales; f__Thermomonosporaceae; g__Actinomadura
OTU16	0	1	2	2	0	3	0	1	0	29	27	35	42	49	48	27	37	35	43	42	27	2682	2677	2905	25	22	23	38	41	30	14	21	17	d__Bacteria; p__Firmicutes; c__Bacilli; o__Bacillales; f__Thermoactinomycetaceae; g__Novibacillus; s__Novibacillus thermophilus
OTU17	0	0	1	0	0	0	3	0	2	1776	1692	1882	625	425	401	525	436	526	543	606	679	107	87	98	9	7	14	5	8	5	3	3	1	d__Bacteria; p__Chloroflexi; c__Chloroflexia; o__Thermomicrobiales; f__JG30-KF-CM45; g__norank; s__uncultured bacterium
OTU18	773	772	706	525	566	749	330	304	542	4	1	2	260	316	304	243	290	231	83	114	106	0	0	0	380	459	377	119	125	156	67	70	46	d__Bacteria; p__Proteobacteria; c__Gammaproteobacteria; o__Pseudomonadales; f__Pseudomonadaceae; g__Pseudomonas
OTU19	8	12	9	154	223	161	375	417	191	0	0	0	250	356	420	415	741	689	573	420	493	0	0	1	209	210	181	412	376	356	321	331	171	d__Bacteria; p__Proteobacteria; c__Gammaproteobacteria; o__Betaproteobacteriales; f__Burkholderiaceae; g__Hydrogenophaga; s__uncultured bacterium
OTU20	470	488	396	1596	974	1028	133	152	215	8	1	5	292	325	404	361	299	251	51	74	71	4	3	4	259	294	222	72	65	70	31	44	37	d__Bacteria; p__Proteobacteria; c__Gammaproteobacteria; o__Pseudomonadales; f__Pseudomonadaceae; g__Pseudomonas
OTU21	539	521	545	302	362	283	131	88	80	1	1	2	321	559	474	107	190	138	87	117	114	0	2	1	700	725	805	173	174	163	69	65	37	d__Bacteria; p__Proteobacteria; c__Gammaproteobacteria; o__Betaproteobacteriales; f__Burkholderiaceae; g__Limnohabitans; s__uncultured bacterium
OTU22	846	801	1068	777	805	1207	472	345	269	0	0	0	86	103	122	158	190	194	76	79	55	1	0	0	84	101	99	22	26	18	8	17	4	d__Bacteria; p__Proteobacteria; c__Gammaproteobacteria; o__Betaproteobacteriales; f__Burkholderiaceae; g__Variovorax
OTU23	830	961	1172	537	621	522	284	309	213	1	0	1	270	356	280	312	361	311	163	121	135	0	0	0	22	19	17	27	60	29	8	18	13	d__Bacteria; p__Proteobacteria; c__Alphaproteobacteria; o__Rhizobiales; f__Rhizobiaceae; g__Allorhizobium-Neorhizobium-Pararhizobium-Rhizobium; s__uncultured bacterium
OTU24	3	2	5	80	82	163	23	36	49	0	0	0	46	77	63	150	178	159	45	50	45	9	3	9	1904	1061	1036	274	293	259	220	285	200	d__Bacteria; p__Proteobacteria; c__Gammaproteobacteria; o__Cellvibrionales; f__Cellvibrionaceae; g__Cellvibrio
OTU25	0	0	1	0	0	0	0	3	0	354	398	377	86	87	105	73	54	45	56	63	47	590	540	470	434	393	373	426	501	476	222	275	248	d__Bacteria; p__Actinobacteria; c__Actinobacteria; o__Streptosporangiales; f__Thermomonosporaceae; g__Actinomadura
OTU26	160	212	170	93	90	78	75	47	79	0	0	0	237	240	248	547	672	578	198	252	230	0	1	0	347	366	397	177	234	212	111	110	74	d__Bacteria; p__Proteobacteria; c__Gammaproteobacteria; o__Pseudomonadales; f__Pseudomonadaceae; g__Pseudomonas; s__Pseudomonas fluorescens
OTU27	0	0	0	2	0	0	3	0	0	53	57	69	123	122	121	111	89	93	121	113	129	645	601	704	280	251	266	326	401	400	176	239	177	d__Bacteria; p__Actinobacteria; c__Actinobacteria; o__Pseudonocardiales; f__Pseudonocardiaceae; g__Saccharomonospora
OTU28	72	117	128	253	283	171	229	172	163	1	0	0	330	195	220	150	182	140	138	102	109	7	4	9	348	276	373	422	310	376	274	253	227	d__Bacteria; p__Proteobacteria; c__Alphaproteobacteria; o__Rhizobiales; f__Devosiaceae; g__Devosia; s__uncultured bacterium
OTU29	192	253	169	595	705	563	688	657	807	0	0	0	49	30	69	99	98	97	143	134	144	0	0	0	50	30	51	65	73	68	65	79	51	d__Bacteria; p__Proteobacteria; c__Alphaproteobacteria; o__Rhizobiales; f__Beijerinckiaceae; g__Bosea
OTU30	0	0	0	1	0	0	1	0	0	1277	1318	1204	261	256	313	139	200	215	148	166	190	109	80	76	12	13	6	11	17	21	10	9	3	d__Bacteria; p__Actinobacteria; c__Acidimicrobiia; o__Actinomarinales; f__uncultured; g__norank; s__uncultured compost bacterium
OTU31	860	886	720	435	441	382	410	330	437	2	3	4	99	106	84	71	62	65	21	21	21	2	2	3	58	79	90	26	20	16	17	13	9	d__Bacteria; p__Proteobacteria; c__Alphaproteobacteria; o__Caulobacterales; f__Caulobacteraceae; g__Brevundimonas
OTU32	471	316	321	439	313	376	192	115	138	0	1	1	205	240	231	271	218	190	186	169	170	0	0	0	252	301	241	54	54	55	18	14	19	d__Bacteria; p__Bacteroidetes; c__Bacteroidia; o__Flavobacteriales; f__Flavobacteriaceae; g__Flavobacterium
OTU33	0	0	0	0	1	2	3	9	0	0	0	1	0	0	0	0	0	0	0	1	1	0	0	0	235	289	258	958	907	1066	368	434	366	d__Bacteria; p__Firmicutes; c__Clostridia; o__Clostridiales; f__Clostridiaceae 1; g__Proteiniclasticum; s__uncultured bacterium
OTU34	39	31	29	276	245	271	553	572	563	3	1	2	30	23	20	162	178	161	290	286	291	7	7	6	41	42	35	137	175	129	208	221	229	d__Bacteria; p__Actinobacteria; c__Actinobacteria; o__Micrococcales; f__Microbacteriaceae
OTU35	58	107	59	339	421	312	844	904	882	0	0	0	12	14	15	101	80	75	176	200	168	0	0	0	15	25	28	91	94	104	53	81	82	d__Bacteria; p__Proteobacteria; c__Alphaproteobacteria; o__Sphingomonadales; f__Sphingomonadaceae; g__Blastomonas; s__uncultured bacterium
OTU36	89	76	148	146	168	188	856	736	610	0	0	0	160	175	176	90	252	171	194	145	175	0	0	0	61	68	86	64	61	38	57	65	24	d__Bacteria; p__Proteobacteria; c__Gammaproteobacteria; o__Betaproteobacteriales; f__Burkholderiaceae; g__Curvibacter; s__uncultured organism
OTU37	277	257	259	149	141	149	226	188	294	1	0	0	163	192	224	361	323	267	29	31	42	0	2	2	316	472	420	38	48	41	11	14	11	d__Bacteria; p__Proteobacteria; c__Gammaproteobacteria; o__Pseudomonadales; f__Pseudomonadaceae; g__Pseudomonas
OTU38	609	658	561	441	397	389	189	167	165	1	1	5	97	99	119	181	126	156	62	59	58	0	0	1	126	86	128	33	45	45	25	36	22	d__Bacteria; p__Proteobacteria; c__Alphaproteobacteria; o__Rhizobiales; f__Rhizobiaceae; g__Allorhizobium-Neorhizobium-Pararhizobium-Rhizobium
OTU39	149	177	215	17	19	24	5	3	2	0	0	0	788	903	832	212	301	259	14	12	11	1	1	2	410	277	175	26	15	13	7	10	8	d__Bacteria; p__Proteobacteria; c__Gammaproteobacteria; o__Alteromonadales; f__Alteromonadaceae; g__Rheinheimera
OTU40	150	150	146	381	260	343	38	34	32	5	5	4	107	160	134	103	153	142	32	49	33	2	1	2	496	579	647	96	89	72	13	28	11	d__Bacteria; p__Proteobacteria; c__Gammaproteobacteria; o__Betaproteobacteriales; f__Burkholderiaceae; g__Massilia
OTU41	0	0	0	0	1	0	3	3	1	300	283	280	364	311	293	178	174	189	224	216	178	264	275	267	81	85	87	66	80	76	49	38	33	d__Bacteria; p__Actinobacteria; c__Actinobacteria; o__Propionibacteriales; f__Propionibacteriaceae; g__Haloactinopolyspora; s__uncultured bacterium
OTU42	542	544	608	245	251	360	77	55	53	0	0	0	44	92	70	27	19	17	3	2	2	0	0	0	405	605	471	27	18	13	3	7	2	d__Bacteria; p__Proteobacteria; c__Gammaproteobacteria; o__Betaproteobacteriales; f__Burkholderiaceae; g__Duganella
OTU43	0	0	0	106	238	139	516	861	789	0	0	0	0	0	0	217	140	202	528	454	469	0	0	0	0	0	0	0	0	0	2	1	1	d__Bacteria; p__Cyanobacteria; c__Oxyphotobacteria; o__Oxyphotobacteria Incertae Sedis; f__Unknown Family; g__Leptolyngbya ANT.L67.1; s__uncultured bacterium
OTU44	774	849	658	282	305	256	171	169	170	0	0	0	148	86	114	22	41	39	38	42	33	0	0	0	71	61	53	26	18	16	10	6	8	d__Bacteria; p__Proteobacteria; c__Alphaproteobacteria; o__Rhodobacterales; f__Rhodobacteraceae; g__Gemmobacter; s__uncultured bacterium
OTU45	437	389	424	399	368	305	360	294	275	0	0	1	26	27	33	73	169	116	47	66	48	0	0	0	42	41	39	71	115	76	92	80	51	d__Bacteria; p__Proteobacteria; c__Alphaproteobacteria; o__Caulobacterales; f__Caulobacteraceae; g__Caulobacter; s__uncultured bacterium
OTU46	1054	1112	1073	161	139	117	72	53	76	0	0	0	140	86	114	14	11	7	16	11	8	0	0	0	44	47	37	3	4	3	0	0	1	d__Bacteria; p__Bacteroidetes; c__Bacteroidia; o__Cytophagales; f__Spirosomaceae; g__Spirosoma; s__Spirosoma rigui
OTU47	38	28	49	386	477	359	598	533	505	0	0	0	8	10	8	48	67	65	127	87	109	0	0	0	29	23	37	88	85	84	85	93	124	d__Bacteria; p__Proteobacteria; c__Alphaproteobacteria; o__Rhizobiales; f__Devosiaceae; g__Devosia; s__uncultured bacterium
OTU48	22	28	15	248	359	230	609	560	508	0	0	0	20	23	27	140	116	120	188	181	177	0	0	1	19	9	11	78	74	81	151	101	105	d__Bacteria; p__Proteobacteria; c__Alphaproteobacteria; o__Rhizobiales; f__Devosiaceae; g__Devosia
OTU49	83	89	65	82	110	87	92	175	151	0	0	0	47	54	65	239	164	183	182	157	133	1	0	0	161	113	153	265	297	278	202	224	163	d__Bacteria; p__Bacteroidetes; c__Bacteroidia; o__Sphingobacteriales; f__Sphingobacteriaceae; g__Pedobacter; s__Pedobacter koreensis
OTU50	2	4	2	28	56	49	53	49	81	0	0	0	25	20	21	162	131	149	139	177	173	0	0	0	96	91	90	373	354	388	455	337	351	d__Bacteria; p__Bacteroidetes; c__Bacteroidia; o__Sphingobacteriales; f__Sphingobacteriaceae; g__Pedobacter
OTU51	0	0	0	1	1	0	3	1	1	689	724	706	212	131	149	183	152	181	233	226	228	38	26	50	2	1	3	1	3	2	2	0	1	d__Bacteria; p__Chloroflexi; c__Chloroflexia; o__Thermomicrobiales; f__JG30-KF-CM45; g__norank; s__uncultured bacterium
OTU52	152	228	178	226	267	369	156	131	209	0	0	2	192	257	185	170	118	111	35	29	30	3	0	1	128	97	113	71	93	57	24	36	20	d__Bacteria; p__Proteobacteria; c__Alphaproteobacteria; o__Caulobacterales; f__Caulobacteraceae; g__Brevundimonas
OTU53	0	0	0	0	1	0	0	0	0	1	0	0	20	16	12	4	4	11	3	4	9	1	0	0	751	620	697	249	341	266	112	131	112	d__Bacteria; p__Firmicutes; c__Bacilli; o__Bacillales; f__Planococcaceae; g__Planococcus
OTU54	357	429	484	255	278	385	208	196	217	0	0	0	72	71	86	47	40	44	36	38	42	0	0	0	43	56	55	42	37	32	27	23	14	d__Bacteria; p__Proteobacteria; c__Alphaproteobacteria; o__Rhizobiales; f__Rhizobiaceae; g__Allorhizobium-Neorhizobium-Pararhizobium-Rhizobium
OTU55	27	37	16	131	164	131	264	222	277	0	0	0	51	36	34	206	174	181	148	178	152	0	0	0	61	50	62	137	155	149	110	126	121	d__Bacteria; p__Proteobacteria; c__Alphaproteobacteria; o__Sphingomonadales; f__Sphingomonadaceae; g__Sphingopyxis
OTU56	77	107	69	89	139	72	180	163	155	0	0	0	95	79	73	125	152	131	139	119	152	0	0	0	140	109	119	160	175	172	131	126	117	d__Bacteria; p__Proteobacteria; c__Alphaproteobacteria; o__Rhizobiales; f__Devosiaceae; g__Devosia; s__uncultured bacterium
OTU57	3	5	2	107	196	124	155	148	111	0	0	0	42	52	41	121	215	217	203	231	255	0	0	0	35	23	32	141	189	143	169	200	122	d__Bacteria; p__Proteobacteria; c__Gammaproteobacteria; o__Betaproteobacteriales; f__Burkholderiaceae; g__Hydrogenophaga
OTU58	2	2	8	12	5	10	14	12	8	0	0	0	0	0	0	11	16	5	10	15	23	0	0	0	26	16	20	665	444	582	383	403	368	d__Bacteria; p__Bacteroidetes; c__Bacteroidia; o__Bacteroidales; f__Prolixibacteraceae; g__WCHB1-32; s__uncultured bacterium
OTU59	364	441	330	170	174	145	90	83	125	0	0	1	65	77	96	91	111	77	212	180	180	0	0	0	53	33	42	19	29	21	19	22	32	d__Bacteria; p__Proteobacteria; c__Alphaproteobacteria; o__Rhodobacterales; f__Rhodobacteraceae; g__Gemmobacter; s__uncultured bacterium
OTU60	50	63	48	266	333	229	422	381	435	0	0	0	39	15	32	103	83	113	97	94	84	0	0	0	12	10	17	56	72	63	94	93	52	d__Bacteria; p__Proteobacteria; c__Alphaproteobacteria; o__Caulobacterales; f__Caulobacteraceae; g__Brevundimonas
OTU61	53	93	64	13	10	24	40	36	35	0	0	0	1	0	1	0	0	2	2	0	1	0	1	0	128	139	107	555	464	458	341	212	171	d__Bacteria; p__Proteobacteria; c__Alphaproteobacteria; o__Azospirillales; f__Azospirillaceae; g__Azospirillum; s__Azospirillum picis
OTU62	32	26	20	24	14	21	30	51	22	0	0	3	290	188	193	248	227	238	155	181	162	0	0	0	224	155	213	91	94	71	49	52	39	d__Bacteria; p__Actinobacteria; c__Actinobacteria; o__Micrococcales; f__Micrococcaceae; g__Glutamicibacter
OTU63	0	0	0	0	0	0	3	1	0	48	38	42	96	67	73	64	50	68	62	68	53	181	236	240	191	186	166	200	217	260	101	115	124	d__Bacteria; p__Actinobacteria; c__Actinobacteria; o__Streptosporangiales; f__Streptosporangiaceae; g__Nonomuraea; s__uncultured bacterium
OTU64	6	8	11	176	197	154	258	196	217	0	0	0	3	6	5	43	40	26	21	38	29	0	0	0	70	66	67	294	241	235	243	216	155	d__Bacteria; p__Proteobacteria; c__Alphaproteobacteria; o__Sphingomonadales; f__Sphingomonadaceae; g__Altererythrobacter
OTU65	2	4	3	32	45	34	110	138	108	0	0	0	9	17	7	88	82	115	105	139	126	0	0	0	58	50	70	241	236	258	282	307	261	d__Bacteria; p__Proteobacteria; c__Gammaproteobacteria; o__Betaproteobacteriales; f__Methylophilaceae; g__Methylophilus; s__uncultured bacterium
OTU66	0	0	0	0	0	0	0	0	0	5	0	2	3	7	9	3	0	1	2	2	3	794	803	840	11	10	19	20	8	15	8	12	8	d__Bacteria; p__Firmicutes; c__Bacilli; o__Bacillales; f__Bacillaceae; g__norank
OTU67	482	507	380	246	226	203	162	134	146	0	0	0	40	36	37	60	56	55	43	33	35	0	0	0	29	41	44	17	21	11	24	14	10	d__Bacteria; p__Proteobacteria; c__Alphaproteobacteria; o__Caulobacterales; f__Caulobacteraceae; g__Brevundimonas
OTU68	1	7	0	8	10	8	7	3	3	1	2	1	18	18	11	6	9	8	1	4	6	634	710	733	88	39	58	47	32	36	12	10	6	d__Bacteria; p__Firmicutes; c__Bacilli; o__Bacillales; f__Planococcaceae; g__Planomicrobium
OTU69	698	945	892	96	101	115	82	64	79	0	0	0	2	8	4	4	11	1	5	5	2	0	0	0	6	6	5	2	2	1	0	0	4	d__Bacteria; p__Proteobacteria; c__Alphaproteobacteria; o__Rhizobiales; f__Rhizobiaceae; g__Allorhizobium-Neorhizobium-Pararhizobium-Rhizobium
OTU70	21	24	17	47	54	39	33	43	46	0	0	0	9	3	5	2	7	1	2	1	2	0	0	0	140	157	127	490	455	383	296	176	178	d__Bacteria; p__Proteobacteria; c__Alphaproteobacteria; o__Azospirillales; f__Azospirillaceae; g__Azospirillum
OTU71	113	134	148	100	109	149	140	91	59	8	7	8	143	101	89	62	75	106	36	46	48	63	61	89	115	110	127	64	80	57	52	68	26	d__Bacteria; p__Actinobacteria; c__Actinobacteria; o__Micrococcales; f__Microbacteriaceae; g__Microbacterium
OTU72	200	114	80	185	122	107	41	24	31	0	0	0	212	274	196	46	43	48	28	34	46	0	0	0	135	207	130	135	93	82	19	14	16	d__Bacteria; p__Proteobacteria; c__Gammaproteobacteria; o__Enterobacteriales; f__Enterobacteriaceae
OTU73	0	0	0	2	0	2	1	1	0	130	122	115	113	133	105	76	73	96	104	113	85	102	96	125	112	102	100	122	113	126	77	90	84	d__Bacteria; p__Actinobacteria; c__Actinobacteria; o__Corynebacteriales; f__Mycobacteriaceae; g__Mycobacterium
OTU74	19	30	32	257	212	171	262	364	252	0	0	0	19	19	10	81	112	95	80	63	83	0	0	0	28	19	27	60	79	59	45	40	32	d__Bacteria; p__Bacteroidetes; c__Bacteroidia; o__Cytophagales; f__Spirosomaceae; g__Larkinella
OTU75	341	307	293	124	192	95	63	81	81	0	0	1	84	58	56	69	71	57	44	46	31	1	1	0	84	67	75	34	27	34	12	12	16	d__Bacteria; p__Bacteroidetes; c__Bacteroidia; o__Sphingobacteriales; f__Sphingobacteriaceae; g__Pedobacter; s__uncultured bacterium
OTU76	0	0	0	0	0	0	0	0	0	382	403	379	186	155	169	115	124	97	134	149	125	2	1	3	1	0	0	0	1	0	0	0	0	d__Bacteria; p__Actinobacteria; c__Actinobacteria; o__Micrococcales; f__Intrasporangiaceae; g__Ornithinicoccus; s__uncultured compost bacterium
OTU77	0	0	0	0	2	0	0	1	0	6	5	6	4	1	5	3	2	2	2	7	5	521	576	664	37	44	35	40	22	36	9	16	7	d__Bacteria; p__Firmicutes; c__Bacilli; o__Bacillales; f__Bacillaceae; g__Bacillus; s__uncultured bacterium
OTU78	0	1	0	0	0	0	0	0	1	39	31	65	70	66	58	31	26	32	25	20	25	388	354	380	70	69	61	63	86	63	31	32	31	d__Bacteria; p__Actinobacteria; c__Actinobacteria; o__Micrococcales; f__Bogoriellaceae; g__Georgenia
OTU79	232	171	192	357	222	277	118	99	49	1	0	0	92	70	107	12	11	17	9	10	14	0	0	0	34	44	40	20	25	24	14	19	4	d__Bacteria; p__Firmicutes; c__Bacilli; o__Bacillales; f__Paenibacillaceae; g__Paenibacillus
OTU80	3	2	1	140	130	114	255	234	255	0	0	2	18	13	12	62	68	62	110	94	95	1	0	0	26	24	31	103	125	108	76	83	68	d__Bacteria; p__Proteobacteria; c__Alphaproteobacteria; o__Rhizobiales; f__Rhizobiaceae; g__Aminobacter
OTU81	20	24	16	76	70	66	51	86	47	0	0	0	71	147	97	260	208	196	25	42	40	0	0	0	85	89	134	77	57	51	78	69	50	d__Bacteria; p__Bacteroidetes; c__Bacteroidia; o__Flavobacteriales; f__Flavobacteriaceae; g__Flavobacterium
OTU82	0	0	0	0	0	0	0	0	0	0	2	4	3	10	3	2	1	2	1	5	6	635	603	585	14	12	11	4	13	11	7	14	8	d__Bacteria; p__Firmicutes; c__Bacilli; o__Bacillales; f__Thermoactinomycetaceae; g__Planifilum; s__uncultured bacterium
OTU83	24	37	43	233	136	193	17	46	17	0	0	0	49	79	53	88	116	97	24	22	21	78	101	113	56	71	70	87	97	101	27	26	15	d__Bacteria; p__Proteobacteria; c__Gammaproteobacteria; o__Betaproteobacteriales; f__Burkholderiaceae; g__Achromobacter
OTU84	108	82	68	255	179	163	235	182	160	0	0	0	67	56	47	31	32	31	42	38	36	0	0	0	71	67	71	35	39	36	8	9	5	d__Bacteria; p__Proteobacteria; c__Alphaproteobacteria; o__Rhodobacterales; f__Rhodobacteraceae; g__Cereibacter; s__uncultured bacterium
OTU85	0	0	0	3	0	0	1	0	0	394	425	452	125	78	89	65	83	84	80	65	75	42	37	32	4	3	1	5	11	8	6	4	2	d__Bacteria; p__Actinobacteria; c__Acidimicrobiia; o__Actinomarinales; f__uncultured; g__norank; s__uncultured compost bacterium
OTU86	37	61	53	66	68	75	87	86	67	1	0	0	43	23	28	42	37	57	41	53	33	3	2	1	116	115	116	165	135	151	64	72	86	d__Bacteria; p__Proteobacteria; c__Alphaproteobacteria; o__Rhizobiales; f__Devosiaceae; g__Devosia
OTU87	4	16	6	182	184	229	226	208	197	0	0	0	4	12	10	58	88	105	131	86	97	0	0	0	8	7	4	13	21	21	30	26	14	d__Bacteria; p__Proteobacteria; c__Gammaproteobacteria; o__Betaproteobacteriales; f__Burkholderiaceae; g__Roseateles
OTU88	2	1	6	91	119	86	148	127	156	0	0	0	17	10	15	28	17	16	41	45	34	0	0	0	76	68	61	134	155	156	95	103	103	d__Bacteria; p__Proteobacteria; c__Alphaproteobacteria; o__Rhizobiales; f__Kaistiaceae; g__Kaistia
OTU89	0	0	0	0	0	0	0	0	1	114	92	115	47	53	44	54	44	48	60	61	55	263	268	328	11	10	14	20	24	15	15	11	11	d__Bacteria; p__Proteobacteria; c__Alphaproteobacteria; o__Rhodovibrionales; f__Fodinicurvataceae; g__uncultured; s__uncultured bacterium
OTU90	20	29	23	168	250	160	221	562	284	0	0	0	18	25	20	2	6	4	2	1	1	0	0	0	15	30	37	45	22	45	6	18	11	d__Bacteria; p__Bacteroidetes; c__Bacteroidia; o__Flavobacteriales; f__Flavobacteriaceae; g__Flavobacterium
OTU91	0	0	0	0	1	0	0	0	0	0	0	0	0	0	0	32	20	24	240	208	198	0	0	0	1	0	0	79	116	108	266	244	329	d__Bacteria; p__Cyanobacteria; c__Oxyphotobacteria; o__Nostocales; f__Cyanobacteriaceae; g__Geitlerinema LD9
OTU92	63	44	55	3	7	6	0	4	1	0	0	0	385	538	385	7	7	9	1	0	0	0	0	0	100	95	55	14	11	3	1	3	1	d__Bacteria; p__Proteobacteria; c__Gammaproteobacteria; o__Alteromonadales; f__Alteromonadaceae; g__Rheinheimera
OTU93	0	0	0	0	0	0	0	1	0	39	31	37	39	18	27	12	13	24	18	21	17	416	416	475	9	10	13	3	3	5	3	0	3	d__Bacteria; p__Proteobacteria; c__Gammaproteobacteria; o__Xanthomonadales; f__Xanthomonadaceae; g__Luteimonas; s__uncultured bacterium
OTU94	4	4	2	0	0	1	0	0	0	0	0	0	38	30	32	37	30	35	9	4	15	3	3	2	264	246	294	125	139	138	59	85	65	d__Bacteria; p__Firmicutes; c__Bacilli; o__Bacillales; f__Planococcaceae; g__Planococcus
OTU95	0	0	0	1	1	2	0	0	0	382	406	381	79	84	74	62	52	60	68	48	66	45	28	36	4	2	3	6	5	4	2	4	2	d__Bacteria; p__Actinobacteria; c__Acidimicrobiia; o__Actinomarinales; f__uncultured; g__norank; s__uncultured compost bacterium
OTU96	155	145	131	71	74	68	96	80	138	0	0	0	88	99	106	93	95	78	40	57	51	0	0	0	34	25	36	18	22	18	15	12	8	d__Bacteria; p__Proteobacteria; c__Alphaproteobacteria; o__Rhizobiales; f__Rhizobiaceae; g__Ensifer
OTU97	82	77	59	64	55	51	19	21	38	0	0	0	109	187	128	59	74	67	15	17	12	0	0	0	146	205	124	33	39	26	15	22	7	d__Bacteria; p__Proteobacteria; c__Gammaproteobacteria; o__Pseudomonadales; f__Pseudomonadaceae; g__Pseudomonas
OTU98	75	78	76	209	189	362	38	25	32	0	0	0	93	88	44	33	63	34	27	29	16	3	1	2	56	58	61	13	30	21	7	8	6	d__Bacteria; p__Proteobacteria; c__Alphaproteobacteria; o__Caulobacterales; f__Caulobacteraceae; g__Brevundimonas; s__Brevundimonas diminuta
OTU99	0	0	0	0	0	0	0	1	0	95	92	100	168	161	187	141	131	165	118	125	102	16	20	36	23	14	17	26	16	35	10	6	6	d__Bacteria; p__Firmicutes; c__Bacilli; o__Bacillales; f__Bacillaceae; g__Bacillus; s__uncultured bacterium
OTU100	369	425	446	62	76	114	63	51	68	0	0	0	15	19	24	15	13	19	2	5	8	0	0	0	15	10	12	4	4	8	2	5	3	d__Bacteria; p__Proteobacteria; c__Alphaproteobacteria; o__Rhizobiales; f__Rhizobiaceae; g__Allorhizobium-Neorhizobium-Pararhizobium-Rhizobium; s__uncultured bacterium
OTU101	34	30	30	96	68	128	22	12	14	0	0	0	151	220	178	36	78	66	13	17	14	1	0	0	137	187	104	8	5	5	0	3	0	d__Bacteria; p__Proteobacteria; c__Gammaproteobacteria; o__Betaproteobacteriales; f__Burkholderiaceae; g__Massilia
OTU102	9	18	15	12	5	10	10	27	14	1	0	0	143	163	180	134	160	141	94	82	103	0	0	0	69	46	71	47	55	41	30	19	25	d__Bacteria; p__Actinobacteria; c__Actinobacteria; o__Micrococcales; f__Micrococcaceae; g__Pseudarthrobacter
OTU103	297	345	431	115	116	179	46	33	30	0	1	0	53	19	33	12	14	12	1	1	1	0	0	0	16	20	10	4	4	1	1	1	1	d__Bacteria; p__Proteobacteria; c__Gammaproteobacteria; o__Betaproteobacteriales; f__Burkholderiaceae; g__Verticia
OTU104	68	94	62	128	205	123	106	105	101	3	0	0	54	45	44	58	62	57	85	81	69	0	0	0	43	37	56	16	24	15	9	11	7	d__Bacteria; p__Proteobacteria; c__Alphaproteobacteria; o__Rhizobiales; f__Rhizobiaceae; g__Allorhizobium-Neorhizobium-Pararhizobium-Rhizobium
OTU105	21	16	12	84	82	95	156	140	149	0	0	0	23	32	28	53	44	62	39	48	44	0	0	0	53	45	43	74	78	85	52	59	44	d__Bacteria; p__Proteobacteria; c__Alphaproteobacteria; o__Caulobacterales; f__Caulobacteraceae; g__Phenylobacterium; s__uncultured bacterium
OTU106	0	1	0	0	1	0	4	2	5	10	20	12	20	26	25	18	22	12	15	17	18	117	143	124	96	108	117	144	143	122	50	70	65	d__Bacteria; p__Actinobacteria; c__Actinobacteria; o__Streptosporangiales; f__Nocardiopsaceae; g__Nocardiopsis
OTU107	11	8	7	15	4	8	0	1	3	0	0	0	10	5	9	20	8	12	4	2	20	0	0	0	250	369	407	90	109	80	28	16	20	d__Bacteria; p__Proteobacteria; c__Gammaproteobacteria; o__Betaproteobacteriales; f__Burkholderiaceae; g__Comamonas; s__uncultured bacterium
OTU108	0	0	0	0	0	1	0	0	0	115	119	137	103	93	99	45	61	87	101	90	84	72	80	74	38	27	22	32	32	36	16	32	15	d__Bacteria; p__Actinobacteria; c__Actinobacteria; o__Streptomycetales; f__Streptomycetaceae; g__Streptomyces
OTU109	0	1	0	1	0	0	0	1	0	39	41	38	82	52	74	50	38	49	41	53	39	60	85	96	62	86	70	100	89	116	47	74	60	d__Bacteria; p__Firmicutes; c__Bacilli; o__Bacillales; f__Bacillaceae; g__Bacillus
OTU110	0	0	0	0	1	1	1	5	1	0	0	0	0	0	0	15	18	12	99	63	75	0	0	0	0	1	0	75	57	74	380	312	454	d__Bacteria; p__Cyanobacteria; c__Oxyphotobacteria; o__Nostocales; f__Cyanobacteriaceae; g__Geitlerinema LD9
OTU111	1	0	0	148	180	157	131	134	143	1	0	0	5	5	8	75	60	51	64	54	60	0	1	0	12	20	18	55	70	74	61	32	42	d__Bacteria; p__Proteobacteria; c__Alphaproteobacteria; o__Acetobacterales; f__Acetobacteraceae; g__Roseomonas; s__Roseomonas lacus
OTU112	7	7	16	3	3	5	4	2	2	0	0	0	2	2	2	2	0	1	3	2	3	0	0	0	238	246	232	184	185	153	47	71	37	d__Bacteria; p__Proteobacteria; c__Gammaproteobacteria; o__Alteromonadales; f__Shewanellaceae; g__Shewanella
OTU113	126	124	162	117	85	167	35	23	10	0	0	0	28	31	28	110	96	116	3	7	4	0	0	1	95	125	102	9	8	9	0	1	1	d__Bacteria; p__Proteobacteria; c__Gammaproteobacteria; o__Betaproteobacteriales; f__Burkholderiaceae; g__Janthinobacterium
OTU114	0	0	0	4	0	0	0	1	0	68	66	69	129	136	116	96	118	101	130	127	113	21	20	18	23	12	10	38	85	50	13	21	30	d__Bacteria; p__Actinobacteria; c__Actinobacteria; o__Micromonosporales; f__Micromonosporaceae; g__Salinispora
OTU115	22	28	25	101	106	79	143	126	141	0	0	0	21	18	28	52	46	51	38	46	32	0	0	0	64	55	68	72	70	42	25	49	38	d__Bacteria; p__Proteobacteria; c__Alphaproteobacteria; o__Caulobacterales; f__Caulobacteraceae; g__Phenylobacterium; s__uncultured bacterium
OTU116	0	0	1	101	104	99	175	174	193	0	0	0	6	4	5	44	58	54	69	58	36	0	0	0	5	1	4	79	61	99	48	67	50	d__Bacteria; p__Proteobacteria; c__Alphaproteobacteria; o__Reyranellales; f__Reyranellaceae; g__Reyranella; s__uncultured bacterium
OTU117	27	38	24	112	127	78	266	219	267	0	0	0	14	19	20	28	32	28	29	34	34	0	0	0	18	19	8	26	16	29	38	25	23	d__Bacteria; p__Proteobacteria; c__Alphaproteobacteria; o__Caulobacterales; f__Caulobacteraceae; g__Brevundimonas
OTU118	7	22	29	40	21	31	9	13	8	0	0	0	34	32	51	72	86	101	38	33	35	0	0	0	136	151	218	87	58	58	48	42	19	d__Bacteria; p__Proteobacteria; c__Gammaproteobacteria; o__Betaproteobacteriales; f__Burkholderiaceae; g__Herminiimonas
OTU119	2	1	0	0	1	0	1	0	0	10	15	18	18	6	9	7	7	17	12	7	7	147	149	122	126	96	79	137	140	140	65	57	41	d__Bacteria; p__Actinobacteria; c__Actinobacteria; o__Streptosporangiales; f__Thermomonosporaceae; g__Thermobispora
OTU120	7	3	5	5	3	2	7	9	2	0	0	0	1	0	3	5	5	5	3	4	8	0	0	0	37	54	57	272	226	307	181	113	96	d__Bacteria; p__Bacteroidetes; c__Bacteroidia; o__Bacteroidales; f__Tannerellaceae; g__Macellibacteroides
OTU121	0	0	0	0	0	0	0	0	0	7	4	3	0	4	2	2	0	2	1	3	1	384	391	375	24	19	29	14	16	17	9	12	10	d__Bacteria; p__Firmicutes; c__Bacilli; o__Bacillales; f__Bacillaceae; g__Bacillus; s__uncultured bacterium
OTU122	133	130	74	170	121	134	48	38	56	0	0	0	49	46	53	54	52	56	3	9	21	0	2	0	69	83	85	21	11	10	4	4	4	d__Bacteria; p__Proteobacteria; c__Gammaproteobacteria; o__Pseudomonadales; f__Pseudomonadaceae; g__Pseudomonas
OTU123	210	172	135	68	67	53	36	51	64	0	1	0	33	28	37	11	10	14	4	7	18	0	1	0	101	110	99	51	36	40	16	3	19	d__Bacteria; p__Proteobacteria; c__Gammaproteobacteria; o__Pseudomonadales; f__Moraxellaceae; g__Acinetobacter
OTU124	8	4	2	75	78	79	63	109	61	0	0	0	25	51	36	194	192	173	22	12	18	0	0	0	34	34	68	48	26	62	15	10	5	d__Bacteria; p__Bacteroidetes; c__Bacteroidia; o__Flavobacteriales; f__Flavobacteriaceae; g__Flavobacterium
OTU125	5	5	9	139	169	129	186	202	187	0	0	0	9	3	4	42	40	29	54	57	58	1	1	2	7	13	9	35	31	43	30	37	31	d__Bacteria; p__Actinobacteria; c__Actinobacteria; o__Micrococcales; f__Microbacteriaceae; g__Galbitalea
OTU126	55	71	70	80	80	61	213	136	110	0	0	0	6	17	14	21	16	20	18	22	11	1	2	1	43	27	22	69	73	63	58	42	44	d__Bacteria; p__Proteobacteria; c__Alphaproteobacteria; o__Rhizobiales; f__Devosiaceae; g__Devosia
OTU127	157	116	101	22	20	29	214	188	249	0	0	0	10	22	31	4	11	8	11	6	21	0	0	0	44	63	37	18	22	18	3	0	0	d__Bacteria; p__Proteobacteria; c__Gammaproteobacteria; o__Betaproteobacteriales; f__Burkholderiaceae; g__Duganella
OTU128	11	17	18	120	144	280	247	188	215	0	0	0	2	4	9	8	26	24	14	17	17	0	0	1	10	11	9	7	13	6	8	14	6	d__Bacteria; p__Proteobacteria; c__Gammaproteobacteria; o__Betaproteobacteriales; f__Burkholderiaceae
OTU129	102	120	102	120	77	102	45	31	48	1	1	0	51	44	41	58	57	60	19	29	18	1	0	0	56	72	49	21	18	35	13	6	11	d__Bacteria; p__Proteobacteria; c__Gammaproteobacteria; o__Pseudomonadales; f__Pseudomonadaceae; g__Pseudomonas; s__uncultured bacterium
OTU130	41	35	18	22	29	25	26	51	24	0	0	0	66	116	92	16	18	21	14	12	16	1	0	0	83	76	91	109	93	111	44	38	37	d__Bacteria; p__Proteobacteria; c__Alphaproteobacteria; o__Rhizobiales; f__Devosiaceae; g__Devosia; s__uncultured bacterium
OTU131	78	61	66	42	29	32	50	44	39	0	0	1	56	73	98	19	25	37	34	39	48	0	0	0	105	119	132	38	31	20	19	14	9	d__Bacteria; p__Proteobacteria; c__Gammaproteobacteria; o__Betaproteobacteriales; f__Burkholderiaceae; g__Acidovorax; s__uncultured bacterium
OTU132	18	10	9	24	16	28	32	61	42	0	0	0	15	10	15	36	54	71	29	22	43	0	0	0	59	66	74	111	72	116	132	118	53	d__Bacteria; p__Bacteroidetes; c__Bacteroidia; o__Cytophagales; f__Spirosomaceae; g__Emticicia; s__uncultured Bacteroidetes bacterium
OTU133	0	0	0	0	1	0	0	2	0	46	50	54	38	27	41	15	31	28	35	23	24	140	148	154	36	48	32	63	97	61	18	33	23	d__Bacteria; p__Firmicutes; c__Bacilli; o__Bacillales; f__Paenibacillaceae; g__Paenibacillus
OTU134	0	0	0	1	1	0	10	7	5	0	0	0	0	0	0	25	28	18	134	153	102	0	1	0	0	0	0	38	44	28	307	279	228	d__Bacteria; p__Cyanobacteria; c__Oxyphotobacteria; o__Phormidesmiales; f__Nodosilineaceae; g__Nodosilinea PCC-7104
OTU135	0	0	0	0	0	0	0	0	0	4	2	1	5	4	4	5	2	2	5	3	3	352	395	353	6	2	3	5	4	3	3	2	1	d__Bacteria; p__Firmicutes; c__Bacilli; o__Bacillales; f__Thermoactinomycetaceae; g__Novibacillus; s__Novibacillus thermophilus
OTU136	0	0	0	0	0	0	0	1	0	202	212	195	122	109	125	74	66	68	84	81	64	2	2	1	0	1	0	0	0	0	0	0	0	d__Bacteria; p__Actinobacteria; c__Actinobacteria; o__Micrococcales; f__Intrasporangiaceae; g__Ornithinicoccus; s__uncultured compost bacterium
OTU137	0	0	0	0	2	0	0	0	0	168	170	184	135	63	89	92	60	81	121	152	117	5	1	0	0	1	0	1	0	2	1	0	0	d__Bacteria; p__Chloroflexi; c__Anaerolineae; o__SBR1031; f__norank; g__norank; s__uncultured bacterium
OTU138	0	0	0	0	0	0	0	0	0	221	155	247	99	85	109	74	76	59	92	89	80	2	2	4	0	0	0	0	0	0	0	0	0	d__Bacteria; p__Actinobacteria; c__Actinobacteria; o__Micrococcales; f__Intrasporangiaceae; g__Ornithinicoccus; s__uncultured compost bacterium
OTU139	0	0	0	0	0	0	0	0	0	0	0	0	0	0	0	0	0	0	0	0	0	474	494	208	0	0	0	0	0	0	0	0	0	d__Bacteria; p__Firmicutes; c__Bacilli; o__Bacillales; f__Thermoactinomycetaceae; g__Planifilum
OTU140	21	27	8	205	141	118	154	104	156	0	0	0	11	13	12	27	16	30	27	34	30	0	0	0	29	17	31	25	36	15	12	29	20	d__Bacteria; p__Proteobacteria; c__Alphaproteobacteria; o__Rhizobiales; f__Beijerinckiaceae; g__Bosea
OTU141	30	14	13	98	71	55	101	142	71	0	0	0	49	64	59	52	57	66	13	15	21	0	0	0	64	71	63	37	43	41	13	7	13	d__Bacteria; p__Bacteroidetes; c__Bacteroidia; o__Flavobacteriales; f__Flavobacteriaceae; g__Flavobacterium; s__uncultured bacterium
OTU142	0	0	0	0	0	0	0	0	0	117	127	131	178	99	136	93	81	68	96	112	79	3	3	7	2	0	0	2	3	0	1	1	1	d__Bacteria; p__Actinobacteria; c__Acidimicrobiia; o__Microtrichales; f__uncultured; g__norank; s__uncultured bacterium
OTU143	1	0	1	0	0	0	0	0	0	0	0	1	5	1	1	2	2	1	2	4	1	317	337	328	6	7	10	10	7	15	6	3	4	d__Bacteria; p__Firmicutes; c__Bacilli; o__Bacillales; f__Staphylococcaceae; g__Staphylococcus
OTU144	26	34	36	123	108	84	89	130	68	0	0	0	9	10	15	34	46	58	22	37	30	0	0	0	24	19	21	55	44	58	38	30	22	d__Bacteria; p__Bacteroidetes; c__Bacteroidia; o__Cytophagales; f__Spirosomaceae; g__Dyadobacter; s__metagenome
OTU145	0	1	1	43	41	36	88	165	96	1	0	0	2	0	6	36	41	43	61	56	60	0	0	0	10	13	10	69	64	72	79	83	91	d__Bacteria; p__Actinobacteria; c__Acidimicrobiia; o__Microtrichales; f__Microtrichaceae; g__IMCC26207; s__uncultured bacterium
OTU146	0	0	0	0	0	0	1	2	0	21	17	29	51	29	32	35	25	21	36	36	55	56	55	60	61	49	51	96	94	91	54	63	57	d__Bacteria; p__Actinobacteria; c__Actinobacteria; o__Micromonosporales; f__Micromonosporaceae; g__Longispora; s__uncultured bacterium
OTU147	48	41	38	154	101	89	114	85	87	0	0	0	44	45	48	21	26	26	25	21	26	0	0	0	41	28	40	20	22	21	4	5	3	d__Bacteria; p__Proteobacteria; c__Alphaproteobacteria; o__Rhodobacterales; f__Rhodobacteraceae; g__Cereibacter
OTU148	0	0	0	0	0	0	0	0	0	30	30	35	11	11	17	12	8	7	12	15	11	176	144	189	28	39	28	64	58	54	32	61	32	d__Bacteria; p__Proteobacteria; c__Deltaproteobacteria; o__Myxococcales; f__Vulgatibacteraceae; g__Vulgatibacter; s__uncultured compost bacterium
OTU149	124	129	150	47	63	131	16	18	13	2	1	0	89	114	54	26	22	35	6	11	13	0	0	1	35	22	24	32	18	22	5	1	1	d__Bacteria; p__Actinobacteria; c__Actinobacteria; o__Micrococcales; f__Sanguibacteraceae; g__Sanguibacter
OTU150	231	173	178	23	16	18	19	18	17	2	2	3	78	35	48	9	6	4	8	5	7	0	0	0	78	101	73	13	16	16	4	2	6	d__Bacteria; p__Bacteroidetes; c__Bacteroidia; o__Flavobacteriales; f__Weeksellaceae; g__Chryseobacterium
OTU151	158	164	180	51	48	54	97	68	80	0	0	0	37	40	26	10	13	23	29	22	29	0	0	0	17	21	23	13	10	11	8	15	7	d__Bacteria; p__Proteobacteria; c__Gammaproteobacteria; o__Betaproteobacteriales; f__Burkholderiaceae; g__Curvibacter; s__uncultured bacterium
OTU152	1	0	0	0	0	1	6	8	10	0	0	0	0	1	1	180	110	124	205	142	143	0	0	0	3	0	1	19	23	33	45	77	58	d__Bacteria; p__Bacteroidetes; c__Bacteroidia; o__Flavobacteriales; f__Flavobacteriaceae; g__Flavobacterium
OTU153	0	0	0	0	0	0	0	0	0	115	119	131	86	97	99	41	70	50	69	90	56	36	26	45	3	10	3	0	9	6	2	3	3	d__Bacteria; p__Proteobacteria; c__Gammaproteobacteria; o__CCD24; f__norank; g__norank; s__uncultured bacterium
OTU154	148	160	102	184	211	169	64	58	53	0	0	0	0	0	1	3	1	2	1	1	3	0	0	0	6	7	2	6	2	8	3	4	7	d__Bacteria; p__Proteobacteria; c__Alphaproteobacteria; o__Rhizobiales; f__Xanthobacteraceae; g__Xanthobacter
OTU155	33	30	17	145	143	96	117	146	85	0	0	0	8	10	9	19	24	19	23	34	28	0	0	0	7	16	11	27	32	31	37	30	16	d__Bacteria; p__Bacteroidetes; c__Bacteroidia; o__Cytophagales; f__Spirosomaceae; g__Dyadobacter; s__uncultured bacterium
OTU156	186	145	113	29	29	32	14	16	17	0	0	0	3	5	3	9	12	20	2	5	4	0	0	0	86	119	94	41	41	48	13	14	10	d__Bacteria; p__Proteobacteria; c__Gammaproteobacteria; o__Aeromonadales; f__Aeromonadaceae; g__Aeromonas; s__Aeromonas sobria
OTU157	19	12	10	12	12	5	216	180	361	0	0	0	4	14	13	6	2	10	1	1	0	0	0	0	83	42	44	19	10	11	12	19	4	d__Bacteria; p__Proteobacteria; c__Gammaproteobacteria; o__Pseudomonadales; f__Pseudomonadaceae; g__Pseudomonas
OTU158	0	0	0	0	0	0	0	1	0	143	141	158	111	59	69	74	57	98	84	72	65	2	8	10	2	2	1	7	4	6	1	1	0	d__Bacteria; p__Actinobacteria; c__Actinobacteria; o__Corynebacteriales; f__Nocardiaceae; g__Nocardia
OTU159	1	0	3	42	19	21	200	300	207	0	0	0	1	0	1	32	40	25	48	43	49	0	0	0	15	2	8	18	34	18	26	19	15	d__Bacteria; p__Proteobacteria; c__Gammaproteobacteria; o__Xanthomonadales; f__Xanthomonadaceae; g__Pseudoxanthomonas
OTU160	0	0	0	50	59	42	43	52	67	0	0	0	1	0	0	34	31	29	20	24	15	0	0	0	1	1	6	136	76	115	87	90	84	d__Bacteria; p__Planctomycetes; c__Planctomycetacia; o__Planctomycetales; f__Schlesneriaceae; g__Planctopirus; s__uncultured bacterium
OTU161	324	161	150	58	119	56	43	57	25	0	0	0	9	2	7	16	9	20	4	7	7	0	0	0	12	6	18	1	4	3	3	1	0	d__Bacteria; p__Bacteroidetes; c__Bacteroidia; o__Flavobacteriales; f__Flavobacteriaceae; g__Flavobacterium; s__Flavobacterium nitrogenifigens
OTU162	123	136	117	54	72	57	37	39	31	0	0	0	17	50	44	16	38	20	24	18	20	0	0	1	24	32	27	25	28	22	12	17	6	d__Bacteria; p__Proteobacteria; c__Gammaproteobacteria; o__Betaproteobacteriales; f__Burkholderiaceae; g__Acidovorax; s__uncultured bacterium
OTU163	14	12	17	49	75	39	184	173	173	0	0	0	2	6	2	11	8	9	9	14	17	0	0	0	29	32	37	35	37	35	23	46	16	d__Bacteria; p__Proteobacteria; c__Alphaproteobacteria; o__Caulobacterales; f__Caulobacteraceae; g__Phenylobacterium; s__uncultured bacterium
OTU164	0	0	0	2	2	0	0	0	0	84	89	86	79	48	53	60	41	58	53	66	67	65	50	79	9	9	5	9	11	6	1	4	4	d__Bacteria; p__Proteobacteria; c__Deltaproteobacteria; o__Myxococcales; f__BIrii41; g__norank; s__uncultured bacterium
OTU165	19	14	13	9	6	3	8	3	1	0	0	0	11	9	12	3	6	4	4	5	3	0	0	0	234	197	222	38	64	44	19	24	6	d__Bacteria; p__Firmicutes; c__Bacilli; o__Bacillales; f__Family XII; g__Exiguobacterium
OTU166	1	0	0	0	0	0	0	2	0	168	158	181	81	85	61	28	44	44	61	38	41	18	14	24	3	4	3	1	0	9	2	2	0	d__Bacteria; p__Actinobacteria; c__Thermoleophilia; o__Solirubrobacterales; f__67-14; g__norank; s__uncultured bacterium
OTU167	0	0	1	0	0	0	0	0	0	0	0	2	0	0	0	0	0	0	0	0	0	287	297	251	7	7	6	8	7	6	2	2	1	d__Bacteria; p__Firmicutes; c__Bacilli; o__Bacillales; f__Staphylococcaceae; g__Staphylococcus
OTU168	2	2	4	7	14	5	23	26	29	1	0	0	9	5	11	24	22	25	17	20	16	0	0	0	40	26	25	113	108	113	104	102	67	d__Bacteria; p__Proteobacteria; c__Gammaproteobacteria; o__Betaproteobacteriales; f__Methylophilaceae; g__Methylophilus; s__uncultured bacterium
OTU169	16	30	20	230	401	198	39	44	39	0	0	0	6	4	4	7	3	4	3	1	9	0	0	0	8	2	5	11	7	8	6	9	10	d__Bacteria; p__Proteobacteria; c__Alphaproteobacteria; o__Caulobacterales; f__Caulobacteraceae; g__Caulobacter
OTU170	0	0	0	0	0	0	0	0	0	8	11	12	32	19	34	28	14	24	30	20	32	48	50	55	59	44	72	60	76	67	42	42	38	d__Bacteria; p__Actinobacteria; c__Actinobacteria; o__Micromonosporales; f__Micromonosporaceae; g__Longispora
OTU171	0	0	0	0	0	0	0	0	0	33	33	32	60	67	53	33	28	40	30	45	42	48	41	47	36	36	39	44	44	64	16	19	19	d__Bacteria; p__Firmicutes; c__Bacilli; o__Bacillales; f__Planococcaceae; g__Lysinibacillus; s__uncultured prokaryote
OTU172	114	112	94	124	73	59	111	66	99	0	0	0	7	10	11	21	7	10	4	5	7	0	0	0	29	12	17	4	7	8	2	1	4	d__Bacteria; p__Proteobacteria; c__Alphaproteobacteria; o__Rhizobiales; f__Rhizobiaceae; g__Allorhizobium-Neorhizobium-Pararhizobium-Rhizobium
OTU173	7	8	12	10	15	20	17	28	15	0	0	0	67	56	36	59	72	57	28	36	34	1	1	0	72	63	94	27	36	29	15	14	15	d__Bacteria; p__Actinobacteria; c__Actinobacteria; o__Micrococcales; f__Micrococcaceae; g__Paenarthrobacter
OTU174	0	0	2	0	0	0	0	0	0	7	12	12	23	26	14	10	21	15	16	15	19	89	89	82	44	64	32	47	69	69	38	38	26	d__Bacteria; p__Firmicutes; c__Bacilli; o__Bacillales; f__Bacillaceae; g__Bacillus; s__uncultured bacterium
OTU175	75	105	107	92	86	105	144	91	134	0	0	0	4	0	4	6	5	3	2	4	1	0	0	0	5	4	6	7	6	9	5	10	10	d__Bacteria; p__Proteobacteria; c__Alphaproteobacteria; o__Rhizobiales; f__Rhizobiaceae; g__Aureimonas
OTU176	0	0	0	0	0	0	0	0	0	113	129	119	88	47	94	58	51	44	71	108	84	1	3	2	0	0	1	0	3	2	0	0	1	d__Bacteria; p__Chloroflexi; c__Anaerolineae; o__SBR1031; f__norank; g__norank; s__uncultured bacterium
OTU177	103	105	103	78	95	157	19	18	36	0	0	0	51	71	41	8	15	15	3	1	5	0	0	0	15	16	11	7	2	3	1	1	0	d__Bacteria; p__Proteobacteria; c__Gammaproteobacteria; o__Enterobacteriales; f__Enterobacteriaceae; g__Serratia
OTU178	84	115	86	77	58	46	32	30	23	0	0	0	23	42	35	31	37	28	35	47	38	0	0	0	15	16	15	10	17	12	3	4	7	d__Bacteria; p__Proteobacteria; c__Alphaproteobacteria; o__Rhizobiales; f__Rhizobiaceae; g__Allorhizobium-Neorhizobium-Pararhizobium-Rhizobium; s__uncultured bacterium
OTU179	44	64	98	2	19	12	5	17	15	0	0	0	13	19	18	4	4	4	3	1	1	0	0	0	112	104	181	58	51	34	14	6	2	d__Bacteria; p__Bacteroidetes; c__Bacteroidia; o__Sphingobacteriales; f__Sphingobacteriaceae; g__Sphingobacterium; s__Sphingobacterium faecium
OTU180	0	0	0	19	50	37	20	21	28	0	0	0	6	13	11	78	73	93	70	56	76	0	1	0	4	6	11	52	47	37	55	46	48	d__Bacteria; p__Bacteroidetes; c__Bacteroidia; o__Cytophagales; f__Cyclobacteriaceae; g__Algoriphagus
OTU181	1	4	6	0	3	0	2	4	6	0	0	0	0	2	3	7	3	5	3	2	3	0	0	0	22	29	34	132	154	176	128	99	60	d__Bacteria; p__Bacteroidetes; c__Bacteroidia; o__Bacteroidales; f__Tannerellaceae; g__Macellibacteroides; s__uncultured bacterium
OTU182	0	0	0	0	0	1	0	0	0	22	28	26	12	4	13	20	20	16	16	11	12	72	45	57	49	64	51	67	66	66	46	45	35	d__Bacteria; p__Actinobacteria; c__Actinobacteria; o__Micromonosporales; f__Micromonosporaceae; g__Longispora; s__uncultured bacterium
OTU183	9	13	12	55	40	38	51	49	62	0	0	0	12	9	6	33	22	22	28	30	27	0	0	0	33	18	34	53	60	66	48	50	35	d__Bacteria; p__Bacteroidetes; c__Bacteroidia; o__Sphingobacteriales; f__Sphingobacteriaceae; g__Pedobacter
OTU184	0	0	0	35	34	27	158	162	130	0	0	0	0	0	0	25	19	17	33	23	39	0	0	0	0	1	0	37	28	25	42	58	50	d__Bacteria; p__Actinobacteria; c__Acidimicrobiia; o__Microtrichales; f__uncultured; g__norank; s__uncultured bacterium
OTU185	0	1	1	16	28	34	60	54	55	0	0	0	9	9	30	48	61	74	39	28	70	0	0	0	22	15	10	25	34	39	68	36	26	d__Bacteria; p__Bacteroidetes; c__Bacteroidia; o__Chitinophagales; f__Chitinophagaceae; g__uncultured; s__metagenome
OTU186	1	0	0	0	0	1	4	1	0	0	0	0	1	1	3	8	10	9	21	12	18	0	0	0	21	26	25	204	149	151	83	58	44	d__Bacteria; p__Bacteroidetes; c__Bacteroidia; o__Bacteroidales; f__Prolixibacteraceae; g__WCHB1-32; s__uncultured soil bacterium
OTU187	0	1	0	2	0	0	2	1	0	0	0	0	38	36	56	88	65	70	27	30	21	0	2	0	90	107	75	42	45	36	17	14	16	d__Bacteria; p__Proteobacteria; c__Gammaproteobacteria; o__Pseudomonadales; f__Pseudomonadaceae; g__Pseudomonas
OTU188	4	3	7	8	5	7	1	4	3	0	0	0	47	67	61	24	18	29	11	20	16	0	0	0	129	131	208	10	7	7	11	11	5	d__Bacteria; p__Bacteroidetes; c__Bacteroidia; o__Flavobacteriales; f__Flavobacteriaceae; g__Flavobacterium
OTU189	1	0	0	0	0	0	0	1	0	127	108	95	41	30	53	63	39	44	58	78	44	25	21	48	5	2	2	2	7	5	5	1	3	d__Bacteria; p__Gemmatimonadetes; c__S0134 terrestrial group; o__norank; f__norank; g__norank; s__uncultured bacterium
OTU190	0	0	0	7	14	7	8	14	12	0	0	0	3	2	6	15	15	14	15	11	13	1	2	2	11	10	18	116	108	127	96	96	82	d__Bacteria; p__Proteobacteria; c__Alphaproteobacteria; o__Rhizobiales; f__Rhizobiaceae; g__Aminobacter
OTU191	106	122	115	80	81	76	62	48	44	0	0	0	20	15	15	17	20	11	12	9	8	0	0	0	16	8	6	3	4	1	7	3	2	d__Bacteria; p__Proteobacteria; c__Alphaproteobacteria; o__Rhizobiales; f__Rhizobiaceae; g__Allorhizobium-Neorhizobium-Pararhizobium-Rhizobium
OTU192	15	7	8	12	30	9	11	32	16	0	0	0	22	18	39	27	19	22	195	122	122	0	0	0	33	26	25	17	21	24	2	5	3	d__Bacteria; p__Bacteroidetes; c__Bacteroidia; o__Flavobacteriales; f__Flavobacteriaceae; g__Flavobacterium
OTU193	0	0	0	0	0	0	0	0	0	179	190	197	58	41	33	17	19	32	25	23	37	20	15	9	1	2	0	2	2	1	0	2	0	d__Bacteria; p__Actinobacteria; c__Acidimicrobiia; o__Actinomarinales; f__uncultured; g__norank; s__uncultured bacterium
OTU194	19	39	22	48	43	34	29	28	35	0	0	0	41	19	19	22	26	29	24	23	17	3	1	0	49	36	41	30	44	35	17	34	28	d__Bacteria; p__Proteobacteria; c__Alphaproteobacteria; o__Rhizobiales; f__Devosiaceae; g__Devosia
OTU195	0	0	0	0	0	0	0	0	0	61	64	83	149	61	76	77	65	49	65	62	42	4	5	3	0	1	1	1	1	1	0	0	0	d__Bacteria; p__Chloroflexi; c__Anaerolineae; o__Ardenticatenales; f__uncultured; g__norank; s__uncultured bacterium
OTU196	0	0	0	0	0	0	0	0	1	68	69	71	71	92	76	35	55	48	65	68	51	9	20	14	4	4	1	2	3	9	4	7	2	d__Bacteria; p__Proteobacteria; c__Gammaproteobacteria; o__CCD24; f__norank; g__norank; s__uncultured bacterium
OTU197	0	0	0	0	0	0	0	0	0	50	47	43	42	59	64	15	34	42	36	37	31	45	35	34	27	22	14	31	42	39	16	14	4	d__Bacteria; p__Deinococcus-Thermus; c__Deinococci; o__Deinococcales; f__Trueperaceae; g__Truepera; s__uncultured bacterium
OTU198	61	37	41	46	37	54	9	21	12	1	0	1	10	15	11	32	41	20	8	10	4	0	2	0	56	61	108	49	23	27	19	10	12	d__Bacteria; p__Proteobacteria; c__Gammaproteobacteria; o__Xanthomonadales; f__Xanthomonadaceae; g__Stenotrophomonas; s__uncultured bacterium
OTU199	0	0	0	0	0	0	0	0	0	267	300	234	4	9	12	3	7	12	9	10	15	1	1	1	0	0	0	0	0	0	0	0	0	d__Bacteria; p__Actinobacteria; c__Actinobacteria; o__Micrococcales; f__Intrasporangiaceae; g__Ornithinicoccus; s__uncultured compost bacterium
OTU200	0	0	0	0	0	0	0	3	0	9	6	6	33	16	23	18	25	18	21	25	18	33	35	36	71	78	70	53	50	54	29	41	23	d__Bacteria; p__Firmicutes; c__Bacilli; o__Bacillales; f__Planococcaceae; g__Sporosarcina
OTU201	0	0	0	0	0	0	2	0	0	80	85	94	111	51	72	26	34	50	54	50	63	14	6	21	4	1	2	7	3	4	2	1	1	d__Bacteria; p__Actinobacteria; c__Acidimicrobiia; o__Microtrichales; f__Microtrichaceae; g__IMCC26207; s__uncultured bacterium
OTU202	1	0	0	0	0	0	0	0	0	0	0	0	1	2	0	0	0	0	2	2	0	215	212	222	2	4	4	4	9	3	5	3	3	d__Bacteria; p__Firmicutes; c__Bacilli; o__Bacillales; f__Thermoactinomycetaceae; g__Planifilum; s__uncultured bacterium
OTU203	0	0	0	0	0	0	0	0	0	5	2	6	8	6	12	3	5	6	7	4	3	0	1	0	57	62	71	116	125	111	49	47	17	d__Bacteria; p__Firmicutes; c__Clostridia; o__Clostridiales; f__Family XI; g__Tissierella; s__uncultured bacterium
OTU204	87	49	72	32	29	62	11	9	7	5	7	12	42	111	55	20	14	21	2	7	16	7	9	8	21	16	22	22	15	12	2	1	1	d__Bacteria; p__Actinobacteria; c__Actinobacteria; o__Micrococcales; f__Sanguibacteraceae; g__Sanguibacter
OTU205	134	70	86	93	98	131	20	30	53	0	0	0	9	2	9	11	12	10	1	2	2	0	0	0	8	2	3	2	2	2	1	1	3	d__Bacteria; p__Bacteroidetes; c__Bacteroidia; o__Flavobacteriales; f__Flavobacteriaceae; g__Flavobacterium
OTU206	0	0	0	0	0	0	0	0	0	15	21	16	60	28	49	17	33	36	22	31	41	21	28	30	28	24	28	52	36	43	22	21	26	d__Bacteria; p__Firmicutes; c__Clostridia; o__Clostridiales; f__Family XI; g__Gallicola
OTU207	0	0	0	0	0	0	0	0	0	102	80	152	76	47	61	59	35	46	51	53	61	2	2	2	0	0	0	0	0	0	0	0	0	d__Bacteria; p__Actinobacteria; c__Actinobacteria; o__Micrococcales; f__Intrasporangiaceae; g__Ornithinicoccus; s__uncultured compost bacterium
OTU208	0	0	0	0	1	0	0	0	0	104	109	113	85	52	71	26	38	46	51	27	27	7	7	5	2	5	0	1	7	5	1	0	0	d__Bacteria; p__Actinobacteria; c__Acidimicrobiia; o__Actinomarinales; f__uncultured; g__norank; s__uncultured bacterium
OTU209	0	0	0	0	0	0	1	0	0	0	1	0	0	0	3	0	0	0	0	0	0	1	0	0	63	74	83	111	121	143	26	53	20	d__Bacteria; p__Firmicutes; c__Bacilli; o__Bacillales; f__Family XII; g__Exiguobacterium
OTU210	1	1	6	47	69	37	196	139	131	0	0	0	5	0	3	7	11	6	4	5	8	0	0	0	5	11	12	15	9	19	15	25	10	d__Bacteria; p__Proteobacteria; c__Gammaproteobacteria; o__Betaproteobacteriales; f__Burkholderiaceae; g__Limnobacter; s__uncultured organism
OTU211	0	0	0	24	24	35	136	120	105	0	0	0	1	0	2	10	9	5	14	21	10	0	0	0	10	5	11	54	41	37	39	29	35	d__Bacteria; p__Proteobacteria; c__Alphaproteobacteria; o__Rhizobiales; f__Devosiaceae; g__Devosia
OTU212	0	0	0	0	0	0	0	1	1	0	0	0	0	0	0	0	0	1	1	0	2	0	0	0	0	1	0	102	64	97	187	168	114	d__Bacteria; p__Bacteroidetes; c__Bacteroidia; o__Bacteroidales; f__Rikenellaceae; g__uncultured; s__uncultured bacterium
OTU213	11	12	17	4	2	8	2	1	2	1	0	0	15	12	17	30	27	35	16	58	32	1	1	0	38	27	43	73	67	61	35	51	16	d__Bacteria; p__Proteobacteria; c__Gammaproteobacteria; o__Betaproteobacteriales; f__Burkholderiaceae; g__Noviherbaspirillum; s__uncultured bacterium
OTU214	0	0	0	1	1	0	0	0	0	119	124	114	74	36	37	44	39	46	42	50	43	11	8	8	0	0	3	0	0	2	0	1	0	d__Bacteria; p__Chloroflexi; c__Chloroflexia; o__Thermomicrobiales; f__AKYG1722; g__norank; s__uncultured Chloroflexi bacterium
OTU215	0	0	0	15	20	16	68	51	64	0	1	0	0	0	2	33	38	28	84	68	48	1	0	2	0	1	0	23	24	27	60	52	50	d__Bacteria; p__Proteobacteria; c__Alphaproteobacteria; o__Rhizobiales; f__Xanthobacteraceae; g__uncultured
OTU216	0	0	0	2	0	0	0	0	0	49	78	96	61	69	62	52	35	44	52	66	54	20	17	16	4	6	1	2	1	2	3	1	3	d__Bacteria; p__Proteobacteria; c__Alphaproteobacteria; o__Rhodobacterales; f__Rhodobacteraceae; g__uncultured; s__uncultured bacterium
OTU217	54	55	54	28	23	26	38	35	51	1	1	0	26	8	13	60	34	34	5	5	3	0	0	0	49	67	53	14	4	7	2	2	1	d__Bacteria; p__Proteobacteria; c__Gammaproteobacteria; o__Pseudomonadales; f__Pseudomonadaceae; g__Pseudomonas; s__uncultured bacterium
OTU218	0	0	0	0	0	0	0	0	0	17	16	15	6	4	11	2	4	4	2	3	8	77	86	97	36	35	36	47	55	41	25	20	37	d__Bacteria; p__Gemmatimonadetes; c__S0134 terrestrial group; o__norank; f__norank; g__norank; s__uncultured bacterium
OTU219	1	0	0	18	19	35	62	63	86	0	0	0	0	2	0	26	19	31	43	63	55	0	0	1	0	1	0	13	12	23	49	52	85	d__Bacteria; p__Planctomycetes; c__Planctomycetacia; o__Pirellulales; f__Pirellulaceae; g__Pir4 lineage; s__uncultured bacterium
OTU220	3	0	1	0	0	0	1	0	0	4	5	5	43	32	24	9	13	10	10	4	6	15	19	18	94	76	80	58	55	43	19	22	22	d__Bacteria; p__Firmicutes; c__Bacilli; o__Bacillales; f__Planococcaceae; g__Planomicrobium
OTU221	5	7	6	18	18	11	54	66	43	0	0	0	5	6	12	5	15	14	10	21	9	0	0	0	107	86	88	39	23	14	16	25	10	d__Bacteria; p__Proteobacteria; c__Gammaproteobacteria; o__Pseudomonadales; f__Pseudomonadaceae; g__Pseudomonas; s__uncultured bacterium
OTU222	0	0	0	0	0	0	2	2	2	0	0	0	0	1	1	0	0	0	12	11	14	0	0	0	9	18	14	80	41	50	176	201	103	d__Bacteria; p__Bacteroidetes; c__Bacteroidia; o__Cytophagales; f__Spirosomaceae; g__Emticicia
OTU223	0	0	0	1	0	0	0	0	0	115	90	107	61	62	69	43	46	40	43	47	52	0	0	2	3	0	0	2	0	2	1	0	0	d__Bacteria; p__Actinobacteria; c__Actinobacteria; o__Corynebacteriales; f__Nocardiaceae; g__Nocardia
OTU224	62	69	62	37	48	41	10	9	6	0	0	0	40	34	35	17	21	20	8	11	9	0	0	0	59	54	59	24	8	13	2	4	3	d__Bacteria; p__Proteobacteria; c__Gammaproteobacteria; o__Betaproteobacteriales; f__Burkholderiaceae; g__Variovorax; s__uncultured bacterium
OTU225	2	4	10	41	49	44	49	65	56	0	0	0	1	1	3	16	29	36	53	49	46	0	0	0	7	6	7	31	35	31	30	28	34	d__Bacteria; p__Proteobacteria; c__Alphaproteobacteria; o__Caulobacterales; f__Caulobacteraceae; g__Phenylobacterium; s__metagenome
OTU226	25	25	18	9	18	7	15	13	3	0	0	0	15	20	16	2	7	2	3	2	4	1	0	1	164	121	107	18	26	18	15	8	7	d__Bacteria; p__Firmicutes; c__Bacilli; o__Bacillales; f__Family XII; g__Exiguobacterium; s__Exiguobacterium acetylicum
OTU227	0	0	0	0	0	0	0	3	0	7	4	8	17	16	18	13	17	17	7	9	10	131	138	163	7	9	17	12	11	15	6	6	10	d__Bacteria; p__Firmicutes; c__Bacilli; o__Bacillales; f__Bacillaceae; g__Caldalkalibacillus; s__uncultured bacterium
OTU228	0	0	0	11	6	10	33	33	33	0	0	1	0	0	0	58	62	80	107	106	112	0	0	0	0	0	0	11	8	9	16	23	19	d__Bacteria; p__Bacteroidetes; c__Bacteroidia; o__Chitinophagales; f__Chitinophagaceae; g__Ferruginibacter; s__uncultured bacterium
OTU229	0	0	0	0	0	0	0	0	0	111	123	130	82	64	58	30	36	30	26	33	27	1	0	2	2	0	0	0	1	0	0	0	0	d__Bacteria; p__Actinobacteria; c__Thermoleophilia; o__Solirubrobacterales; f__67-14; g__norank; s__uncultured bacterium
OTU230	0	1	0	0	0	0	1	0	0	9	9	2	16	20	19	18	13	9	11	20	10	39	33	40	31	42	54	60	54	55	31	35	25	d__Bacteria; p__Actinobacteria; c__Actinobacteria; o__Streptosporangiales; f__Nocardiopsaceae; g__Thermobifida; s__Thermobifida fusca
OTU231	44	52	59	39	32	32	57	49	74	1	0	0	14	17	11	7	10	10	3	7	6	0	0	0	55	44	59	11	15	8	2	4	2	d__Bacteria; p__Proteobacteria; c__Gammaproteobacteria; o__Pseudomonadales; f__Pseudomonadaceae; g__Pseudomonas
OTU232	0	0	0	0	2	0	0	0	0	1	0	1	4	1	1	0	1	0	1	0	4	191	198	200	4	3	1	1	2	8	1	1	2	d__Bacteria; p__Firmicutes; c__Bacilli; o__Bacillales; f__Thermoactinomycetaceae; g__Planifilum; s__uncultured bacterium
OTU233	0	0	0	3	0	1	0	0	0	54	62	54	53	36	52	37	38	48	52	49	35	28	26	21	13	7	6	10	8	20	8	9	7	d__Bacteria; p__Proteobacteria; c__Alphaproteobacteria; o__Rhizobiales; f__Hyphomicrobiaceae; g__Hyphomicrobium; s__uncultured bacterium
OTU234	22	32	27	77	72	75	138	50	51	0	0	0	3	1	1	7	4	6	2	7	4	0	1	0	5	17	3	16	33	26	17	12	14	d__Bacteria; p__Proteobacteria; c__Alphaproteobacteria; o__Rhizobiales; f__Rhizobiaceae; g__Aliihoeflea
OTU235	110	136	103	59	50	42	38	42	28	0	0	1	9	12	14	11	10	4	9	4	1	0	0	0	13	20	20	1	5	3	3	3	1	d__Bacteria; p__Proteobacteria; c__Alphaproteobacteria; o__Caulobacterales; f__Caulobacteraceae; g__Brevundimonas
OTU236	8	5	3	57	69	57	105	65	97	0	0	0	2	1	1	13	14	10	24	24	26	0	0	0	8	2	7	17	22	11	18	15	22	d__Bacteria; p__Proteobacteria; c__Alphaproteobacteria; o__Rhizobiales; f__Devosiaceae; g__Devosia; s__uncultured bacterium
OTU237	0	0	3	8	6	4	1	8	13	0	0	0	0	0	0	47	61	64	65	89	84	0	0	0	1	4	1	25	33	29	77	51	20	d__Bacteria; p__Bacteroidetes; c__Bacteroidia; o__Chitinophagales; f__Chitinophagaceae; g__Flavihumibacter
OTU238	2	0	0	4	0	1	3	4	4	0	0	0	1	0	0	0	0	0	0	0	0	0	0	0	10	8	11	217	119	155	41	19	30	d__Bacteria; p__Firmicutes; c__Clostridia; o__Clostridiales; f__Ruminococcaceae; g__Ruminiclostridium 1; s__uncultured bacterium
OTU239	7	7	11	37	41	42	104	105	164	0	0	0	4	13	4	13	13	11	14	18	8	0	0	0	4	3	4	21	22	16	11	11	12	d__Bacteria; p__Proteobacteria; c__Alphaproteobacteria; o__Caulobacterales; f__Caulobacteraceae; g__Brevundimonas; s__uncultured Brevundimonas sp.
OTU240	1	1	0	12	15	7	20	30	23	1	1	0	2	0	4	25	18	21	63	59	51	0	2	4	14	14	27	47	47	34	40	58	35	d__Bacteria; p__Actinobacteria; c__Actinobacteria; o__Micrococcales; f__Microbacteriaceae; g__Lysinimonas
OTU241	0	0	0	0	0	0	0	0	0	2	0	0	1	0	0	0	0	0	0	1	1	238	253	141	0	0	0	0	0	0	0	0	0	d__Bacteria; p__Firmicutes; c__Bacilli; o__Bacillales; f__Thermoactinomycetaceae; g__Novibacillus; s__Novibacillus thermophilus
OTU242	0	0	0	0	0	0	0	0	0	1	0	0	2	1	1	4	3	4	0	2	4	185	193	165	1	0	4	1	1	1	0	2	1	d__Bacteria; p__Firmicutes; c__Bacilli; o__Bacillales; f__Thermoactinomycetaceae; g__Novibacillus; s__Novibacillus thermophilus
OTU243	63	61	75	51	44	77	15	10	9	2	0	0	14	16	10	46	35	48	5	2	0	0	0	1	26	39	32	3	8	2	0	1	0	d__Bacteria; p__Proteobacteria; c__Gammaproteobacteria; o__Betaproteobacteriales; f__Burkholderiaceae; g__Massilia; s__uncultured bacterium
OTU244	12	11	13	48	58	30	40	22	24	0	0	0	43	33	39	25	26	38	25	31	17	0	0	0	32	22	27	12	19	18	6	4	1	d__Bacteria; p__Proteobacteria; c__Alphaproteobacteria; o__Rhizobiales; f__Rhizobiaceae; g__Allorhizobium-Neorhizobium-Pararhizobium-Rhizobium
OTU245	0	0	0	1	0	2	3	0	3	0	0	0	0	0	1	26	34	36	36	34	56	0	0	0	0	0	0	44	64	52	88	65	106	d__Bacteria; p__Proteobacteria; c__Alphaproteobacteria; o__Rhizobiales; f__Rhizobiaceae; g__uncultured
OTU246	0	0	0	0	0	0	5	3	0	0	0	0	0	0	0	11	4	7	237	139	145	0	0	0	0	0	0	9	11	7	52	38	31	d__Bacteria; p__Cyanobacteria; c__Oxyphotobacteria; o__Phormidesmiales; f__Nodosilineaceae; g__Nodosilinea PCC-7104
OTU247	35	17	30	25	31	20	40	30	33	0	1	0	22	44	35	10	30	17	23	17	14	0	0	0	40	38	46	17	18	10	9	8	4	d__Bacteria; p__Proteobacteria; c__Gammaproteobacteria; o__Betaproteobacteriales; f__Burkholderiaceae; g__Acidovorax
OTU248	0	0	0	0	0	0	0	0	0	41	54	41	56	37	44	30	31	29	36	36	33	16	22	29	15	14	17	12	15	21	5	10	7	d__Bacteria; p__Gemmatimonadetes; c__S0134 terrestrial group; o__norank; f__norank; g__norank; s__uncultured bacterium
OTU249	54	19	27	4	2	1	37	12	14	0	0	0	13	18	17	16	9	14	97	67	67	0	0	0	42	20	27	8	14	18	1	3	6	d__Bacteria; p__Bacteroidetes; c__Bacteroidia; o__Flavobacteriales; f__Flavobacteriaceae; g__Flavobacterium; s__Flavobacterium johnsoniae
OTU250	0	0	0	0	0	0	1	0	0	0	0	0	0	1	1	6	6	3	1	0	4	0	0	0	11	18	17	101	137	104	102	68	55	d__Bacteria; p__Firmicutes; c__Clostridia; o__Clostridiales; f__Peptococcaceae; g__Desulfosporosinus; s__uncultured bacterium
OTU251	1	0	0	9	29	15	61	57	45	0	0	0	0	2	0	20	13	25	23	33	29	0	0	0	9	4	13	44	29	39	51	50	61	d__Bacteria; p__Proteobacteria; c__Gammaproteobacteria; o__Betaproteobacteriales; f__Methylophilaceae; g__Methylotenera; s__uncultured bacterium
OTU252	4	4	8	4	7	8	8	5	9	0	0	0	2	7	4	23	45	26	74	87	57	0	0	0	2	0	0	24	31	33	89	84	38	d__Bacteria; p__Proteobacteria; c__Gammaproteobacteria; o__Betaproteobacteriales; f__Burkholderiaceae; g__Rhizobacter
OTU253	11	27	13	2	7	2	150	318	145	0	0	0	0	0	0	2	4	2	1	0	1	0	0	0	10	6	5	3	9	4	1	4	2	d__Bacteria; p__Bacteroidetes; c__Bacteroidia; o__Flavobacteriales; f__Flavobacteriaceae; g__Flavobacterium
OTU254	0	1	0	23	36	24	24	45	42	0	0	0	0	5	0	40	32	41	32	31	21	0	0	0	6	6	1	48	40	31	55	39	39	d__Bacteria; p__Proteobacteria; c__Alphaproteobacteria; o__Sphingomonadales; f__Sphingomonadaceae; g__Sphingoaurantiacus
OTU255	3	3	4	5	3	1	3	0	2	0	0	0	146	67	94	23	21	20	9	10	17	0	0	0	46	48	55	16	14	17	5	11	9	d__Bacteria; p__Proteobacteria; c__Gammaproteobacteria; o__Pseudomonadales; f__Pseudomonadaceae; g__Pseudomonas
OTU256	0	0	0	0	0	0	0	0	0	94	122	95	42	58	40	21	17	41	33	42	40	0	8	8	1	2	3	1	3	3	1	2	0	d__Bacteria; p__Chloroflexi; c__Chloroflexia; o__Thermomicrobiales; f__AKYG1722; g__norank; s__uncultured Chloroflexi bacterium
OTU257	5	9	8	64	31	36	122	85	88	0	0	0	8	4	3	15	28	14	17	25	22	0	0	0	15	11	12	10	8	5	10	7	4	d__Bacteria; p__Proteobacteria; c__Gammaproteobacteria; o__Betaproteobacteriales; f__Burkholderiaceae; g__Variovorax
OTU258	0	0	0	0	0	0	0	0	0	10	6	8	12	9	14	10	3	11	5	7	4	83	70	80	34	18	20	35	29	36	23	24	16	d__Bacteria; p__Firmicutes; c__Bacilli; o__Bacillales; f__Bacillaceae; g__uncultured; s__uncultured bacterium
OTU259	5	8	3	11	14	7	12	9	9	0	0	0	15	50	29	3	13	16	12	5	4	0	1	0	56	31	52	78	88	58	15	10	4	d__Bacteria; p__Proteobacteria; c__Gammaproteobacteria; o__Betaproteobacteriales; f__Burkholderiaceae; g__Pseudorhodoferax; s__uncultured bacterium
OTU260	0	0	1	41	27	32	90	74	86	0	0	0	0	0	0	11	9	5	25	16	18	0	0	0	0	0	0	34	23	31	36	49	21	d__Bacteria; p__Proteobacteria; c__Alphaproteobacteria; o__Rhizobiales; f__Kaistiaceae; g__Kaistia; s__Rhizobiales (rhizobacteria)
OTU261	0	0	0	2	1	0	4	1	2	0	0	0	0	0	0	7	2	7	31	37	22	0	0	0	0	0	0	30	20	26	147	135	198	d__Bacteria; p__Cyanobacteria; c__Oxyphotobacteria; o__Nostocales; f__Cyanobacteriaceae; g__Geitlerinema LD9
OTU262	25	17	22	44	33	49	8	4	6	0	0	0	19	16	16	18	20	22	8	9	2	0	0	0	75	77	85	18	8	16	2	3	1	d__Bacteria; p__Proteobacteria; c__Gammaproteobacteria; o__Betaproteobacteriales; f__Burkholderiaceae; g__Massilia; s__uncultured bacterium
OTU263	0	0	0	0	0	0	0	0	0	167	175	153	20	28	20	13	11	13	16	10	19	8	9	7	1	0	0	0	1	1	0	0	1	d__Bacteria; p__Actinobacteria; c__Acidimicrobiia; o__Actinomarinales; f__uncultured; g__norank; s__uncultured compost bacterium
OTU264	8	5	2	21	28	18	33	45	31	0	2	3	18	6	7	18	16	11	8	14	8	2	0	2	31	25	46	34	36	24	51	33	37	d__Bacteria; p__Actinobacteria; c__Actinobacteria; o__Micrococcales; f__Microbacteriaceae; g__Leifsonia
OTU265	9	16	17	3	14	10	14	6	15	0	0	0	13	24	28	30	30	21	6	2	3	0	0	0	90	106	139	4	8	7	1	1	1	d__Bacteria; p__Proteobacteria; c__Gammaproteobacteria; o__Pseudomonadales; f__Pseudomonadaceae; g__Pseudomonas; s__Pseudomonas poae
OTU266	61	46	63	40	38	55	13	17	6	0	0	0	8	27	12	49	32	43	2	1	1	1	1	0	40	32	34	2	3	6	0	1	0	d__Bacteria; p__Proteobacteria; c__Gammaproteobacteria; o__Betaproteobacteriales; f__Burkholderiaceae; g__Massilia
OTU267	0	0	0	0	0	0	0	0	0	16	21	28	25	15	23	7	9	25	12	17	16	38	41	41	38	30	31	37	27	38	21	22	11	d__Bacteria; p__Firmicutes; c__Bacilli; o__Bacillales; f__Paenibacillaceae; g__Paenibacillus
OTU268	0	0	0	16	30	21	69	93	132	0	0	0	0	0	0	32	16	34	72	55	79	0	0	0	0	0	0	0	0	0	0	0	0	d__Bacteria; p__Cyanobacteria; c__Oxyphotobacteria; o__Oxyphotobacteria Incertae Sedis; f__Unknown Family; g__Leptolyngbya ANT.L67.1; s__uncultured bacterium
OTU269	1	0	2	9	9	5	36	56	76	0	0	0	0	0	0	23	22	20	31	19	31	2	1	1	11	22	30	20	32	34	51	46	34	d__Bacteria; p__Verrucomicrobia; c__Verrucomicrobiae; o__Opitutales; f__Opitutaceae; g__uncultured; s__metagenome
OTU270	19	30	36	55	69	86	27	35	76	1	0	0	14	23	25	13	11	15	6	4	4	0	0	0	17	22	13	7	7	10	4	4	6	d__Bacteria; p__Bacteroidetes; c__Bacteroidia; o__Flavobacteriales; f__Flavobacteriaceae; g__Flavobacterium
OTU271	0	0	0	0	0	0	0	1	0	0	0	0	0	0	0	6	9	10	51	42	29	0	0	0	3	2	0	47	26	31	110	165	94	d__Bacteria; p__Bacteroidetes; c__Ignavibacteria; o__OPB56; f__norank; g__norank; s__uncultured bacterium
OTU272	0	0	0	7	3	10	33	44	43	0	0	0	0	1	0	46	42	47	104	93	107	0	0	0	0	0	0	7	10	6	8	7	9	d__Bacteria; p__Gemmatimonadetes; c__Gemmatimonadetes; o__Gemmatimonadales; f__Gemmatimonadaceae; g__Gemmatimonas; s__uncultured bacterium
OTU273	0	0	0	3	1	2	76	55	111	0	0	0	0	0	0	9	9	6	33	42	34	0	0	0	0	0	0	25	22	34	60	55	55	d__Bacteria; p__Planctomycetes; c__Planctomycetacia; o__Pirellulales; f__Pirellulaceae; g__Pirellula; s__metagenome
OTU274	0	0	0	0	0	2	0	0	2	0	0	0	0	0	0	4	4	3	22	19	17	0	0	0	0	1	0	29	21	24	137	113	221	d__Bacteria; p__Cyanobacteria; c__Oxyphotobacteria; o__Nostocales; f__Cyanobacteriaceae; g__Geitlerinema LD9
OTU275	0	0	0	12	25	11	105	143	130	0	0	0	0	0	0	11	9	12	16	25	34	0	0	0	0	0	0	3	4	8	20	28	25	d__Bacteria; p__Actinobacteria; c__Acidimicrobiia; o__Microtrichales; f__uncultured; g__norank; s__uncultured bacterium
OTU276	27	21	14	33	22	80	115	138	95	0	0	1	4	0	2	6	1	6	2	1	0	1	3	4	2	1	17	10	12	12	2	6	2	d__Bacteria; p__Proteobacteria; c__Gammaproteobacteria; o__Oceanospirillales; f__Halomonadaceae; g__Halomonas
OTU277	0	0	0	1	0	0	6	2	1	0	0	0	2	0	1	7	12	2	9	10	10	0	0	0	28	10	30	69	61	82	63	102	62	d__Bacteria; p__Proteobacteria; c__Alphaproteobacteria; o__Sphingomonadales; f__Sphingomonadaceae; g__Novosphingobium
OTU278	1	0	0	0	0	0	1	1	0	0	1	0	1	2	2	0	0	0	0	0	0	161	154	152	4	9	5	4	4	5	1	6	1	d__Bacteria; p__Firmicutes; c__Bacilli; o__Bacillales; f__Thermoactinomycetaceae; g__Melghirimyces
OTU279	74	60	57	21	8	7	6	6	12	0	0	0	1	3	7	9	4	6	0	3	1	0	0	0	51	76	44	35	25	18	11	12	8	d__Bacteria; p__Proteobacteria; c__Gammaproteobacteria; o__Aeromonadales; f__Aeromonadaceae; g__Aeromonas
OTU280	1	0	0	10	19	13	54	80	101	0	0	0	1	1	2	35	27	32	46	33	53	0	0	0	2	2	3	14	20	11	9	15	4	d__Bacteria; p__Actinobacteria; c__Acidimicrobiia; o__Microtrichales; f__Iamiaceae; g__Iamia
OTU281	0	0	0	0	0	1	1	0	0	78	80	64	19	34	40	37	31	24	30	47	38	28	14	22	4	2	6	1	3	2	3	3	3	d__Bacteria; p__Gemmatimonadetes; c__S0134 terrestrial group; o__norank; f__norank; g__norank; s__uncultured bacterium
OTU282	0	0	1	0	0	0	0	0	0	14	10	4	25	27	28	22	23	15	14	25	26	11	16	11	43	40	30	20	41	37	22	39	20	d__Bacteria; p__Actinobacteria; c__Actinobacteria; o__Pseudonocardiales; f__Pseudonocardiaceae; g__Saccharopolyspora; s__Saccharopolyspora rectivirgula
OTU283	3	6	6	43	70	50	63	61	75	0	0	0	2	0	1	20	15	12	16	18	10	0	0	0	4	1	0	18	16	16	17	21	14	d__Bacteria; p__Proteobacteria; c__Alphaproteobacteria; o__Caulobacterales; f__Caulobacteraceae; g__Brevundimonas
OTU284	0	0	0	1	4	0	2	3	4	0	0	0	0	0	0	0	1	1	1	1	1	0	0	0	2	2	11	100	145	94	76	61	21	d__Bacteria; p__Firmicutes; c__Erysipelotrichia; o__Erysipelotrichales; f__Erysipelotrichaceae; g__Erysipelothrix; s__uncultured bacterium
OTU285	14	8	16	9	8	5	4	3	2	0	0	0	0	0	0	2	0	0	0	0	0	0	0	0	30	56	48	104	73	85	28	25	17	d__Bacteria; p__Bacteroidetes; c__Bacteroidia; o__Sphingobacteriales; f__Sphingobacteriaceae; g__Arcticibacter
OTU286	45	31	21	82	65	60	35	48	33	0	0	0	2	1	4	0	11	9	13	16	15	0	0	0	6	16	7	18	20	26	10	5	4	d__Bacteria; p__Bacteroidetes; c__Bacteroidia; o__Cytophagales; f__Spirosomaceae; g__Dyadobacter; s__Dyadobacter koreensis
OTU287	1	0	0	1	0	1	1	0	0	57	78	75	50	25	33	23	27	22	24	28	39	26	20	32	2	7	4	4	3	5	1	6	2	d__Bacteria; p__Chloroflexi; c__Chloroflexia; o__Thermomicrobiales; f__JG30-KF-CM45; g__norank; s__uncultured bacterium
OTU288	45	54	31	29	37	18	27	25	23	0	0	0	24	7	9	19	14	15	18	12	14	0	0	0	9	12	14	36	19	29	6	16	12	d__Bacteria; p__Bacteroidetes; c__Bacteroidia; o__Sphingobacteriales; f__Sphingobacteriaceae; g__Pedobacter
OTU289	0	0	0	2	9	1	9	13	11	0	0	0	1	0	0	40	27	37	82	53	66	0	0	0	1	0	3	14	17	7	59	52	63	d__Bacteria; p__Cyanobacteria; c__Oxyphotobacteria; o__Chloroplast; f__norank; g__norank; s__uncultured bacterium
OTU290	0	0	0	0	0	0	0	0	0	124	141	115	21	51	53	14	19	19	28	16	26	0	0	1	0	0	0	0	0	0	0	0	0	d__Bacteria; p__Actinobacteria; c__Actinobacteria; o__Micrococcales; f__Intrasporangiaceae; g__Ornithinicoccus; s__uncultured compost bacterium
OTU291	0	0	0	0	0	0	0	0	0	24	17	21	14	7	9	7	2	10	13	12	4	102	99	124	10	6	4	1	6	7	0	0	0	d__Bacteria; p__Proteobacteria; c__Alphaproteobacteria; o__Rhodovibrionales; f__Fodinicurvataceae; g__uncultured; s__uncultured Rhodospirillaceae bacterium
OTU292	0	0	0	0	0	0	0	0	0	0	0	0	0	4	0	1	1	0	1	1	2	139	159	151	7	5	1	4	2	5	0	1	2	d__Bacteria; p__Proteobacteria; c__Gammaproteobacteria; o__Xanthomonadales; f__Xanthomonadaceae; g__uncultured; s__uncultured bacterium
OTU293	1	0	0	48	52	45	88	72	64	0	0	0	0	0	0	6	16	9	18	23	19	0	0	0	1	0	0	11	18	15	24	18	15	d__Bacteria; p__Proteobacteria; c__Alphaproteobacteria; o__Rhizobiales; f__A0839; g__norank; s__uncultured bacterium
OTU294	0	0	0	0	0	0	0	1	0	0	0	0	35	19	29	47	45	64	45	57	42	1	1	1	12	17	26	31	22	27	13	12	7	d__Bacteria; p__Proteobacteria; c__Gammaproteobacteria; o__Betaproteobacteriales; f__Burkholderiaceae; g__uncultured
OTU295	258	116	102	0	5	5	3	4	3	0	0	0	12	5	6	9	14	3	0	0	2	0	0	0	1	4	2	2	0	2	0	0	0	d__Bacteria; p__Bacteroidetes; c__Bacteroidia; o__Flavobacteriales; f__Flavobacteriaceae; g__Flavobacterium
OTU296	0	1	0	2	3	2	0	2	2	0	0	0	8	10	17	10	12	5	9	7	13	0	0	1	79	56	73	38	57	46	6	3	6	d__Bacteria; p__Bacteroidetes; c__Bacteroidia; o__Sphingobacteriales; f__Sphingobacteriaceae; g__Pedobacter
OTU297	0	0	0	22	33	28	23	26	22	0	0	0	0	0	0	14	20	18	18	23	19	0	0	0	0	0	0	62	45	80	38	23	18	d__Bacteria; p__Proteobacteria; c__Alphaproteobacteria; o__Paracaedibacterales; f__Paracaedibacteraceae; g__Candidatus Paracaedibacter; s__uncultured bacterium
OTU298	0	0	0	39	24	53	6	1	13	0	0	0	0	0	0	17	70	58	36	17	33	0	0	0	1	1	2	48	21	57	16	9	5	Unclassified
OTU299	23	18	29	17	39	27	60	55	54	0	0	0	18	14	14	24	23	22	25	19	13	0	0	0	9	6	17	0	12	6	4	3	1	d__Bacteria; p__Proteobacteria; c__Alphaproteobacteria; o__Rhizobiales; f__Rhizobiaceae; g__Allorhizobium-Neorhizobium-Pararhizobium-Rhizobium
OTU300	0	2	2	4	2	3	16	14	14	1	0	0	0	0	1	13	23	20	72	51	68	0	0	0	1	2	1	10	19	17	65	69	36	d__Bacteria; p__Proteobacteria; c__Gammaproteobacteria; o__Betaproteobacteriales; f__Burkholderiaceae; g__Leptothrix; s__uncultured bacterium
OTU301	85	92	133	14	9	19	3	1	2	0	0	0	11	21	10	1	0	0	1	1	1	0	0	0	40	38	48	0	2	1	0	0	0	d__Bacteria; p__Proteobacteria; c__Gammaproteobacteria; o__Betaproteobacteriales; f__Burkholderiaceae; g__Duganella
OTU302	0	0	0	0	0	0	0	0	0	17	30	21	9	8	6	4	5	3	4	6	3	93	104	86	13	17	10	13	13	12	5	7	2	d__Bacteria; p__Actinobacteria; c__Actinobacteria; o__Micrococcales; f__uncultured; g__norank; s__uncultured bacterium
OTU303	0	0	0	0	0	0	0	0	0	73	60	84	59	41	46	35	28	35	34	32	28	2	0	1	0	0	0	0	0	0	0	0	0	d__Bacteria; p__Actinobacteria; c__Actinobacteria; o__Micrococcales; f__Intrasporangiaceae; g__Ornithinicoccus; s__uncultured compost bacterium
OTU304	0	0	0	0	0	0	0	0	0	2	1	0	0	0	1	2	0	0	0	1	0	155	125	143	4	3	1	4	2	3	0	2	0	d__Bacteria; p__Firmicutes; c__Bacilli; o__Bacillales; f__Thermoactinomycetaceae; g__Novibacillus; s__uncultured bacterium
OTU305	0	0	0	0	0	0	0	0	0	15	14	12	5	9	0	0	3	2	2	7	4	105	100	137	1	6	3	4	9	5	3	0	0	d__Bacteria; p__Proteobacteria; c__Gammaproteobacteria; o__Betaproteobacteriales; f__Burkholderiaceae; g__Pusillimonas; s__uncultured Thermobacillus sp.
OTU306	147	81	66	38	40	21	32	23	18	0	0	0	3	11	15	1	4	7	7	5	4	0	0	0	11	2	6	0	1	1	2	0	2	d__Bacteria; p__Bacteroidetes; c__Bacteroidia; o__Cytophagales; f__Spirosomaceae; g__Arcicella
OTU307	0	0	0	0	0	0	0	0	0	96	104	96	40	47	54	20	17	16	27	22	22	3	3	5	0	0	1	0	0	0	0	0	0	d__Bacteria; p__Actinobacteria; c__Thermoleophilia; o__Solirubrobacterales; f__67-14; g__norank; s__uncultured bacterium
OTU308	5	2	3	13	10	6	6	5	6	0	0	0	4	7	7	16	9	13	10	12	16	0	1	0	15	10	14	73	39	38	46	72	61	d__Bacteria; p__Proteobacteria; c__Alphaproteobacteria; o__Sphingomonadales; f__Sphingomonadaceae; g__Novosphingobium
OTU309	0	0	0	0	0	0	0	0	1	16	8	25	14	11	10	5	6	10	10	9	4	58	57	66	21	29	21	21	28	29	16	18	20	d__Bacteria; p__Gemmatimonadetes; c__S0134 terrestrial group; o__norank; f__norank; g__norank; s__uncultured bacterium
OTU310	0	0	0	0	0	0	0	0	0	35	39	45	65	37	64	28	31	56	40	50	42	0	0	0	0	0	0	0	0	0	0	0	0	d__Bacteria; p__Proteobacteria; c__Gammaproteobacteria; o__Methylococcales; f__Methylococcaceae; g__Methylocaldum
OTU311	0	0	0	1	0	0	1	6	0	0	0	0	0	0	0	60	99	60	46	74	81	0	0	0	0	0	0	3	6	6	17	25	54	d__Bacteria; p__Bacteroidetes; c__Bacteroidia; o__Flavobacteriales; f__Flavobacteriaceae; g__Flavobacterium; s__uncultured bacterium
OTU312	0	0	0	0	1	0	0	0	0	0	0	0	0	0	0	8	6	6	10	20	22	0	0	0	8	13	9	69	93	92	37	49	25	d__Bacteria; p__Firmicutes; c__Erysipelotrichia; o__Erysipelotrichales; f__Erysipelotrichaceae; g__Erysipelothrix; s__uncultured bacterium
OTU313	49	28	38	37	38	30	13	10	32	0	3	1	12	1	6	37	31	26	4	6	9	2	1	0	30	23	21	4	4	1	2	5	3	d__Bacteria; p__Proteobacteria; c__Gammaproteobacteria; o__Pseudomonadales; f__Pseudomonadaceae; g__Pseudomonas; s__metagenome
OTU314	0	0	0	10	11	14	29	33	29	0	0	0	0	0	1	19	23	19	33	22	35	0	0	0	2	1	2	34	29	34	36	32	58	d__Bacteria; p__Proteobacteria; c__Alphaproteobacteria; o__Rhizobiales; f__Devosiaceae; g__Devosia; s__Devosia enhydra
OTU315	0	0	0	0	0	3	29	34	12	0	0	0	0	0	0	23	20	26	98	76	77	0	0	0	0	0	0	18	25	16	24	27	8	d__Bacteria; p__Bacteroidetes; c__Bacteroidia; o__Cytophagales; f__Cytophagaceae; g__Cytophaga; s__uncultured bacterium
OTU316	13	30	5	13	7	6	10	47	32	0	0	0	2	3	3	25	17	14	10	14	12	0	0	0	26	17	24	24	13	35	24	45	43	d__Bacteria; p__Bacteroidetes; c__Bacteroidia; o__Flavobacteriales; f__Flavobacteriaceae; g__Flavobacterium; s__Flavobacterium aquatile
OTU317	0	0	0	1	0	3	46	59	62	0	0	0	0	0	0	16	12	15	50	38	36	0	0	0	0	0	0	14	2	12	68	47	24	d__Bacteria; p__Bacteroidetes; c__Bacteroidia; o__Cytophagales; f__Cytophagaceae; g__Cytophaga; s__uncultured bacterium
OTU318	1	0	0	0	0	0	0	0	0	19	31	34	33	27	39	13	14	11	15	10	14	36	29	30	17	15	14	16	22	30	12	13	4	d__Bacteria; p__Firmicutes; c__Bacilli; o__Bacillales; f__Paenibacillaceae; g__Thermobacillus; s__uncultured Bacillus sp.
OTU319	0	0	0	0	0	0	0	1	1	0	0	0	0	0	0	18	33	20	18	12	16	0	0	0	5	2	3	37	38	56	74	79	53	d__Bacteria; p__Bacteroidetes; c__Bacteroidia; o__Cytophagales; f__Cyclobacteriaceae; g__Algoriphagus
OTU320	0	0	0	0	0	0	0	0	0	45	47	36	30	25	21	8	10	9	4	12	3	77	60	84	3	1	0	1	0	1	1	2	1	d__Bacteria; p__Bacteroidetes; c__Bacteroidia; o__Sphingobacteriales; f__Sphingobacteriaceae; g__Anseongella; s__uncultured bacterium
OTU321	10	14	9	22	20	17	19	8	13	0	0	0	34	19	19	10	19	13	13	8	6	0	0	0	30	17	29	29	18	35	16	25	14	d__Bacteria; p__Proteobacteria; c__Alphaproteobacteria; o__Rhizobiales; f__Devosiaceae; g__Devosia; s__uncultured bacterium
OTU322	1	3	6	0	2	2	0	4	0	0	0	0	38	41	24	2	2	1	9	8	4	0	0	0	92	87	86	9	17	10	1	4	1	d__Bacteria; p__Bacteroidetes; c__Bacteroidia; o__Flavobacteriales; f__Flavobacteriaceae; g__Flavobacterium; s__uncultured bacterium
OTU323	2	0	1	0	0	1	0	0	0	0	0	0	33	32	33	29	29	30	12	26	16	0	0	0	35	27	30	21	24	21	16	10	4	d__Bacteria; p__Actinobacteria; c__Actinobacteria; o__Micrococcales; f__Micrococcaceae; g__Paeniglutamicibacter; s__Paeniglutamicibacter sulfureus
OTU324	31	37	31	30	28	34	7	3	3	0	0	0	10	9	10	29	19	33	3	0	4	1	1	0	42	35	66	6	6	1	2	2	0	d__Bacteria; p__Proteobacteria; c__Gammaproteobacteria; o__Betaproteobacteriales; f__Burkholderiaceae; g__Massilia; s__uncultured bacterium
OTU325	0	0	0	12	6	14	41	21	19	0	0	0	2	2	5	2	1	4	16	6	4	0	0	0	0	1	1	57	49	51	70	39	28	d__Bacteria; p__Proteobacteria; c__Alphaproteobacteria; o__Sphingomonadales; f__Sphingomonadaceae; g__Sphingobium
OTU326	51	39	42	46	42	66	82	34	69	0	0	0	1	1	0	1	1	3	0	3	0	0	0	0	0	0	1	1	0	3	3	2	2	d__Bacteria; p__Proteobacteria; c__Alphaproteobacteria; o__Rhizobiales; f__Rhizobiaceae; g__Aureimonas
OTU327	0	0	0	0	0	0	0	0	0	138	181	153	4	6	13	5	3	5	5	5	7	1	2	1	0	0	0	1	0	0	0	0	0	d__Bacteria; p__Actinobacteria; c__Acidimicrobiia; o__Actinomarinales; f__uncultured; g__norank; s__uncultured compost bacterium
OTU328	0	0	0	4	0	1	4	1	1	0	0	0	1	1	0	0	0	3	4	1	4	0	0	0	14	8	7	74	97	90	47	54	10	d__Bacteria; p__Firmicutes; c__Clostridia; o__Clostridiales; f__Family XI; g__Sedimentibacter
OTU329	0	0	0	0	0	0	0	0	0	0	0	0	2	0	0	30	30	24	65	92	84	0	0	0	0	0	0	22	25	50	27	22	18	d__Bacteria; p__Acidobacteria; c__Subgroup 6; o__norank; f__norank; g__norank; s__uncultured bacterium
OTU330	5	8	5	29	29	29	76	76	85	0	0	0	0	3	0	7	5	12	18	14	22	0	0	0	1	1	2	11	10	10	10	8	7	d__Bacteria; p__Proteobacteria; c__Alphaproteobacteria; o__Sphingomonadales; f__Sphingomonadaceae; g__Blastomonas
OTU331	1	0	1	7	7	10	49	24	25	0	0	0	0	0	0	7	12	16	38	56	51	0	0	0	1	0	0	24	44	30	35	24	32	d__Bacteria; p__Proteobacteria; c__Alphaproteobacteria; o__Sphingomonadales; f__Sphingomonadaceae; g__Sphingomonas; s__uncultured bacterium
OTU332	0	0	0	0	0	0	0	0	0	12	17	16	4	5	2	2	7	2	4	5	2	97	89	129	5	6	6	3	5	9	4	5	4	d__Bacteria; p__Gemmatimonadetes; c__Longimicrobia; o__Longimicrobiales; f__Longimicrobiaceae; g__norank; s__uncultured bacterium
OTU333	24	43	31	1	3	1	5	6	5	0	0	0	20	21	19	43	27	36	55	56	52	0	0	0	7	8	10	2	2	0	1	2	1	d__Bacteria; p__Proteobacteria; c__Alphaproteobacteria; o__Rhizobiales; f__Rhizobiaceae; g__Allorhizobium-Neorhizobium-Pararhizobium-Rhizobium; s__uncultured bacterium
OTU334	18	9	10	13	10	14	19	10	16	0	0	0	12	19	18	2	17	12	9	9	14	0	0	0	34	43	45	23	28	7	11	21	6	d__Bacteria; p__Proteobacteria; c__Gammaproteobacteria; o__Betaproteobacteriales; f__Burkholderiaceae; g__Caenimonas; s__uncultured bacterium
OTU335	22	34	20	20	21	20	13	11	12	0	0	0	25	25	33	13	15	11	2	1	3	0	0	0	47	70	43	5	1	9	3	2	2	d__Bacteria; p__Proteobacteria; c__Gammaproteobacteria; o__Pseudomonadales; f__Pseudomonadaceae; g__Pseudomonas
OTU336	0	0	0	0	0	0	0	0	0	50	52	53	47	23	43	30	19	22	40	75	50	1	1	0	0	0	0	0	0	0	1	0	0	d__Bacteria; p__Chloroflexi; c__Anaerolineae; o__SBR1031; f__norank; g__norank; s__uncultured bacterium
OTU337	0	0	0	0	1	0	4	12	3	0	0	1	3	3	0	7	15	14	21	18	10	104	77	89	3	0	0	6	9	6	4	4	3	d__Bacteria; p__Proteobacteria; c__Alphaproteobacteria; o__Sphingomonadales; f__Sphingomonadaceae; g__Altererythrobacter; s__uncultured bacterium
OTU338	0	0	0	1	0	2	0	1	1	13	14	16	35	20	32	13	17	20	20	29	27	17	15	20	13	17	9	21	18	20	8	9	14	d__Bacteria; p__Firmicutes; c__Bacilli; o__Bacillales; f__Thermoactinomycetaceae; g__uncultured; s__uncultured bacterium
OTU339	4	7	2	22	35	30	64	70	69	0	0	0	0	0	0	6	16	6	27	30	16	0	0	0	3	0	2	9	16	8	11	13	13	d__Bacteria; p__Proteobacteria; c__Alphaproteobacteria; o__Sphingomonadales; f__Sphingomonadaceae; g__Altererythrobacter
OTU340	14	19	11	64	55	40	61	41	65	0	0	0	4	5	0	6	5	4	4	7	6	0	0	0	6	6	2	11	10	10	1	7	4	d__Bacteria; p__Proteobacteria; c__Alphaproteobacteria; o__Rhizobiales; f__Beijerinckiaceae; g__Bosea
OTU341	0	0	0	0	0	0	0	1	0	39	40	54	50	29	44	31	27	34	29	34	19	15	3	13	1	1	3	2	0	1	1	1	0	d__Bacteria; p__Actinobacteria; c__Nitriliruptoria; o__Euzebyales; f__Euzebyaceae; g__uncultured; s__uncultured bacterium
OTU342	0	1	1	11	24	17	29	23	25	0	0	0	9	0	2	18	17	9	30	29	23	0	0	0	3	6	3	22	23	29	35	27	38	d__Bacteria; p__Proteobacteria; c__Alphaproteobacteria; o__Rhizobiales; f__Rhizobiaceae; g__Mesorhizobium
OTU343	0	0	0	0	0	0	0	0	0	31	40	42	27	38	31	37	13	30	27	57	34	6	8	10	3	1	3	4	1	6	1	2	4	d__Bacteria; p__Planctomycetes; c__Planctomycetacia; o__Pirellulales; f__Pirellulaceae; g__uncultured; s__uncultured bacterium
OTU344	0	0	0	30	35	52	111	102	118	0	0	0	0	0	0	0	5	1	1	2	3	0	0	0	0	0	0	3	2	4	1	1	0	d__Bacteria; p__Chloroflexi; c__Anaerolineae; o__SBR1031; f__A4b; g__norank; s__metagenome
OTU345	4	2	1	3	2	4	5	2	5	0	0	0	9	3	8	6	3	4	1	7	3	0	0	0	45	66	69	25	19	23	35	52	31	d__Bacteria; p__Bacteroidetes; c__Bacteroidia; o__Flavobacteriales; f__Flavobacteriaceae; g__Flavobacterium
OTU346	54	47	61	52	48	52	28	23	11	0	0	0	7	6	8	8	9	7	6	0	5	0	0	0	5	4	11	3	1	1	0	4	2	d__Bacteria; p__Proteobacteria; c__Gammaproteobacteria; o__Betaproteobacteriales; f__Burkholderiaceae; g__Acidovorax; s__uncultured bacterium
OTU347	0	1	3	87	61	57	44	16	24	0	0	0	0	1	0	2	13	6	3	5	11	0	0	0	0	0	1	22	22	18	16	27	12	d__Bacteria; p__Proteobacteria; c__Gammaproteobacteria; o__Betaproteobacteriales; f__Burkholderiaceae; g__Polaromonas
OTU348	9	17	18	1	7	3	13	11	12	0	0	0	51	53	63	32	21	27	11	11	13	0	0	0	17	8	18	6	12	6	12	7	7	d__Bacteria; p__Bacteroidetes; c__Bacteroidia; o__Flavobacteriales; f__Flavobacteriaceae; g__Flavobacterium; s__uncultured bacterium
OTU349	12	28	17	26	38	28	24	28	23	0	0	0	13	15	6	4	4	4	0	2	5	0	0	0	29	13	38	34	13	18	12	7	3	d__Bacteria; p__Bacteroidetes; c__Bacteroidia; o__Cytophagales; f__Spirosomaceae; g__Dyadobacter; s__uncultured bacterium
OTU350	10	5	3	19	21	19	17	11	14	0	0	0	38	21	33	26	23	23	14	14	21	0	0	0	19	16	19	2	8	14	9	1	2	d__Bacteria; p__Proteobacteria; c__Alphaproteobacteria; o__Rhizobiales; f__Rhizobiaceae; g__Allorhizobium-Neorhizobium-Pararhizobium-Rhizobium
OTU351	0	0	1	1	0	0	0	0	0	20	11	17	40	13	22	16	19	24	17	20	23	14	14	25	12	9	13	18	15	22	14	9	13	d__Bacteria; p__Firmicutes; c__Bacilli; o__Bacillales; f__Thermoactinomycetaceae; g__Thermoactinomyces
OTU352	0	0	0	0	0	0	0	0	0	0	0	0	0	0	0	0	0	0	0	0	0	146	149	81	0	0	0	0	0	0	0	0	0	d__Bacteria; p__Firmicutes; c__Bacilli; o__Bacillales; f__Thermoactinomycetaceae; g__Novibacillus; s__Novibacillus thermophilus
OTU353	17	16	10	28	37	48	1	8	8	0	0	0	14	22	11	12	14	20	12	12	6	0	0	0	16	15	29	24	17	18	4	6	4	d__Bacteria; p__Proteobacteria; c__Gammaproteobacteria; o__Xanthomonadales; f__Xanthomonadaceae; g__Stenotrophomonas
OTU354	0	0	0	0	0	0	0	0	0	47	46	46	38	29	34	21	21	21	46	52	39	3	10	4	1	1	1	1	0	2	1	1	0	d__Bacteria; p__Chloroflexi; c__Chloroflexia; o__Thermomicrobiales; f__JG30-KF-CM45; g__norank; s__uncultured bacterium
OTU355	1	0	0	0	0	0	0	1	0	4	9	7	17	9	9	7	10	9	9	6	7	31	34	28	16	16	26	25	26	35	10	17	12	d__Bacteria; p__Actinobacteria; c__Actinobacteria; o__Streptosporangiales; f__Nocardiopsaceae; g__Nocardiopsis; s__Nocardiopsis dassonvillei subsp. dassonvillei
OTU356	0	0	0	0	0	0	2	1	3	29	37	30	46	20	43	27	32	25	32	43	24	3	2	2	7	4	3	1	3	3	3	8	11	d__Bacteria; p__Actinobacteria; c__Actinobacteria; o__Corynebacteriales; f__Mycobacteriaceae; g__Mycobacterium
OTU357	0	0	0	0	0	0	0	0	0	0	0	0	0	0	0	0	0	0	0	0	0	117	96	137	2	6	6	1	1	1	0	0	0	d__Bacteria; p__Bacteroidetes; c__Bacteroidia; o__Flavobacteriales; f__Flavobacteriaceae; g__Flavobacterium; s__uncultured bacterium
OTU358	1	0	1	0	1	0	2	0	0	6	15	13	15	5	19	9	8	10	6	7	11	30	51	58	12	10	9	10	17	20	13	24	17	d__Bacteria; p__Firmicutes; c__Bacilli; o__Bacillales; f__Bacillaceae; g__uncultured; s__uncultured bacterium
OTU359	0	0	0	0	0	0	0	0	0	37	39	51	30	27	37	22	27	34	35	30	32	8	11	12	1	1	0	1	3	2	0	1	0	d__Bacteria; p__Bacteroidetes; c__Bacteroidia; o__Cytophagales; f__Microscillaceae; g__Chryseolinea; s__uncultured bacterium
OTU360	0	0	0	0	0	0	0	0	0	78	55	61	18	20	28	18	31	38	25	30	31	3	2	3	0	0	1	0	0	0	0	0	0	d__Bacteria; p__Proteobacteria; c__Gammaproteobacteria; o__Steroidobacterales; f__Steroidobacteraceae; g__Steroidobacter; s__uncultured bacterium
OTU361	0	0	0	0	0	0	0	0	0	40	54	56	27	25	32	10	21	23	21	21	24	20	17	26	5	5	3	3	4	2	3	1	1	d__Bacteria; p__Chloroflexi; c__Chloroflexia; o__Thermomicrobiales; f__JG30-KF-CM45; g__norank; s__uncultured bacterium
OTU362	0	0	0	2	2	0	0	2	1	0	0	0	6	10	13	5	7	5	5	4	0	0	0	0	28	48	44	49	52	63	11	19	24	d__Bacteria; p__Bacteroidetes; c__Bacteroidia; o__Flavobacteriales; f__Flavobacteriaceae; g__Flavobacterium; s__uncultured bacterium
OTU363	1	0	0	0	0	0	0	0	0	12	10	19	17	15	15	11	9	9	9	15	18	39	36	29	12	15	7	15	26	16	16	9	13	d__Bacteria; p__Firmicutes; c__Bacilli; o__Bacillales; f__Bacillaceae; g__Cerasibacillus
OTU364	0	0	0	0	0	0	0	0	0	0	0	0	0	6	1	5	1	0	1	0	0	2	0	0	62	70	71	46	38	44	19	12	6	d__Bacteria; p__Proteobacteria; c__Gammaproteobacteria; o__Pseudomonadales; f__Pseudomonadaceae; g__Pseudomonas; s__uncultured bacterium
OTU365	14	24	20	20	16	39	32	53	25	0	1	1	4	9	7	14	12	11	6	6	9	0	1	0	5	9	10	39	14	25	0	2	0	d__Bacteria; p__Bacteroidetes; c__Bacteroidia; o__Flavobacteriales; f__Flavobacteriaceae; g__Flavobacterium
OTU366	2	2	1	1	2	0	2	0	6	2	5	1	3	4	4	1	1	1	1	0	2	63	122	95	3	4	4	6	8	8	2	2	2	d__Bacteria; p__Actinobacteria; c__Actinobacteria; o__Micrococcales; f__Brevibacteriaceae; g__Brevibacterium; s__uncultured bacterium
OTU367	0	0	0	0	0	0	0	0	0	0	1	0	4	0	1	0	0	2	1	2	2	82	123	119	0	1	1	3	4	9	0	0	0	d__Bacteria; p__Firmicutes; c__Bacilli; o__Bacillales; f__Thermoactinomycetaceae; g__Planifilum; s__uncultured bacterium
OTU368	0	2	1	0	0	1	1	0	0	0	0	0	22	33	30	27	24	26	8	17	16	0	0	0	34	30	42	18	23	20	8	6	6	d__Bacteria; p__Bacteroidetes; c__Bacteroidia; o__Flavobacteriales; f__Flavobacteriaceae; g__Flavobacterium
OTU369	10	13	7	39	30	43	39	40	33	0	0	0	4	7	5	25	19	27	8	7	8	0	0	0	4	4	0	1	15	7	4	5	4	d__Bacteria; p__Proteobacteria; c__Alphaproteobacteria; o__Caulobacterales; f__Caulobacteraceae; g__Brevundimonas
OTU370	8	5	5	15	21	13	32	28	26	15	11	7	6	9	18	7	10	8	8	8	12	21	15	19	6	6	2	6	21	4	9	15	8	d__Bacteria; p__Actinobacteria; c__Actinobacteria; o__Micrococcales; f__Microbacteriaceae; g__Microbacterium; s__uncultured bacterium
OTU371	16	26	18	13	18	12	35	87	42	0	0	0	5	2	0	0	3	1	1	3	3	0	0	0	27	27	28	7	6	15	2	5	3	d__Bacteria; p__Bacteroidetes; c__Bacteroidia; o__Flavobacteriales; f__Flavobacteriaceae; g__Flavobacterium; s__Flavobacterium aquatile
OTU372	13	13	11	58	54	88	7	13	10	0	0	0	25	15	9	9	5	5	2	2	1	0	0	0	5	9	6	3	5	7	2	3	0	d__Bacteria; p__Proteobacteria; c__Alphaproteobacteria; o__Caulobacterales; f__Caulobacteraceae; g__Brevundimonas
OTU373	0	0	0	0	0	0	0	0	0	108	155	119	2	7	13	6	6	1	9	5	5	0	1	0	0	0	0	0	0	0	0	0	0	d__Bacteria; p__Actinobacteria; c__Acidimicrobiia; o__Actinomarinales; f__uncultured; g__norank; s__uncultured compost bacterium
OTU374	0	0	0	2	2	5	2	7	5	0	0	0	1	0	0	13	1	9	6	7	8	0	0	0	0	0	1	0	5	2	83	106	140	d__Bacteria; p__Cyanobacteria; c__Oxyphotobacteria; o__Chloroplast; f__norank; g__norank; s__uncultured bacterium
OTU375	0	0	0	0	0	0	1	0	1	19	15	17	18	22	18	14	10	15	13	16	13	42	31	40	6	6	7	15	5	10	4	9	4	d__Bacteria; p__Firmicutes; c__Bacilli; o__Bacillales; f__Bacillaceae; g__Bacillus
OTU376	4	1	5	3	4	0	3	0	4	116	90	101	4	9	2	7	2	6	3	2	2	9	12	7	1	0	1	1	5	1	2	0	2	d__Bacteria; p__Actinobacteria; c__Actinobacteria; o__Pseudonocardiales; f__Pseudonocardiaceae; g__Pseudonocardia
OTU377	0	0	0	0	0	0	0	0	0	24	32	34	43	26	30	41	42	36	26	37	32	0	3	4	2	1	0	0	0	0	0	0	0	d__Bacteria; p__Gemmatimonadetes; c__S0134 terrestrial group; o__norank; f__norank; g__norank; s__uncultured bacterium
OTU378	0	0	0	0	0	0	24	20	38	0	0	0	0	0	0	26	51	33	54	49	69	0	0	1	0	0	0	4	4	2	6	8	7	d__Bacteria; p__Acidobacteria; c__Subgroup 6; o__norank; f__norank; g__norank; s__metagenome
OTU379	0	0	0	0	0	0	0	0	0	1	0	0	14	10	23	40	34	39	10	15	11	1	1	2	12	6	10	29	27	24	32	33	7	d__Bacteria; p__Firmicutes; c__Bacilli; o__Bacillales; f__Paenibacillaceae; g__Paenibacillus; s__uncultured bacterium
OTU380	0	0	0	0	0	0	0	0	0	47	46	44	40	25	23	24	21	21	24	19	18	11	4	8	0	0	2	3	2	1	0	2	1	d__Bacteria; p__Proteobacteria; c__Alphaproteobacteria; o__uncultured; f__norank; g__norank; s__uncultured bacterium
OTU381	0	0	0	0	0	0	0	0	0	58	63	58	28	25	33	15	27	22	23	23	22	1	2	2	0	0	0	0	0	0	0	0	0	d__Bacteria; p__Actinobacteria; c__Actinobacteria; o__Micrococcales; f__Intrasporangiaceae; g__Ornithinicoccus; s__uncultured compost bacterium
OTU382	0	0	0	8	5	10	9	14	12	0	0	0	2	3	3	8	14	12	12	21	8	0	0	0	7	2	4	42	26	34	49	45	19	d__Bacteria; p__Bacteroidetes; c__Bacteroidia; o__Cytophagales; f__Spirosomaceae; g__Runella; s__metagenome
OTU383	0	0	0	0	0	0	0	0	0	1	2	6	17	6	9	7	3	9	7	18	8	13	19	27	27	24	30	32	26	32	15	16	21	d__Bacteria; p__Actinobacteria; c__Actinobacteria; o__Micromonosporales; f__Micromonosporaceae; g__Longispora
OTU384	0	0	0	0	0	0	0	0	2	30	34	35	30	20	34	15	16	15	17	14	18	18	21	14	6	5	8	3	5	9	2	2	1	d__Bacteria; p__Actinobacteria; c__Acidimicrobiia; o__Microtrichales; f__uncultured; g__norank; s__uncultured Acidimicrobidae bacterium
OTU385	0	0	0	1	0	0	0	1	0	72	60	82	55	14	19	21	16	15	18	20	17	0	0	0	0	0	0	0	0	0	0	0	0	d__Bacteria; p__Firmicutes; c__Bacilli; o__Bacillales; f__Thermoactinomycetaceae; g__uncultured; s__uncultured bacterium
OTU386	10	32	19	19	17	19	26	25	24	0	0	0	22	19	6	28	14	16	2	5	0	0	0	0	10	8	15	10	18	13	3	2	3	d__Bacteria; p__Proteobacteria; c__Alphaproteobacteria; o__Caulobacterales; f__Caulobacteraceae; g__Brevundimonas
OTU387	1	5	0	10	12	13	33	25	43	0	0	0	4	3	1	9	11	5	21	18	14	0	1	0	9	10	3	25	15	19	22	18	15	d__Bacteria; p__Actinobacteria; c__Actinobacteria; o__Micrococcales; f__Microbacteriaceae; g__Lysinimonas; s__metagenome
OTU388	30	44	9	13	5	5	3	6	3	0	0	0	33	23	32	10	14	10	16	8	14	0	0	0	23	14	22	9	9	9	5	3	1	d__Bacteria; p__Bacteroidetes; c__Bacteroidia; o__Flavobacteriales; f__Flavobacteriaceae; g__Flavobacterium; s__Flavobacterium nitrogenifigens
OTU389	0	0	0	0	0	2	0	0	0	11	12	17	39	8	28	14	12	15	11	18	21	19	18	29	9	10	8	10	12	16	9	5	12	d__Bacteria; p__Firmicutes; c__Bacilli; o__uncultured; f__norank; g__norank
OTU390	91	76	87	12	17	13	8	20	11	0	0	0	11	2	2	2	1	1	0	0	0	0	0	0	8	4	13	1	0	0	0	2	1	d__Bacteria; p__Bacteroidetes; c__Bacteroidia; o__Flavobacteriales; f__Flavobacteriaceae; g__Flavobacterium; s__uncultured bacterium
OTU391	0	0	0	0	0	0	0	0	0	10	8	5	15	7	12	15	6	12	11	7	6	50	38	37	16	4	15	12	15	19	7	11	7	d__Bacteria; p__Firmicutes; c__Bacilli; o__Bacillales; f__Thermoactinomycetaceae; g__Planifilum; s__uncultured compost bacterium
OTU392	0	0	1	0	0	0	1	0	0	6	2	7	13	3	6	3	1	5	2	4	2	47	34	53	17	13	16	15	27	27	17	5	13	d__Bacteria; p__Firmicutes; c__Bacilli; o__Bacillales; f__Bacillaceae; g__uncultured; s__uncultured bacterium
OTU393	0	0	0	0	0	0	0	0	0	3	6	1	14	7	4	2	2	1	4	5	1	75	54	90	11	8	5	7	8	12	1	3	2	d__Bacteria; p__Proteobacteria; c__Gammaproteobacteria; o__Methylococcales; f__Methylococcaceae; g__uncultured; s__uncultured bacterium
OTU394	8	8	11	11	23	15	22	50	32	0	0	0	0	0	0	31	25	9	27	24	24	0	0	0	0	0	0	6	4	9	18	14	29	d__Bacteria; p__Bacteroidetes; c__Bacteroidia; o__Sphingobacteriales; f__Sphingobacteriaceae; g__Pedobacter
OTU395	0	0	0	1	0	3	3	3	1	0	0	0	0	0	0	0	0	0	0	0	1	0	0	0	0	0	0	5	17	17	166	70	83	d__Bacteria; p__Proteobacteria; c__Alphaproteobacteria; o__Azospirillales; f__Azospirillaceae; g__Azospirillum; s__uncultured bacterium
OTU396	0	0	0	0	0	0	0	0	0	4	9	3	3	10	6	1	4	6	4	10	9	37	33	22	22	18	18	25	30	16	12	21	10	d__Bacteria; p__Actinobacteria; c__Actinobacteria; o__Streptosporangiales; f__Nocardiopsaceae; g__Thermobifida; s__Thermobifida fusca
OTU397	0	1	0	0	0	2	0	2	0	18	20	15	18	20	24	18	15	15	16	21	20	10	10	9	18	20	17	15	10	10	1	10	5	d__Bacteria; p__Firmicutes; c__Bacilli; o__Bacillales; f__Bacillaceae; g__Bacillus
OTU398	0	0	1	2	1	2	2	2	5	0	0	0	3	2	3	52	39	48	41	53	56	0	0	0	2	5	1	6	7	5	6	7	10	d__Bacteria; p__Planctomycetes; c__Phycisphaerae; o__Tepidisphaerales; f__WD2101 soil group; g__norank; s__uncultured bacterium
OTU399	1	0	0	1	3	0	2	0	0	15	12	11	3	3	7	5	10	10	2	7	6	51	38	47	10	6	5	9	16	13	14	12	13	d__Bacteria; p__Actinobacteria; c__Actinobacteria; o__Micrococcales; f__Cellulomonadaceae; g__Cellulomonas
OTU400	0	0	0	0	10	0	5	8	17	0	0	0	0	0	0	11	14	9	31	36	52	0	0	0	0	0	0	11	27	15	63	30	25	d__Bacteria; p__Planctomycetes; c__Planctomycetacia; o__Pirellulales; f__Pirellulaceae; g__Pirellula; s__Pirellula staleyi
OTU401	4	2	2	9	8	2	4	18	7	0	0	0	1	0	0	1	0	1	1	7	4	0	0	0	17	16	22	49	40	54	22	17	15	d__Bacteria; p__Firmicutes; c__Clostridia; o__Clostridiales; f__Peptococcaceae; g__Desulfosporosinus
OTU402	0	0	0	0	0	0	0	0	1	5	9	6	9	0	2	0	4	6	4	4	7	55	46	47	12	16	6	13	19	18	12	6	11	d__Bacteria; p__Proteobacteria; c__Deltaproteobacteria; o__Myxococcales; f__Vulgatibacteraceae; g__Vulgatibacter; s__uncultured compost bacterium
OTU403	0	0	0	0	0	0	0	0	0	6	7	9	9	7	9	10	3	8	5	12	9	37	31	44	22	14	16	21	15	17	4	16	8	d__Bacteria; p__Firmicutes; c__Bacilli; o__Bacillales; f__Bacillaceae; g__Bacillus; s__uncultured bacterium
OTU404	14	14	5	19	13	8	5	2	2	0	0	0	24	43	34	3	11	9	0	1	2	0	0	0	27	43	33	3	16	6	3	2	2	d__Bacteria; p__Proteobacteria; c__Gammaproteobacteria; o__Betaproteobacteriales; f__Burkholderiaceae; g__Delftia; s__uncultured organism
OTU405	0	0	0	0	0	1	3	0	2	0	0	0	1	0	0	7	9	13	17	20	27	0	0	0	4	2	3	32	24	25	47	53	65	d__Bacteria; p__Proteobacteria; c__Alphaproteobacteria; o__Rhizobiales; f__Rhizobiaceae; g__Mesorhizobium; s__metagenome
OTU406	0	0	0	0	0	0	0	0	0	1	1	0	2	0	0	1	2	2	10	7	7	0	0	0	1	1	1	58	61	55	54	43	28	d__Bacteria; p__Firmicutes; c__Clostridia; o__Clostridiales; f__Gracilibacteraceae; g__Gracilibacter; s__uncultured Gracilibacter sp.
OTU407	65	36	58	7	9	7	12	7	8	0	0	0	0	0	0	3	3	1	1	0	0	0	0	0	7	9	15	22	21	23	17	22	9	d__Bacteria; p__Proteobacteria; c__Alphaproteobacteria; o__Azospirillales; f__Azospirillaceae; g__Niveispirillum
OTU408	2	3	4	9	7	11	21	12	21	0	0	0	11	4	6	7	21	15	23	21	21	0	0	0	18	11	4	11	25	18	9	9	29	d__Bacteria; p__Proteobacteria; c__Alphaproteobacteria; o__Rhizobiales; f__Devosiaceae; g__Devosia
OTU409	0	0	0	0	0	0	0	0	0	40	36	45	34	21	18	15	10	17	34	30	29	10	9	6	1	2	4	0	1	1	1	0	1	d__Bacteria; p__Chloroflexi; c__Chloroflexia; o__Thermomicrobiales; f__AKYG1722; g__norank; s__uncultured bacterium
OTU410	0	0	0	0	0	0	0	0	0	54	64	59	28	26	18	9	11	15	20	21	23	1	1	2	0	1	0	0	0	0	0	0	0	d__Bacteria; p__Actinobacteria; c__Actinobacteria; o__Micrococcales; f__Intrasporangiaceae; g__Ornithinicoccus; s__uncultured compost bacterium
OTU411	5	0	1	2	7	3	3	1	2	1	4	3	4	10	2	3	1	2	2	2	0	16	23	18	14	13	13	52	42	40	13	11	13	d__Bacteria; p__Actinobacteria; c__Actinobacteria; o__Micrococcales; f__Cellulomonadaceae; g__Oerskovia
OTU412	0	0	0	0	1	0	0	0	0	1	1	3	3	1	0	2	0	1	2	1	1	79	90	92	2	2	0	1	2	3	0	0	2	d__Bacteria; p__Firmicutes; c__Bacilli; o__Bacillales; f__Thermoactinomycetaceae; g__Novibacillus; s__Novibacillus thermophilus
OTU413	0	0	0	0	0	0	0	0	1	2	3	0	20	5	12	7	5	9	2	4	9	10	9	3	58	54	49	14	19	13	6	9	7	d__Bacteria; p__Firmicutes; c__Bacilli; o__Bacillales; f__Planococcaceae; g__Planomicrobium
OTU414	0	0	0	0	0	0	0	0	0	14	18	12	42	31	36	29	18	29	27	30	39	7	4	5	2	1	3	3	5	2	1	0	0	d__Bacteria; p__Actinobacteria; c__Actinobacteria; o__Streptosporangiales; f__Streptosporangiaceae; g__Sphaerisporangium
OTU415	0	0	0	2	12	4	19	19	23	0	0	0	1	5	0	21	15	14	3	6	11	0	0	0	29	17	29	20	18	19	16	20	16	d__Bacteria; p__Proteobacteria; c__Alphaproteobacteria; o__Rhodospirillales; f__Rhodospirillaceae; g__uncultured; s__metagenome
OTU416	8	6	4	42	53	99	4	4	5	0	0	0	8	6	7	4	7	7	4	1	0	0	0	0	21	14	13	3	14	8	3	3	2	d__Bacteria; p__Proteobacteria; c__Alphaproteobacteria; o__Caulobacterales; f__Caulobacteraceae; g__Brevundimonas; s__uncultured bacterium
OTU417	0	0	0	0	0	0	1	1	0	0	0	0	0	0	0	0	0	0	0	0	0	0	0	0	0	0	0	88	73	53	43	34	11	d__Bacteria; p__Firmicutes; c__Clostridia; o__Clostridiales; f__Christensenellaceae; g__uncultured; s__uncultured bacterium
OTU418	11	15	12	25	28	24	53	55	56	0	2	1	1	3	9	2	10	6	5	6	2	0	0	0	1	5	2	3	8	10	6	1	4	d__Bacteria; p__Proteobacteria; c__Alphaproteobacteria; o__Sphingomonadales; f__Sphingomonadaceae; g__Sphingomonas
OTU419	0	1	0	0	0	0	0	0	0	0	0	0	12	17	16	12	25	25	21	7	12	0	0	0	38	36	29	9	9	16	15	20	8	d__Bacteria; p__Firmicutes; c__Bacilli; o__Bacillales; f__Paenibacillaceae; g__Cohnella
OTU420	2	1	1	55	26	32	76	23	76	0	0	0	0	0	0	5	12	14	4	3	13	0	0	0	0	0	0	0	0	0	2	1	0	Unclassified
OTU421	0	4	4	43	56	56	50	49	39	0	0	0	3	1	1	12	2	0	3	2	0	0	0	0	2	0	1	9	2	9	0	5	1	d__Bacteria; p__Proteobacteria; c__Alphaproteobacteria; o__Sphingomonadales; f__Sphingomonadaceae; g__Altererythrobacter
OTU422	0	0	0	0	0	0	0	0	0	3	11	10	17	11	9	12	6	9	9	8	4	16	22	12	13	13	17	20	19	26	13	15	16	d__Bacteria; p__Firmicutes; c__Bacilli; o__Bacillales; f__Bacillaceae; g__Bacillus; s__uncultured bacterium
OTU423	0	0	0	0	0	0	0	0	0	18	11	29	28	13	13	14	20	11	17	15	16	21	21	16	11	14	4	9	17	8	3	9	2	d__Bacteria; p__Deinococcus-Thermus; c__Deinococci; o__Deinococcales; f__Trueperaceae; g__Truepera; s__uncultured bacterium
OTU424	0	0	0	0	0	0	0	0	0	2	0	0	1	0	1	2	2	2	0	0	0	91	105	88	1	0	0	0	3	0	0	0	0	d__Bacteria; p__Firmicutes; c__Bacilli; o__Bacillales; f__Thermoactinomycetaceae; g__Novibacillus; s__Novibacillus thermophilus
OTU425	0	0	0	12	22	28	24	35	45	0	0	0	0	0	0	18	17	11	24	22	34	0	0	0	0	0	0	6	20	16	13	10	6	d__Bacteria; p__Planctomycetes; c__Planctomycetacia; o__Planctomycetales; f__uncultured; g__norank; s__metagenome
OTU426	15	10	10	35	37	29	34	18	14	0	0	0	12	11	6	12	13	16	18	15	12	0	0	0	7	4	8	4	3	1	4	2	0	d__Bacteria; p__Proteobacteria; c__Alphaproteobacteria; o__Rhizobiales; f__Rhizobiaceae; g__Allorhizobium-Neorhizobium-Pararhizobium-Rhizobium
OTU427	0	0	0	0	0	0	0	0	0	1	1	1	10	8	15	10	12	10	13	6	13	20	22	20	30	20	30	19	16	15	12	12	8	d__Bacteria; p__Firmicutes; c__Bacilli; o__Bacillales; f__Bacillaceae; g__Bacillus
OTU428	0	1	1	0	1	0	8	11	10	0	0	0	4	3	1	23	30	20	22	13	14	0	2	0	16	14	43	27	13	29	4	12	13	d__Bacteria; p__Proteobacteria; c__Alphaproteobacteria; o__Sphingomonadales; f__Sphingomonadaceae; g__Sphingopyxis; s__uncultured bacterium
OTU429	21	47	23	21	24	11	21	28	29	0	0	0	12	7	11	3	13	8	8	7	6	0	0	0	12	15	4	5	6	4	4	5	0	d__Bacteria; p__Proteobacteria; c__Alphaproteobacteria; o__Rhizobiales; f__Rhizobiaceae; g__Allorhizobium-Neorhizobium-Pararhizobium-Rhizobium
OTU430	0	0	0	0	0	0	0	1	0	0	0	0	0	0	0	0	0	0	0	0	0	0	0	0	0	1	1	108	66	49	29	32	18	d__Bacteria; p__Firmicutes; c__Clostridia; o__Clostridiales; f__Ruminococcaceae; g__Acetanaerobacterium
OTU431	2	5	5	5	4	8	1	1	5	1	0	0	7	38	22	23	31	10	7	5	10	0	1	0	30	27	21	9	12	5	3	6	4	d__Bacteria; p__Proteobacteria; c__Gammaproteobacteria; o__Pseudomonadales; f__Pseudomonadaceae; g__Pseudomonas
OTU432	0	0	0	0	2	2	0	1	2	1	1	1	1	2	3	20	22	19	9	17	16	9	9	8	1	2	3	39	30	28	24	14	19	d__Bacteria; p__Proteobacteria; c__Alphaproteobacteria; o__Sphingomonadales; f__Sphingomonadaceae; g__Altererythrobacter; s__uncultured bacterium
OTU433	8	8	8	40	45	42	52	51	49	0	0	0	2	3	1	3	1	1	2	2	1	0	0	0	1	0	1	3	3	7	2	6	4	d__Bacteria; p__Proteobacteria; c__Alphaproteobacteria; o__Rhizobiales; f__Xanthobacteraceae; g__Rhodopseudomonas; s__uncultured bacterium
OTU434	11	11	29	35	38	54	27	24	11	0	0	0	12	7	8	9	10	10	5	4	3	0	0	0	6	4	8	0	2	3	1	2	0	d__Bacteria; p__Firmicutes; c__Bacilli; o__Bacillales; f__Paenibacillaceae; g__Paenibacillus; s__uncultured bacterium
OTU435	0	0	0	0	0	0	0	0	0	27	50	37	6	37	41	25	12	9	24	29	21	2	1	1	0	0	0	0	0	0	1	0	0	d__Bacteria; p__Actinobacteria; c__Actinobacteria; o__Micrococcales; f__Intrasporangiaceae; g__Ornithinicoccus; s__uncultured compost bacterium
OTU436	0	0	0	0	0	0	0	0	0	55	45	52	47	32	25	21	14	24	13	14	24	0	1	1	0	0	0	0	0	0	0	0	0	d__Bacteria; p__Actinobacteria; c__Actinobacteria; o__Micrococcales; f__Intrasporangiaceae; g__Ornithinicoccus; s__uncultured compost bacterium
OTU437	1	0	0	13	9	5	47	20	20	0	0	0	0	2	6	9	21	23	21	30	52	0	0	0	1	0	2	4	13	3	15	6	8	d__Bacteria; p__Proteobacteria; c__Alphaproteobacteria; o__Rhizobiales; f__Rhizobiaceae; g__Mesorhizobium; s__metagenome
OTU438	0	0	0	0	0	0	0	0	0	70	71	72	20	10	13	13	9	8	11	16	13	3	4	10	0	1	2	0	1	0	1	0	0	d__Bacteria; p__Chloroflexi; c__Chloroflexia; o__Thermomicrobiales; f__JG30-KF-CM45; g__norank; s__uncultured bacterium
OTU439	6	3	1	15	15	18	23	18	24	0	0	0	10	8	3	20	15	14	16	20	20	0	0	0	4	2	6	9	7	16	10	15	6	d__Bacteria; p__Proteobacteria; c__Alphaproteobacteria; o__Sphingomonadales; f__Sphingomonadaceae; g__Sphingopyxis
OTU440	0	0	0	12	20	11	32	22	21	0	0	0	0	0	0	7	16	13	13	23	17	0	0	1	1	0	2	14	17	10	34	18	23	d__Bacteria; p__Proteobacteria; c__Alphaproteobacteria; o__Rhizobiales; f__Xanthobacteraceae; g__Pseudoxanthobacter
OTU441	22	14	33	19	19	18	15	19	12	0	0	0	10	5	4	5	12	5	5	5	6	0	0	0	14	16	14	9	7	9	6	4	3	d__Bacteria; p__Firmicutes; c__Bacilli; o__Bacillales; f__Paenibacillaceae; g__Paenibacillus; s__uncultured bacterium
OTU442	0	0	0	0	0	0	0	0	0	28	29	30	17	26	21	14	12	13	24	21	14	11	13	20	4	10	5	6	2	4	2	1	4	d__Bacteria; p__Chloroflexi; c__Chloroflexia; o__Thermomicrobiales; f__Thermomicrobiaceae; g__Sphaerobacter
OTU443	0	0	0	0	0	0	0	1	0	0	1	0	0	0	0	0	1	0	0	0	0	88	89	108	6	0	3	1	0	3	0	0	0	d__Bacteria; p__Bacteroidetes; c__Bacteroidia; o__Cytophagales; f__MWH-CFBk5; g__norank; s__uncultured compost bacterium
OTU444	0	0	0	0	0	1	0	0	0	11	10	17	5	8	10	4	7	4	3	4	4	49	27	37	16	14	6	18	20	23	1	7	0	d__Bacteria; p__Firmicutes; c__Bacilli; o__Bacillales; f__Paenibacillaceae; g__Paenibacillus
OTU445	0	0	0	10	10	4	35	33	32	0	0	0	13	4	6	20	18	28	35	26	24	0	0	0	1	0	1	10	4	10	8	2	2	d__Bacteria; p__Proteobacteria; c__Alphaproteobacteria; o__Rhizobiales; f__Xanthobacteraceae; g__Ancylobacter; s__metagenome
OTU446	0	1	0	12	4	11	35	12	19	0	0	0	6	2	2	13	12	11	15	10	11	0	0	0	7	9	11	23	25	26	19	18	14	d__Bacteria; p__Proteobacteria; c__Alphaproteobacteria; o__Rhizobiales; f__Beijerinckiaceae; g__Microvirga; s__Microvirga guangxiensis
OTU447	0	0	0	102	50	52	17	14	38	0	0	0	0	0	0	2	4	3	2	5	1	0	0	0	4	1	4	1	1	1	1	0	1	Unclassified
OTU448	0	3	4	0	0	0	0	0	0	0	0	0	31	29	30	4	7	3	1	6	3	0	0	0	30	30	39	13	15	26	8	14	6	d__Bacteria; p__Bacteroidetes; c__Bacteroidia; o__Flavobacteriales; f__Flavobacteriaceae; g__Flavobacterium; s__uncultured bacterium
OTU449	0	0	0	0	1	2	6	8	3	1	0	1	2	0	0	1	1	0	8	3	4	0	0	0	1	3	3	40	75	62	32	30	8	d__Bacteria; p__Firmicutes; c__Clostridia; o__Clostridiales; f__Family XIII; g__Anaerovorax; s__uncultured bacterium
OTU450	1	0	0	0	4	2	4	15	12	0	0	0	1	1	2	29	23	28	28	26	36	0	0	0	2	0	0	12	20	23	17	17	14	d__Bacteria; p__Hydrogenedentes; c__Hydrogenedentia; o__Hydrogenedentiales; f__Hydrogenedensaceae; g__norank; s__uncultured bacterium
OTU451	28	34	38	20	10	28	14	10	14	0	0	0	5	5	7	3	3	0	1	1	1	0	0	0	32	31	24	3	5	3	0	0	3	d__Bacteria; p__Proteobacteria; c__Gammaproteobacteria; o__Pseudomonadales; f__Pseudomonadaceae; g__Pseudomonas
OTU452	11	17	15	12	16	14	8	9	7	0	0	0	35	26	41	8	19	11	13	8	9	0	0	0	3	9	9	2	6	1	5	1	4	d__Bacteria; p__Proteobacteria; c__Alphaproteobacteria; o__Rhodobacterales; f__Rhodobacteraceae; g__Paracoccus
OTU453	0	0	0	2	1	2	16	19	16	0	0	0	0	1	4	13	9	13	24	12	23	0	0	0	10	3	5	18	28	14	33	25	23	d__Bacteria; p__Proteobacteria; c__Alphaproteobacteria; o__Rhizobiales; f__Rhizobiaceae; g__Mesorhizobium; s__metagenome
OTU454	0	0	0	0	0	0	0	0	0	36	34	37	1	0	1	0	3	0	0	2	0	53	78	50	1	3	2	0	0	0	0	0	1	d__Bacteria; p__Actinobacteria; c__Actinobacteria; o__Pseudonocardiales; f__Pseudonocardiaceae; g__Prauserella
OTU455	0	0	0	0	0	0	0	0	2	11	10	6	29	6	16	17	8	10	12	18	10	16	15	20	10	6	13	16	20	13	8	15	3	d__Bacteria; p__Firmicutes; c__Bacilli; o__Bacillales; f__Bacillaceae; g__Bacillus; s__uncultured bacterium
OTU456	1	0	1	1	1	1	1	3	1	0	0	0	1	0	2	0	2	1	4	0	4	0	0	0	13	19	16	85	51	51	11	10	0	d__Bacteria; p__Firmicutes; c__Clostridia; o__Clostridiales; f__Lachnospiraceae; g__Herbinix
OTU457	1	3	2	12	5	7	28	20	25	0	0	0	4	4	6	15	16	15	16	9	7	0	0	0	11	8	11	12	15	14	15	7	11	d__Bacteria; p__Proteobacteria; c__Alphaproteobacteria; o__Caulobacterales; f__Caulobacteraceae; g__Caulobacter; s__uncultured bacterium
OTU458	0	0	0	10	20	4	38	28	18	0	0	0	1	0	2	20	17	17	19	22	27	0	0	0	1	3	0	6	8	10	19	10	8	d__Bacteria; p__Proteobacteria; c__Alphaproteobacteria; o__uncultured; f__norank; g__norank; s__metagenome
OTU459	0	0	0	0	0	0	0	0	0	102	107	86	0	5	2	1	3	1	5	2	3	0	0	1	0	0	0	0	0	0	0	0	0	d__Bacteria; p__Actinobacteria; c__Acidimicrobiia; o__Actinomarinales; f__uncultured; g__norank; s__uncultured compost bacterium
OTU460	0	0	0	0	0	0	0	0	0	0	0	0	2	0	0	1	0	0	0	0	0	49	33	58	19	21	16	16	17	9	3	6	7	d__Bacteria; p__Proteobacteria; c__Deltaproteobacteria; o__Myxococcales; f__Sandaracinaceae; g__uncultured; s__uncultured bacterium
OTU461	0	0	0	0	0	0	1	0	2	18	3	7	29	37	36	20	26	27	27	23	32	2	2	3	2	0	0	2	1	0	0	1	1	d__Bacteria; p__Actinobacteria; c__Actinobacteria; o__Streptosporangiales; f__Streptosporangiaceae; g__Sphaerimonospora
OTU462	7	1	4	30	17	22	27	34	36	0	0	0	0	1	3	4	1	4	5	1	4	0	0	0	2	2	2	12	12	16	24	14	10	d__Bacteria; p__Proteobacteria; c__Alphaproteobacteria; o__Rhizobiales; f__Xanthobacteraceae; g__Starkeya; s__Starkeya novella
OTU463	0	0	0	0	0	0	0	0	0	0	0	0	0	0	0	0	0	0	0	0	0	0	0	0	18	16	12	78	58	58	15	7	8	d__Bacteria; p__Firmicutes; c__Negativicutes; o__Selenomonadales; f__Veillonellaceae; g__Sporomusa
OTU464	0	0	0	0	0	0	0	0	0	61	41	43	17	16	20	14	16	12	18	21	17	3	2	5	1	3	0	2	4	5	0	0	0	d__Bacteria; p__Verrucomicrobia; c__Verrucomicrobiae; o__Opitutales; f__Puniceicoccaceae
OTU465	1	3	7	29	20	20	18	24	33	0	0	0	0	0	0	6	5	5	17	12	11	0	0	0	1	3	1	16	15	7	20	15	13	d__Bacteria; p__Proteobacteria; c__Alphaproteobacteria; o__Rhizobiales; f__Xanthobacteraceae; g__Afipia; s__uncultured Afipia sp.
OTU466	0	0	0	0	0	0	0	0	0	10	11	8	9	12	10	10	6	7	7	13	4	6	10	15	5	7	9	17	17	17	25	28	44	d__Bacteria; p__Halanaerobiaeota; c__Halanaerobiia; o__Halanaerobiales; f__Halanaerobiaceae; g__Halocella; s__uncultured bacterium
OTU467	5	5	3	6	5	4	4	3	5	3	0	1	13	20	5	23	42	24	6	5	2	3	0	2	20	27	26	3	5	5	3	2	2	d__Bacteria; p__Proteobacteria; c__Gammaproteobacteria; o__Xanthomonadales; f__Xanthomonadaceae; g__Stenotrophomonas; s__Stenotrophomonas maltophilia
OTU468	57	56	64	3	7	11	1	3	1	0	0	0	4	12	2	2	3	3	0	0	0	0	0	0	30	28	26	2	0	0	0	1	0	d__Bacteria; p__Proteobacteria; c__Gammaproteobacteria; o__Betaproteobacteriales; f__Burkholderiaceae; g__Duganella; s__uncultured bacterium
OTU469	0	0	2	0	0	0	0	0	0	0	0	0	0	0	0	0	0	0	1	0	0	0	0	0	63	50	63	20	26	25	5	9	3	d__Bacteria; p__Proteobacteria; c__Gammaproteobacteria; o__Betaproteobacteriales; f__Rhodocyclaceae; g__Propionivibrio; s__uncultured bacterium
OTU470	52	60	87	11	10	8	7	12	8	0	0	0	1	0	3	1	2	1	1	5	3	0	0	0	1	0	3	0	8	1	9	8	13	d__Bacteria; p__Proteobacteria; c__Alphaproteobacteria; o__Rhizobiales; f__Rhizobiaceae; g__Ensifer
OTU471	0	0	0	17	24	19	76	47	60	0	0	0	3	2	1	3	6	5	10	6	3	0	0	0	6	5	4	4	7	6	1	3	4	d__Bacteria; p__Proteobacteria; c__Alphaproteobacteria; o__Rhizobiales; f__Xanthobacteraceae; g__uncultured; s__uncultured bacterium
OTU472	0	0	0	1	1	1	3	1	3	0	0	0	0	0	0	6	13	16	9	7	12	0	0	1	2	5	2	28	34	58	26	52	23	d__Bacteria; p__Proteobacteria; c__Gammaproteobacteria; o__Oceanospirillales; f__Pseudohongiellaceae; g__BIyi10; s__metagenome
OTU473	0	2	1	32	26	24	26	16	24	0	0	0	0	2	4	6	14	10	7	10	8	0	0	0	8	5	13	11	12	6	8	3	14	d__Bacteria; p__Proteobacteria; c__Alphaproteobacteria; o__Rhizobiales; f__Beijerinckiaceae; g__Methylocapsa; s__Methylocapsa palsarum
OTU474	0	0	0	0	0	0	0	0	0	3	9	6	9	0	7	3	3	2	2	7	0	50	65	69	5	13	1	3	7	2	5	4	3	d__Bacteria; p__Proteobacteria; c__Gammaproteobacteria; o__Pseudomonadales; f__Pseudomonadaceae; g__Pseudomonas; s__uncultured bacterium
OTU475	24	21	15	16	32	18	4	10	5	0	0	0	22	9	15	20	19	11	5	4	3	0	1	0	5	7	4	7	6	11	3	2	4	d__Bacteria; p__Bacteroidetes; c__Bacteroidia; o__Sphingobacteriales; f__Sphingobacteriaceae; g__Pedobacter
OTU476	0	0	0	0	0	0	0	0	0	11	11	13	11	5	16	8	5	7	6	7	7	29	28	27	11	11	9	8	18	14	5	4	0	d__Bacteria; p__Firmicutes; c__Bacilli; o__Bacillales; f__Paenibacillaceae; g__Paenibacillus
OTU477	0	0	0	3	3	3	5	79	103	0	0	0	0	0	0	51	0	1	0	6	4	0	0	0	0	0	0	2	2	2	5	1	48	d__Bacteria; p__Proteobacteria; c__Alphaproteobacteria; o__Caulobacterales; f__Hyphomonadaceae; g__Hyphomonas; s__uncultured bacterium
OTU478	0	0	0	0	0	0	0	0	0	1	0	0	0	0	0	0	0	0	0	0	0	0	0	0	33	19	31	40	37	41	38	19	11	d__Bacteria; p__Tenericutes; c__Mollicutes; o__Haloplasmatales; f__Haloplasmataceae; g__Haloplasma
OTU479	0	0	0	0	3	4	7	13	9	0	0	0	0	0	0	31	27	37	36	31	36	0	0	0	0	2	1	6	4	5	12	10	19	d__Bacteria; p__Proteobacteria; c__Gammaproteobacteria; o__Betaproteobacteriales; f__Methylophilaceae; g__Methylotenera; s__uncultured soil bacterium
OTU480	0	0	0	0	0	0	0	0	0	50	28	63	19	11	15	17	15	16	16	13	25	4	7	6	0	0	0	0	0	0	0	0	0	d__Bacteria; p__Chloroflexi; c__Chloroflexia; o__Thermomicrobiales; f__JG30-KF-CM45; g__norank; s__uncultured bacterium
OTU481	0	0	0	0	0	0	0	0	0	45	53	47	29	17	22	17	19	20	11	16	14	0	0	0	0	0	1	0	0	0	0	0	0	d__Bacteria; p__Actinobacteria; c__Actinobacteria; o__Micrococcales; f__Intrasporangiaceae; g__Ornithinicoccus; s__uncultured compost bacterium
OTU482	0	0	0	0	0	0	0	0	0	0	0	0	0	0	0	19	6	25	4	7	22	0	0	0	0	0	0	29	45	32	54	33	20	d__Bacteria; p__Bacteroidetes; c__Bacteroidia; o__Flavobacteriales; f__Flavobacteriaceae; g__Flavobacterium; s__uncultured bacterium
OTU483	0	0	0	0	1	0	0	0	0	15	11	11	29	12	11	17	10	9	14	16	14	14	10	19	8	6	5	9	10	10	8	9	5	d__Bacteria; p__Firmicutes; c__Limnochordia; o__Limnochordales; f__Limnochordaceae; g__norank; s__uncultured bacterium
OTU484	0	0	0	13	20	8	19	14	17	0	0	0	2	4	2	16	11	16	13	22	20	0	0	0	4	0	1	5	16	16	19	17	16	d__Bacteria; p__Proteobacteria; c__Alphaproteobacteria; o__Rhizobiales; f__Beijerinckiaceae
OTU485	20	33	18	17	12	15	30	21	12	0	0	0	13	4	11	2	5	2	4	1	2	0	0	0	11	7	6	7	9	6	9	17	5	d__Bacteria; p__Proteobacteria; c__Alphaproteobacteria; o__Sphingomonadales; f__Sphingomonadaceae; g__Sphingobium
OTU486	0	4	2	0	0	0	0	0	1	2	0	0	0	2	2	1	1	1	1	5	4	0	0	0	11	19	14	47	42	47	24	36	13	d__Bacteria; p__Firmicutes; c__Clostridia; o__Clostridiales; f__Family XI; g__Sedimentibacter; s__uncultured bacterium
OTU487	0	0	0	0	0	0	0	0	0	81	64	56	10	19	9	5	3	1	7	4	6	6	8	6	0	0	0	0	1	0	0	0	0	d__Bacteria; p__Actinobacteria; c__Actinobacteria; o__Micrococcales; f__Promicromonosporaceae; g__Myceligenerans
OTU488	0	0	0	9	13	5	25	41	44	0	0	0	0	0	0	17	12	18	12	14	17	0	0	0	0	0	0	6	4	3	7	26	17	d__Bacteria; p__Planctomycetes; c__Planctomycetacia; o__Planctomycetales; f__Rubinisphaeraceae; g__SH-PL14; s__uncultured bacterium
OTU489	0	0	0	6	10	7	13	16	22	0	0	0	0	0	0	18	28	24	57	42	52	0	0	0	0	0	0	0	0	0	0	0	0	d__Bacteria; p__Cyanobacteria; c__Oxyphotobacteria; o__Oxyphotobacteria Incertae Sedis; f__Unknown Family; g__Leptolyngbya ANT.L67.1; s__uncultured cyanobacterium
OTU490	0	0	0	0	0	0	0	0	0	2	3	7	16	8	4	8	3	11	8	11	10	17	7	16	10	15	18	20	15	22	7	9	15	d__Bacteria; p__Actinobacteria; c__Actinobacteria; o__Streptosporangiales; f__Nocardiopsaceae; g__Thermobifida; s__Thermobifida fusca
OTU491	0	0	0	0	1	0	0	0	0	4	7	3	10	3	11	10	8	7	9	11	17	10	24	19	14	15	16	16	19	15	13	9	9	d__Bacteria; p__Actinobacteria; c__Actinobacteria; o__Pseudonocardiales; f__Pseudonocardiaceae; g__Saccharomonospora; s__Saccharomonospora glauca
OTU492	0	0	0	0	0	1	6	0	0	0	0	0	1	0	0	4	2	4	6	4	7	0	0	0	20	17	12	35	37	52	16	17	14	d__Bacteria; p__Bacteroidetes; c__Bacteroidia; o__Bacteroidales; f__Prolixibacteraceae; g__WCHB1-32
OTU493	0	0	0	0	0	0	0	10	11	0	0	0	0	0	0	11	9	9	22	24	21	0	0	0	0	1	1	14	17	22	49	35	34	d__Bacteria; p__Proteobacteria; c__Alphaproteobacteria; o__Micropepsales; f__Micropepsaceae; g__uncultured
OTU494	0	0	0	0	0	0	0	0	0	0	0	1	1	0	0	1	2	0	2	2	1	69	79	69	1	1	1	1	0	2	3	0	0	d__Bacteria; p__Firmicutes; c__Bacilli; o__Bacillales; f__Thermoactinomycetaceae; g__Planifilum; s__uncultured bacterium
OTU495	13	7	12	18	11	29	28	23	24	0	0	0	2	4	0	7	6	5	2	1	1	0	0	0	0	3	2	8	3	8	26	28	29	d__Bacteria; p__Proteobacteria; c__Gammaproteobacteria; o__Betaproteobacteriales; f__Burkholderiaceae; g__uncultured
OTU496	0	0	0	4	8	6	56	23	44	0	0	0	1	2	1	10	26	10	5	12	9	0	0	0	9	0	2	8	17	11	6	10	2	d__Bacteria; p__Proteobacteria; c__Gammaproteobacteria; o__Xanthomonadales; f__Xanthomonadaceae; g__Pseudoxanthomonas
OTU497	0	0	0	3	1	0	1	5	3	0	0	0	0	0	0	7	7	7	54	38	72	0	0	0	0	0	0	1	3	5	32	19	16	d__Bacteria; p__Bacteroidetes; c__Bacteroidia; o__Cytophagales; f__Microscillaceae; g__uncultured
OTU498	1	5	10	13	11	27	11	9	6	1	0	0	7	4	3	2	10	5	3	4	6	8	11	16	10	12	20	13	11	14	8	6	5	d__Bacteria; p__Actinobacteria; c__Actinobacteria; o__Micrococcales; f__Microbacteriaceae; g__Microbacterium; s__Microbacterium profundi
OTU499	1	0	1	8	17	14	7	13	7	0	0	0	4	5	2	18	22	25	14	14	20	0	0	0	3	2	3	9	19	21	8	12	10	d__Bacteria; p__Proteobacteria; c__Gammaproteobacteria; o__Betaproteobacteriales; f__Burkholderiaceae; g__Hydrogenophaga; s__uncultured bacterium
OTU500	0	0	0	2	2	2	4	1	4	8	9	10	12	11	9	17	12	16	16	22	12	12	19	6	3	5	4	16	5	7	9	4	4	d__Bacteria; p__Proteobacteria; c__Alphaproteobacteria; o__Rhizobiales; f__Rhizobiaceae; g__Pseudaminobacter; s__uncultured bacterium
OTU501	0	0	0	0	0	0	0	0	0	0	0	0	0	0	0	0	0	0	0	0	0	109	81	60	0	0	0	0	0	0	0	0	0	d__Bacteria; p__Firmicutes; c__Bacilli; o__Bacillales; f__Thermoactinomycetaceae; g__Novibacillus; s__Novibacillus thermophilus
OTU502	41	23	30	30	31	19	10	2	9	0	0	0	28	9	14	8	8	5	1	3	1	0	0	0	0	2	0	3	4	2	1	0	0	d__Bacteria; p__Proteobacteria; c__Alphaproteobacteria; o__Rhodobacterales; f__Rhodobacteraceae; g__Frigidibacter
OTU503	0	0	0	0	0	0	0	0	0	31	36	47	25	21	15	23	16	17	22	19	18	0	0	0	0	0	0	0	0	0	0	0	1	d__Bacteria; p__Actinobacteria; c__Actinobacteria; o__Micrococcales; f__Intrasporangiaceae; g__Ornithinicoccus; s__uncultured compost bacterium
OTU504	0	0	0	0	0	0	0	0	0	0	0	0	0	0	0	0	0	0	0	0	0	60	60	102	0	1	0	0	0	0	2	1	0	d__Bacteria; p__Proteobacteria; c__Gammaproteobacteria; o__Cellvibrionales; f__Cellvibrionaceae; g__Cellvibrio; s__uncultured Cellvibrio sp.
OTU505	1	0	0	0	0	1	0	0	0	0	0	0	1	2	0	0	0	0	0	0	0	0	0	0	64	127	64	5	0	1	0	0	0	d__Bacteria; p__Proteobacteria; c__Gammaproteobacteria; o__Enterobacteriales; f__Enterobacteriaceae; g__Pectobacterium; s__Pectobacterium carotovorum subsp. brasiliense
OTU506	0	0	0	0	1	3	0	1	3	0	0	0	0	0	0	2	3	6	18	27	10	0	0	0	0	0	0	16	40	14	80	34	30	d__Bacteria; p__Bacteroidetes; c__Bacteroidia; o__Flavobacteriales; f__Flavobacteriaceae; g__Arenibacter; s__uncultured bacterium
OTU507	7	5	7	3	2	5	3	1	1	0	0	0	40	19	18	26	16	22	13	12	18	0	0	0	6	8	18	2	4	7	3	2	0	d__Bacteria; p__Bacteroidetes; c__Bacteroidia; o__Flavobacteriales; f__Flavobacteriaceae; g__Flavobacterium; s__Flavobacterium flevense
OTU508	0	0	0	0	0	0	0	0	0	0	0	0	0	0	0	0	0	0	0	0	0	0	0	0	0	0	0	23	31	26	93	59	34	d__Bacteria; p__Bacteroidetes; c__Bacteroidia; o__Sphingobacteriales; f__Lentimicrobiaceae; g__Lentimicrobium; s__uncultured bacterium
OTU509	0	0	0	0	0	0	0	0	0	3	1	0	1	1	1	0	0	1	0	0	2	72	70	82	1	1	0	1	2	1	0	1	0	d__Bacteria; p__Firmicutes; c__Bacilli; o__Bacillales; f__Thermoactinomycetaceae; g__Novibacillus; s__uncultured bacterium
OTU510	0	0	0	0	0	0	0	0	0	3	2	4	6	2	3	4	3	6	4	9	3	23	26	17	10	11	10	22	17	17	7	13	12	d__Bacteria; p__Actinobacteria; c__Actinobacteria; o__Streptosporangiales; f__Nocardiopsaceae; g__Thermobifida; s__Thermobifida fusca
OTU511	0	0	0	0	0	0	0	0	0	11	5	7	31	12	18	21	14	13	7	16	9	7	10	19	6	6	8	8	6	5	5	14	8	d__Bacteria; p__Firmicutes; c__Clostridia; o__Clostridiales; f__Caldicoprobacteraceae; g__Caldicoprobacter; s__uncultured bacterium
OTU512	0	0	2	0	0	0	0	0	0	1	6	2	12	4	5	3	2	5	2	9	8	27	36	32	7	13	13	11	10	15	10	10	7	d__Bacteria; p__Firmicutes; c__Bacilli; o__Bacillales; f__Bacillaceae; g__Bacillus
OTU513	1	3	1	5	4	5	5	11	6	0	0	0	0	0	0	3	0	3	1	6	5	0	0	0	9	18	7	42	38	36	15	15	13	d__Bacteria; p__Firmicutes; c__Clostridia; o__Clostridiales; f__Peptococcaceae; g__Desulfosporosinus; s__uncultured bacterium
OTU514	8	9	18	2	13	17	45	30	24	1	0	0	7	1	7	0	4	6	11	6	6	0	0	0	18	15	6	3	1	6	3	0	2	d__Bacteria; p__Proteobacteria; c__Gammaproteobacteria; o__Betaproteobacteriales; f__Burkholderiaceae; g__Acidovorax; s__uncultured bacterium
OTU515	0	0	0	12	12	17	10	11	7	0	0	0	5	0	1	11	14	11	7	8	15	0	0	0	8	3	7	13	27	14	9	19	16	d__Bacteria; p__Proteobacteria; c__Alphaproteobacteria; o__Rhizobiales; f__Beijerinckiaceae; g__alphaI cluster
OTU516	0	0	0	0	0	0	0	0	0	3	0	1	0	0	0	0	1	3	0	0	1	54	48	74	6	6	7	8	13	12	7	2	0	d__Bacteria; p__Actinobacteria; c__Actinobacteria; o__Micrococcales; f__Microbacteriaceae; g__Microbacterium
OTU517	0	0	0	0	2	0	8	4	5	0	0	0	1	0	2	11	8	9	10	12	17	0	0	0	0	0	1	39	22	32	18	20	25	d__Bacteria; p__Proteobacteria; c__Alphaproteobacteria; o__Caulobacterales; f__Caulobacteraceae; g__uncultured; s__uncultured bacterium
OTU518	42	25	16	2	3	7	0	2	2	0	0	0	45	20	18	2	4	5	0	1	0	0	0	0	7	21	23	5	5	0	1	1	1	d__Bacteria; p__Bacteroidetes; c__Bacteroidia; o__Flavobacteriales; f__Weeksellaceae; g__Chryseobacterium
OTU519	0	0	0	0	0	0	0	0	0	1	3	1	4	0	3	0	0	5	0	0	3	49	40	63	11	8	9	5	10	9	7	3	5	d__Bacteria; p__Proteobacteria; c__Gammaproteobacteria; o__Methylococcales; f__Methylococcaceae; g__uncultured; s__uncultured bacterium
OTU520	0	0	0	13	20	7	4	5	7	0	0	0	0	0	0	7	1	11	36	74	64	0	0	0	0	0	0	0	4	4	3	4	1	d__Bacteria; p__Cyanobacteria; c__Oxyphotobacteria; o__Oxyphotobacteria Incertae Sedis; f__Unknown Family; g__Leptolyngbya ANT.L52.2; s__uncultured bacterium
OTU521	0	0	0	0	0	0	0	0	0	17	24	23	25	20	26	7	13	17	17	19	17	8	6	6	3	0	1	0	1	2	1	1	2	d__Bacteria; p__Actinobacteria; c__Actinobacteria; o__Micromonosporales; f__Micromonosporaceae; g__Longispora; s__uncultured bacterium
OTU522	0	2	0	0	0	0	0	0	0	0	1	1	16	5	10	1	2	1	0	4	5	2	3	2	32	31	22	19	26	23	15	24	10	d__Bacteria; p__Firmicutes; c__Bacilli; o__Bacillales; f__Planococcaceae; g__Psychrobacillus; s__Psychrobacillus psychrodurans
OTU523	1	2	1	29	33	23	15	16	24	0	0	0	1	0	3	7	1	7	3	5	7	0	0	0	5	4	11	11	7	8	11	15	3	d__Bacteria; p__Proteobacteria; c__Alphaproteobacteria; o__Acetobacterales; f__Acetobacteraceae; g__Roseomonas
OTU524	0	0	2	1	2	0	6	1	1	0	0	0	1	0	0	10	13	12	8	15	11	0	0	0	6	10	13	38	17	32	17	18	14	d__Bacteria; p__Proteobacteria; c__Gammaproteobacteria; o__Xanthomonadales; f__Xanthomonadaceae; g__Pseudoxanthomonas
OTU525	0	0	0	1	0	1	7	2	1	0	0	0	5	2	4	27	37	30	15	8	6	0	0	0	17	8	14	10	15	13	14	14	7	d__Bacteria; p__Firmicutes; c__Bacilli; o__Bacillales; f__Paenibacillaceae; g__Cohnella
OTU526	6	4	9	1	3	5	1	5	9	0	0	0	7	13	14	28	22	14	2	6	4	1	0	1	27	27	23	5	2	0	0	2	1	d__Bacteria; p__Proteobacteria; c__Gammaproteobacteria; o__Pseudomonadales; f__Pseudomonadaceae; g__Pseudomonas
OTU527	0	0	0	0	0	0	1	0	1	0	3	0	0	0	0	8	5	4	15	12	16	0	0	0	0	0	0	38	22	35	32	33	27	d__Bacteria; p__Proteobacteria; c__Alphaproteobacteria; o__Rickettsiales; f__Mitochondria; g__norank; s__metagenome
OTU528	0	0	0	0	3	0	0	0	0	12	18	10	7	6	7	6	5	5	11	4	6	19	25	28	5	7	6	11	6	7	5	7	4	d__Bacteria; p__Firmicutes; c__Bacilli; o__Bacillales; f__Paenibacillaceae; g__Paenibacillus
OTU529	0	0	0	1	3	0	3	7	7	0	0	0	0	0	0	20	4	15	16	16	19	0	0	0	1	0	0	19	31	22	23	12	19	d__Bacteria; p__Cyanobacteria; c__Oxyphotobacteria; o__Chloroplast; f__norank; g__norank
OTU530	8	15	10	18	23	17	29	19	22	0	0	0	10	5	6	8	10	10	8	5	8	0	0	0	7	2	0	4	2	10	8	4	5	d__Bacteria; p__Proteobacteria; c__Alphaproteobacteria; o__Rhizobiales; f__Rhizobiaceae; g__Shinella
OTU531	16	22	22	9	23	17	5	4	5	0	0	0	12	11	15	0	2	2	0	0	1	0	0	0	21	28	20	6	4	2	1	1	0	d__Bacteria; p__Proteobacteria; c__Gammaproteobacteria; o__Betaproteobacteriales; f__Burkholderiaceae; g__Janthinobacterium
OTU532	0	0	0	10	5	10	10	13	12	0	1	0	0	2	1	11	7	11	32	20	22	0	1	1	0	0	0	11	8	6	18	20	18	d__Bacteria; p__Proteobacteria; c__Alphaproteobacteria; o__Rhizobiales; f__Rhizobiales Incertae Sedis; g__Bauldia
OTU533	0	0	0	18	36	11	50	38	61	0	0	0	0	0	0	0	0	0	15	9	4	0	0	0	0	1	1	2	3	15	1	3	4	d__Bacteria; p__Proteobacteria; c__Alphaproteobacteria; o__Sphingomonadales; f__Sphingomonadaceae; g__Altererythrobacter; s__uncultured bacterium
OTU534	0	0	0	2	2	0	7	8	13	0	0	0	0	2	0	12	11	12	25	35	31	0	0	0	0	0	0	7	9	11	18	14	24	d__Bacteria; p__Verrucomicrobia; c__Verrucomicrobiae; o__Opitutales; f__Opitutaceae; g__Lacunisphaera
OTU535	3	10	6	6	3	1	4	2	6	0	0	0	9	21	3	16	26	22	3	3	5	0	1	0	3	0	0	3	5	7	28	35	35	d__Bacteria; p__Proteobacteria; c__Alphaproteobacteria; o__Rhizobiales; f__Rhizobiaceae; g__Allorhizobium-Neorhizobium-Pararhizobium-Rhizobium
OTU536	0	0	0	0	0	0	0	0	0	4	1	3	5	22	37	24	28	24	28	26	32	0	0	0	1	1	0	0	0	0	0	0	1	d__Bacteria; p__Actinobacteria; c__Actinobacteria; o__Micrococcales; f__Intrasporangiaceae; g__Ornithinicoccus; s__uncultured compost bacterium
OTU537	0	0	0	0	0	0	0	0	0	12	10	7	6	7	8	2	2	7	1	3	2	42	41	39	2	1	7	3	4	5	3	4	5	d__Bacteria; p__Actinobacteria; c__Actinobacteria; o__Micrococcales; f__Cellulomonadaceae; g__Pseudactinotalea
OTU538	0	0	0	0	0	0	0	0	0	77	68	80	0	3	2	2	1	2	7	9	9	2	0	0	0	0	0	0	0	0	0	0	0	d__Bacteria; p__Chloroflexi; c__Chloroflexia; o__Thermomicrobiales; f__JG30-KF-CM45; g__norank; s__uncultured bacterium
OTU539	0	0	0	1	1	0	1	6	9	0	0	0	0	0	1	24	16	30	44	36	47	0	0	0	0	0	0	0	0	1	13	9	10	d__Bacteria; p__Gemmatimonadetes; c__Gemmatimonadetes; o__Gemmatimonadales; f__Gemmatimonadaceae; g__Gemmatimonas; s__Gemmatimonas phototrophica
OTU540	0	0	0	13	14	13	56	45	89	0	0	0	0	0	0	2	1	1	6	18	6	0	0	0	0	0	0	1	0	0	1	0	0	d__Bacteria; p__Cyanobacteria; c__Oxyphotobacteria; o__Chloroplast; f__norank; g__norank
OTU541	0	0	0	0	1	0	0	0	0	0	2	2	0	2	0	0	1	0	1	1	3	75	71	49	1	0	1	0	0	0	0	1	0	d__Bacteria; p__Firmicutes; c__Bacilli; o__Bacillales; f__Thermoactinomycetaceae; g__Novibacillus; s__Novibacillus thermophilus
OTU542	11	21	12	13	18	10	7	4	6	0	0	0	12	8	18	10	6	11	3	1	3	0	0	0	18	32	13	1	6	4	0	5	0	d__Bacteria; p__Proteobacteria; c__Gammaproteobacteria; o__Pseudomonadales; f__Pseudomonadaceae; g__Pseudomonas
OTU543	0	0	0	3	0	3	6	11	23	0	0	0	2	0	3	19	10	8	6	10	6	0	0	0	19	9	13	8	10	15	21	13	11	d__Bacteria; p__Bacteroidetes; c__Bacteroidia; o__Flavobacteriales; f__Crocinitomicaceae; g__Fluviicola; s__uncultured bacterium
OTU544	6	20	13	7	14	20	10	8	8	1	1	0	12	7	11	8	6	9	6	2	2	0	6	7	9	6	13	3	7	5	5	7	3	d__Bacteria; p__Actinobacteria; c__Actinobacteria; o__Micrococcales; f__Microbacteriaceae; g__Microbacterium
OTU545	12	13	14	8	6	9	8	6	15	0	0	0	5	8	13	14	15	6	2	0	0	0	0	0	25	21	20	1	1	2	0	0	2	d__Bacteria; p__Proteobacteria; c__Gammaproteobacteria; o__Pseudomonadales; f__Pseudomonadaceae; g__Pseudomonas
OTU546	0	0	0	0	0	0	0	0	0	33	27	32	13	21	13	18	23	17	15	29	17	0	0	1	0	0	0	0	0	0	0	0	1	d__Bacteria; p__Bacteroidetes; c__Rhodothermia; o__Rhodothermales; f__Rhodothermaceae; g__uncultured; s__uncultured bacterium
OTU547	1	2	0	4	3	9	6	20	8	0	0	0	3	0	1	13	11	8	8	6	7	0	0	0	1	1	4	15	25	23	24	20	18	d__Bacteria; p__Bacteroidetes; c__Bacteroidia; o__Sphingobacteriales; f__Sphingobacteriaceae; g__Arcticibacter
OTU548	0	0	0	0	0	0	0	0	0	1	0	0	0	1	0	1	0	0	0	0	0	90	75	37	1	0	1	1	1	1	1	0	0	d__Bacteria; p__Firmicutes; c__Bacilli; o__Bacillales; f__Thermoactinomycetaceae; g__Novibacillus; s__Novibacillus thermophilus
OTU549	36	50	35	9	10	13	15	6	14	1	0	0	10	7	5	3	5	3	3	4	4	0	0	0	2	1	1	0	1	0	3	1	1	d__Bacteria; p__Proteobacteria; c__Alphaproteobacteria; o__Rhizobiales; f__Rhizobiaceae; g__Allorhizobium-Neorhizobium-Pararhizobium-Rhizobium
OTU550	56	50	58	2	3	4	2	0	0	0	0	0	5	2	6	0	1	1	0	1	0	0	0	0	13	20	18	0	0	1	0	0	0	d__Bacteria; p__Proteobacteria; c__Gammaproteobacteria; o__Betaproteobacteriales; f__Burkholderiaceae; g__Duganella; s__uncultured bacterium
OTU551	0	0	0	7	10	5	27	26	38	0	0	0	0	0	0	9	4	10	9	8	18	0	0	0	0	0	0	14	18	14	7	1	5	d__Bacteria; p__Planctomycetes; c__Planctomycetacia; o__Isosphaerales; f__Isosphaeraceae; g__Singulisphaera; s__uncultured bacterium
OTU552	0	0	0	0	7	1	7	11	10	0	0	0	0	0	0	28	14	9	24	9	23	0	0	0	0	0	0	12	10	12	29	18	16	d__Bacteria; p__Bacteroidetes; c__Bacteroidia; o__Sphingobacteriales; f__env.OPS 17; g__norank; s__uncultured bacterium
OTU553	0	0	0	0	0	0	0	0	0	23	23	26	17	16	33	12	15	20	11	16	21	0	1	0	0	0	0	0	0	0	0	0	0	d__Bacteria; p__Proteobacteria; c__Gammaproteobacteria; o__Betaproteobacteriales; f__Burkholderiaceae; g__Limnobacter; s__uncultured bacterium
OTU554	0	0	0	0	0	0	0	0	0	32	18	23	24	17	32	16	12	12	17	21	25	0	1	0	0	0	0	0	0	0	0	0	0	d__Bacteria; p__Proteobacteria; c__Deltaproteobacteria; o__Myxococcales; f__BIrii41; g__norank
OTU555	0	0	0	0	0	2	6	8	10	0	0	0	0	0	0	15	9	11	22	15	12	1	1	0	0	0	0	13	13	13	22	26	29	d__Bacteria; p__Planctomycetes; c__Planctomycetacia; o__Pirellulales; f__Pirellulaceae; g__Pir4 lineage; s__uncultured bacterium
OTU556	0	0	0	0	0	0	0	0	0	0	0	1	2	0	0	0	0	0	0	0	0	68	60	64	1	1	0	0	1	0	0	0	0	d__Bacteria; p__Firmicutes; c__Bacilli; o__Bacillales; f__Thermoactinomycetaceae; g__Planifilum; s__uncultured bacterium
OTU557	23	19	20	13	11	22	9	1	0	0	0	0	5	11	9	7	8	10	1	1	0	0	0	0	15	32	20	4	2	4	0	0	0	d__Bacteria; p__Proteobacteria; c__Gammaproteobacteria; o__Betaproteobacteriales; f__Burkholderiaceae; g__Massilia; s__uncultured bacterium
OTU558	0	0	0	0	0	0	0	0	0	74	79	69	0	5	7	5	3	1	7	1	2	0	0	0	0	0	0	0	0	0	0	0	0	d__Bacteria; p__Actinobacteria; c__Acidimicrobiia; o__Actinomarinales; f__uncultured; g__norank; s__uncultured bacterium
OTU559	0	0	0	0	0	0	0	0	0	13	12	11	16	12	8	4	6	6	9	11	10	20	20	15	4	0	4	8	7	14	4	6	3	d__Bacteria; p__Firmicutes; c__Bacilli; o__Bacillales; f__Paenibacillaceae
OTU560	11	6	12	8	3	4	5	11	5	0	0	0	4	9	13	5	17	11	12	5	22	0	0	0	10	6	11	8	10	5	12	16	5	d__Bacteria; p__Proteobacteria; c__Gammaproteobacteria; o__Betaproteobacteriales; f__Burkholderiaceae; g__Xylophilus; s__uncultured bacterium
OTU561	0	0	0	0	0	0	0	0	0	4	4	11	6	7	12	3	2	2	6	2	6	26	37	37	7	2	2	8	4	5	6	4	3	d__Bacteria; p__Firmicutes; c__Bacilli; o__Bacillales; f__Paenibacillaceae; g__Paenibacillus
OTU562	0	0	0	0	0	0	0	0	0	31	22	19	14	20	16	11	20	13	18	14	19	7	5	6	2	0	0	0	1	0	1	0	0	d__Bacteria; p__Proteobacteria; c__Gammaproteobacteria; o__Betaproteobacteriales; f__Burkholderiaceae; g__Limnobacter; s__uncultured bacterium
OTU563	0	0	0	0	0	0	0	0	0	22	14	29	25	19	21	21	17	14	15	25	13	0	1	3	1	2	1	1	1	1	0	0	0	d__Bacteria; p__Firmicutes; c__Clostridia; o__Clostridiales; f__Ruminococcaceae; g__Ruminococcaceae UCG-012
OTU564	0	0	0	0	0	0	7	3	14	0	0	0	0	0	0	39	26	18	18	33	19	0	0	0	0	0	0	3	6	7	10	7	24	d__Bacteria; p__Planctomycetes; c__Planctomycetacia; o__Pirellulales; f__Pirellulaceae; g__Pirellula; s__uncultured bacterium
OTU565	0	0	0	0	0	0	0	0	0	40	53	41	25	26	14	13	7	6	8	12	6	0	1	1	0	0	1	0	0	0	0	0	0	d__Bacteria; p__Actinobacteria; c__Thermoleophilia; o__Solirubrobacterales; f__67-14; g__norank; s__uncultured bacterium
OTU566	0	0	0	0	0	0	0	0	0	9	8	12	20	13	15	16	9	9	8	13	11	15	23	20	2	2	0	1	1	4	1	2	2	d__Bacteria; p__Firmicutes; c__Limnochordia; o__Limnochordales; f__Limnochordaceae; g__norank; s__uncultured bacterium
OTU567	0	0	0	3	4	7	25	23	17	0	0	0	2	2	7	9	17	2	3	8	0	0	0	0	2	0	4	28	19	17	8	15	6	d__Bacteria; p__Proteobacteria; c__Alphaproteobacteria; o__Sphingomonadales; f__Sphingomonadaceae; g__Sphingobium; s__Sphingobium sp. SYK-6
OTU568	0	0	0	0	0	0	0	0	0	63	85	64	1	1	2	1	0	3	2	2	2	6	4	4	0	0	0	0	0	0	0	0	0	d__Bacteria; p__Actinobacteria; c__Acidimicrobiia; o__Actinomarinales; f__uncultured; g__norank; s__uncultured compost bacterium
OTU569	0	0	0	0	0	0	0	0	0	0	0	0	0	0	0	60	46	55	12	2	8	0	0	0	0	0	0	6	2	7	9	14	11	d__Bacteria; p__Bacteroidetes; c__Bacteroidia; o__Flavobacteriales; f__Flavobacteriaceae; g__Flavobacterium
OTU570	0	3	0	10	1	1	0	0	0	1	1	0	11	8	3	2	6	3	1	1	8	31	32	32	8	6	12	9	12	7	4	3	5	d__Bacteria; p__Actinobacteria; c__Actinobacteria; o__Corynebacteriales; f__Corynebacteriaceae; g__Corynebacterium 1
OTU571	12	19	14	7	4	6	8	11	11	0	0	0	10	4	7	10	22	7	2	0	0	0	0	0	28	19	24	2	2	4	0	0	3	d__Bacteria; p__Proteobacteria; c__Gammaproteobacteria; o__Pseudomonadales; f__Pseudomonadaceae; g__Pseudomonas
OTU572	0	0	0	0	0	0	0	0	0	54	57	42	2	0	3	5	2	3	2	3	4	19	15	11	0	1	2	1	0	0	1	0	0	d__Bacteria; p__Chloroflexi; c__Chloroflexia; o__Thermomicrobiales; f__JG30-KF-CM45; g__norank; s__uncultured bacterium
OTU573	6	9	10	21	30	33	55	22	21	0	0	0	3	0	0	0	0	0	0	0	4	1	0	1	1	2	5	2	9	10	0	3	0	d__Bacteria; p__Proteobacteria; c__Alphaproteobacteria; o__Rhizobiales; f__Rhizobiaceae; g__Chelativorans; s__uncultured bacterium
OTU574	2	3	7	0	0	1	0	2	0	0	0	0	15	18	12	7	10	20	5	4	2	0	0	0	18	23	16	4	18	10	8	12	5	d__Bacteria; p__Firmicutes; c__Bacilli; o__Bacillales; f__Paenibacillaceae; g__Paenibacillus
OTU575	0	0	0	10	5	2	8	11	14	0	0	0	0	0	1	5	17	16	22	17	30	0	0	0	3	5	6	6	5	14	12	10	7	d__Bacteria; p__Proteobacteria; c__Gammaproteobacteria; o__Betaproteobacteriales; f__Burkholderiaceae; g__Methylibium
OTU576	0	0	1	15	11	8	8	11	10	3	3	1	6	1	3	7	7	1	6	4	9	12	4	7	7	5	6	12	6	7	15	10	13	d__Bacteria; p__Proteobacteria; c__Alphaproteobacteria; o__Rhizobiales; f__Rhizobiaceae; g__Aquamicrobium
OTU577	0	0	0	0	0	0	0	0	0	3	4	3	3	8	16	8	4	4	7	4	5	5	4	4	27	11	21	17	13	11	5	14	7	d__Bacteria; p__Firmicutes; c__Bacilli; o__Bacillales; f__Bacillaceae; g__Bacillus
OTU578	0	0	0	0	1	0	17	15	76	0	0	0	0	0	0	0	1	0	48	36	37	0	0	0	0	0	0	0	0	0	0	0	0	d__Bacteria; p__Proteobacteria; c__Deltaproteobacteria; o__Myxococcales; f__Sandaracinaceae; g__uncultured
OTU579	0	0	0	0	0	1	0	0	0	19	24	24	34	11	28	3	16	15	14	16	9	6	8	7	0	1	1	0	0	1	0	0	1	d__Bacteria; p__Chloroflexi; c__Anaerolineae; o__Caldilineales; f__Caldilineaceae; g__uncultured; s__uncultured bacterium
OTU580	0	0	0	0	0	0	0	0	0	33	38	58	13	3	5	11	11	9	18	11	17	0	1	2	0	0	1	0	0	0	0	0	0	d__Bacteria; p__Chloroflexi; c__Chloroflexia; o__Thermomicrobiales; f__JG30-KF-CM45; g__norank; s__uncultured bacterium
OTU581	0	0	0	0	0	0	0	0	0	41	46	30	28	13	11	5	8	11	14	18	8	0	0	1	0	0	0	0	0	1	0	2	0	d__Bacteria; p__Actinobacteria; c__Thermoleophilia; o__Solirubrobacterales; f__67-14; g__norank; s__uncultured bacterium
OTU582	0	0	0	0	1	0	0	0	0	30	28	18	14	17	14	10	18	21	14	24	15	0	0	0	0	0	0	0	0	0	0	1	0	d__Bacteria; p__Actinobacteria; c__Actinobacteria; o__Micrococcales; f__Intrasporangiaceae; g__Ornithinicoccus; s__uncultured compost bacterium
OTU583	0	0	0	0	0	0	0	0	0	65	85	49	1	7	8	3	5	1	3	1	1	4	3	1	2	0	0	1	0	0	0	1	0	d__Bacteria; p__Actinobacteria; c__Actinobacteria; o__Micrococcales; f__Intrasporangiaceae; g__Ornithinicoccus; s__uncultured compost bacterium
OTU584	0	0	0	0	0	0	0	0	0	12	17	25	13	8	10	8	3	5	9	13	7	10	19	14	7	3	10	4	8	6	1	6	0	d__Bacteria; p__Gemmatimonadetes; c__S0134 terrestrial group; o__norank; f__norank; g__norank; s__uncultured bacterium
OTU585	0	0	0	0	0	0	0	0	0	59	51	40	7	11	12	9	7	2	13	7	14	0	0	0	0	0	0	0	0	0	0	0	0	d__Bacteria; p__Actinobacteria; c__Actinobacteria; o__Propionibacteriales; f__Propionibacteriaceae; g__Haloactinopolyspora; s__uncultured bacterium
OTU586	0	0	0	0	0	0	0	0	0	13	13	8	11	2	11	5	8	8	2	4	5	21	18	32	8	7	11	7	11	10	6	4	3	d__Bacteria; p__Firmicutes; c__Bacilli; o__Bacillales; f__Paenibacillaceae; g__Paenibacillus
OTU587	0	0	0	13	7	15	23	11	4	0	0	0	1	0	0	7	5	3	7	4	4	0	0	0	3	5	4	23	17	21	13	28	4	d__Bacteria; p__Bacteroidetes; c__Bacteroidia; o__Cytophagales; f__Spirosomaceae; g__Dyadobacter; s__Dyadobacter sp.
OTU588	3	1	4	12	8	8	4	1	2	1	0	0	2	4	4	21	7	8	3	3	7	1	0	0	15	19	28	8	8	5	2	6	4	d__Bacteria; p__Proteobacteria; c__Gammaproteobacteria; o__Xanthomonadales; f__Xanthomonadaceae; g__Stenotrophomonas; s__Stenotrophomonas maltophilia
OTU589	9	15	13	10	11	13	8	2	5	0	0	0	7	14	3	15	6	8	3	3	0	0	0	1	25	21	6	5	5	2	0	4	1	d__Bacteria; p__Proteobacteria; c__Gammaproteobacteria; o__Pseudomonadales; f__Pseudomonadaceae; g__Pseudomonas
OTU590	0	0	0	0	0	0	0	0	0	63	73	41	2	5	7	5	0	1	5	1	3	6	2	5	1	0	2	1	5	0	0	0	0	d__Bacteria; p__Actinobacteria; c__Actinobacteria; o__Streptosporangiales; f__Thermomonosporaceae; g__Actinomadura; s__uncultured bacterium
OTU591	19	27	31	22	23	18	16	10	15	0	0	0	5	2	2	4	8	4	2	6	5	0	0	0	2	0	1	1	7	0	2	0	1	d__Bacteria; p__Proteobacteria; c__Alphaproteobacteria; o__Rhizobiales; f__Rhizobiaceae; g__Allorhizobium-Neorhizobium-Pararhizobium-Rhizobium
OTU592	0	0	0	1	0	0	0	0	0	11	8	8	23	2	16	3	4	8	6	12	10	15	9	13	5	4	12	10	6	10	6	2	1	d__Bacteria; p__Firmicutes; c__Bacilli; o__Bacillales; f__Paenibacillaceae; g__Ammoniphilus; s__uncultured Ammoniphilus sp.
OTU593	18	15	4	6	1	1	4	3	2	0	0	0	14	13	14	9	12	13	11	10	13	0	0	0	13	6	11	3	6	2	3	5	1	d__Bacteria; p__Bacteroidetes; c__Bacteroidia; o__Flavobacteriales; f__Flavobacteriaceae; g__Flavobacterium
OTU594	0	0	0	1	1	0	6	5	4	0	0	0	0	0	0	7	8	3	7	8	12	0	0	1	1	2	1	15	14	15	50	29	39	d__Bacteria; p__Proteobacteria; c__Alphaproteobacteria; o__Rhizobiales; f__Rhizobiaceae; g__Mesorhizobium; s__metagenome
OTU595	0	0	0	0	0	0	60	131	43	0	0	0	0	0	0	0	0	0	0	0	0	0	0	0	0	0	0	0	0	0	0	0	0	d__Bacteria; p__Bacteroidetes; c__Bacteroidia; o__Chitinophagales; f__Chitinophagaceae; g__Chitinophaga
OTU596	0	0	0	2	0	1	95	66	33	0	0	0	0	0	0	2	1	1	2	5	10	0	0	0	0	0	0	0	0	0	1	1	0	d__Bacteria; p__Bacteroidetes; c__Bacteroidia; o__Cytophagales; f__Microscillaceae; g__Chryseolinea; s__uncultured bacterium
OTU597	0	0	0	0	0	0	0	0	0	3	1	0	7	12	8	10	4	9	6	9	9	8	6	6	17	10	4	6	8	17	10	15	12	d__Bacteria; p__Actinobacteria; c__Actinobacteria; o__Pseudonocardiales; f__Pseudonocardiaceae; g__Saccharopolyspora; s__Saccharopolyspora rectivirgula
OTU598	0	0	0	7	8	8	36	30	25	0	0	0	0	0	0	14	10	8	17	20	16	0	0	0	0	0	0	1	2	3	2	3	4	d__Bacteria; p__Proteobacteria; c__Alphaproteobacteria; o__Paracaedibacterales; f__Paracaedibacteraceae; g__Candidatus Paracaedibacter; s__metagenome
OTU599	0	0	0	0	0	0	0	0	0	37	32	47	18	14	19	3	7	8	11	7	11	2	0	1	0	0	1	0	1	1	0	1	0	d__Bacteria; p__Actinobacteria; c__Thermoleophilia; o__Solirubrobacterales; f__67-14; g__norank; s__uncultured bacterium
OTU600	0	0	0	0	0	0	0	0	0	21	30	15	1	2	3	0	1	2	2	1	1	30	34	17	10	6	6	6	8	5	4	3	6	d__Bacteria; p__Actinobacteria; c__Actinobacteria; o__Streptosporangiales; f__Thermomonosporaceae; g__Actinomadura; s__uncultured bacterium
OTU601	0	0	0	0	0	0	0	0	0	12	7	14	16	11	8	14	11	10	14	14	9	6	10	7	4	4	4	5	3	5	2	4	3	d__Bacteria; p__Firmicutes; c__Limnochordia; o__Limnochordales; f__Limnochordaceae; g__norank; s__uncultured compost bacterium
OTU602	0	0	0	0	0	0	0	0	0	2	4	5	1	1	1	2	1	3	2	5	1	26	20	34	13	9	13	13	8	3	5	6	4	d__Bacteria; p__Deinococcus-Thermus; c__Deinococci; o__Deinococcales; f__Trueperaceae; g__Truepera; s__uncultured bacterium
OTU603	0	0	0	2	5	1	16	7	18	0	0	0	0	0	3	1	1	0	3	3	2	0	0	0	1	4	0	8	6	8	42	33	57	d__Bacteria; p__Proteobacteria; c__Gammaproteobacteria; o__Betaproteobacteriales; f__Methylophilaceae; g__UBA6140; s__uncultured bacterium
OTU604	0	0	0	0	0	0	0	0	0	0	0	0	0	0	0	0	3	1	3	5	6	0	0	0	3	2	0	28	11	14	42	63	28	d__Bacteria; p__Bacteroidetes; c__Bacteroidia; o__Cytophagales; f__Cytophagaceae; g__Cytophaga; s__uncultured bacterium
OTU605	0	0	0	0	0	0	0	0	0	0	0	0	0	0	0	0	0	0	1	0	0	0	0	0	34	39	15	33	32	31	10	12	1	d__Bacteria; p__Firmicutes; c__Clostridia; o__Clostridiales; f__Lachnospiraceae; g__Lachnoclostridium 10; s__uncultured bacterium
OTU606	0	0	0	0	0	0	0	0	0	4	1	6	7	13	5	9	8	8	5	10	5	3	5	4	12	8	12	13	21	16	6	13	11	d__Bacteria; p__Actinobacteria; c__Actinobacteria; o__Pseudonocardiales; f__Pseudonocardiaceae
OTU607	0	0	0	0	0	0	0	0	0	65	57	59	3	0	7	4	2	4	8	3	11	0	0	0	0	0	0	0	0	0	0	0	0	d__Bacteria; p__Actinobacteria; c__Actinobacteria; o__Micrococcales; f__Intrasporangiaceae; g__Ornithinicoccus; s__uncultured compost bacterium
OTU608	0	0	0	0	0	0	0	0	0	5	1	4	10	4	5	4	5	4	2	2	1	30	34	35	6	9	4	4	3	3	1	3	2	d__Bacteria; p__Actinobacteria; c__Actinobacteria; o__Micrococcales; f__Bogoriellaceae; g__Georgenia
OTU609	12	1	8	1	1	2	0	0	0	0	0	0	16	24	16	16	21	12	7	12	18	0	0	0	6	10	13	1	3	3	3	1	2	d__Bacteria; p__Bacteroidetes; c__Bacteroidia; o__Flavobacteriales; f__Flavobacteriaceae; g__Flavobacterium; s__Flavobacterium flevense
OTU610	0	0	0	0	0	0	0	1	1	1	1	2	3	1	2	1	0	0	0	3	0	39	34	34	9	10	10	9	6	12	7	3	5	d__Bacteria; p__Proteobacteria; c__Alphaproteobacteria; o__Rhizobiales; f__Devosiaceae; g__Pelagibacterium; s__uncultured bacterium
OTU611	0	0	0	10	14	18	47	30	31	0	0	0	0	0	0	7	9	8	16	14	13	0	0	0	0	0	0	2	0	0	2	1	1	d__Bacteria; p__Proteobacteria; c__Alphaproteobacteria; o__Sphingomonadales; f__Sphingomonadaceae; g__Porphyrobacter; s__Porphyrobacter sanguineus
OTU612	2	2	1	7	7	6	0	2	0	0	0	0	20	15	9	11	21	15	16	13	11	0	0	0	4	4	4	2	1	3	4	1	1	d__Bacteria; p__Firmicutes; c__Bacilli; o__Bacillales; f__Paenibacillaceae; g__Paenibacillus
OTU613	8	2	2	34	38	35	18	24	15	0	0	0	0	0	0	4	1	3	3	5	2	0	0	0	1	0	0	4	3	4	1	4	0	d__Bacteria; p__Proteobacteria; c__Alphaproteobacteria; o__Rhizobiales; f__Xanthobacteraceae; g__Xanthobacter
OTU614	8	18	16	1	0	3	11	6	5	2	1	0	3	2	3	14	2	1	3	3	0	0	1	0	8	13	16	15	10	11	6	7	3	d__Bacteria; p__Proteobacteria; c__Gammaproteobacteria; o__Pseudomonadales; f__Moraxellaceae; g__Acinetobacter
OTU615	0	0	0	0	0	0	0	0	0	12	7	6	9	5	8	9	6	12	10	14	4	6	8	12	5	13	14	5	5	14	2	8	6	d__Bacteria; p__Firmicutes; c__Bacilli; o__Bacillales; f__Bacillaceae; g__Bacillus; s__uncultured bacterium
OTU616	0	0	0	0	0	0	1	0	0	40	36	24	5	12	6	7	8	8	5	13	10	14	10	5	4	1	0	0	0	0	0	1	0	d__Bacteria; p__Actinobacteria; c__Actinobacteria; o__Propionibacteriales; f__Propionibacteriaceae; g__Haloactinopolyspora; s__uncultured bacterium
OTU617	0	0	0	0	0	0	0	1	0	1	5	7	17	9	12	1	5	4	2	13	10	6	5	5	14	13	12	19	18	15	7	5	1	d__Bacteria; p__Firmicutes; c__Erysipelotrichia; o__Erysipelotrichales; f__Erysipelotrichaceae; g__Turicibacter; s__uncultured bacterium
OTU618	0	0	0	16	14	3	16	8	12	0	0	0	0	3	0	1	5	0	3	5	4	0	0	0	5	5	3	13	14	14	24	17	24	d__Bacteria; p__Proteobacteria; c__Alphaproteobacteria; o__Sphingomonadales; f__Sphingomonadaceae; g__Altererythrobacter
OTU619	0	0	3	14	15	11	2	2	0	0	1	0	7	4	16	9	15	9	3	13	8	0	0	0	15	14	10	8	6	8	3	4	3	d__Bacteria; p__Proteobacteria; c__Gammaproteobacteria; o__Pseudomonadales; f__Pseudomonadaceae; g__Pseudomonas
OTU620	0	0	0	0	0	0	0	0	0	0	0	1	0	0	1	0	0	1	1	0	2	63	66	32	0	1	1	0	1	1	0	0	0	d__Bacteria; p__Firmicutes; c__Bacilli; o__Bacillales; f__Thermoactinomycetaceae; g__Planifilum
OTU621	1	2	0	7	3	2	1	3	3	1	2	1	7	3	6	5	1	8	7	5	4	14	9	14	9	8	9	9	14	7	10	10	9	d__Bacteria; p__Actinobacteria; c__Actinobacteria; o__Micrococcales; f__Microbacteriaceae
OTU622	0	0	0	0	0	0	0	0	0	0	0	0	0	0	0	0	0	0	0	0	0	71	70	37	0	0	0	0	0	0	0	0	0	d__Bacteria; p__Firmicutes; c__Bacilli; o__Bacillales; f__Sporolactobacillaceae; g__Salipaludibacillus
OTU623	0	0	0	10	6	1	9	11	9	1	1	5	4	1	2	15	11	12	21	32	27	0	0	1	1	2	0	5	4	6	6	0	3	d__Bacteria; p__Actinobacteria; c__Actinobacteria; o__Micrococcales; f__Microbacteriaceae; g__Galbitalea
OTU624	0	0	0	0	0	0	1	0	0	0	0	0	0	0	0	9	9	8	24	29	41	0	0	0	0	0	0	4	14	9	16	18	9	Unclassified
OTU625	0	0	0	5	6	3	7	17	17	12	7	8	8	1	2	4	6	5	3	1	6	15	28	22	7	3	2	0	2	2	5	2	2	d__Bacteria; p__Actinobacteria; c__Actinobacteria; o__Propionibacteriales; f__Nocardioidaceae; g__Nocardioides
OTU626	0	0	0	0	0	0	0	0	0	0	0	0	0	0	0	0	0	0	0	0	0	68	65	38	0	0	0	0	0	1	1	0	0	d__Bacteria; p__Firmicutes; c__Bacilli; o__Bacillales; f__Thermoactinomycetaceae; g__Planifilum
OTU627	0	0	0	17	16	21	38	14	51	0	0	0	0	0	0	2	2	3	10	17	10	0	0	0	0	0	0	1	0	0	0	0	0	d__Bacteria; p__Proteobacteria; c__Deltaproteobacteria; o__Myxococcales; f__Polyangiaceae; g__Pajaroellobacter; s__uncultured bacterium
OTU628	32	25	16	14	13	14	11	7	5	0	0	0	9	14	8	0	2	3	6	2	1	0	0	0	5	6	3	1	4	7	1	2	0	d__Bacteria; p__Proteobacteria; c__Alphaproteobacteria; o__Rhizobiales; f__Rhizobiaceae; g__Allorhizobium-Neorhizobium-Pararhizobium-Rhizobium; s__Rhizobium arenae
OTU629	0	0	0	0	0	0	0	2	0	18	6	12	14	19	8	5	9	6	8	15	7	9	8	9	9	1	5	4	5	10	3	5	0	d__Bacteria; p__Firmicutes; c__Limnochordia; o__Limnochordales; f__Limnochordaceae; g__norank; s__uncultured bacterium
OTU630	0	0	0	0	0	0	0	0	0	21	19	17	17	4	7	4	5	0	4	1	0	25	19	28	2	5	0	1	2	4	1	0	4	d__Bacteria; p__Actinobacteria; c__Acidimicrobiia; o__Microtrichales; f__Iamiaceae; g__Iamia; s__uncultured bacterium
OTU631	0	0	0	0	0	0	0	0	0	10	9	6	16	4	7	13	9	9	13	17	13	7	9	6	0	6	7	12	7	6	6	9	2	d__Bacteria; p__Firmicutes; c__Bacilli; o__Bacillales; f__Bacillaceae; g__Bacillus
OTU632	0	0	0	0	0	0	0	0	0	1	2	4	36	14	11	10	9	7	9	10	14	2	3	7	7	6	8	14	12	8	5	4	3	d__Bacteria; p__Firmicutes; c__Bacilli; o__Lactobacillales; f__Enterococcaceae; g__Enterococcus; s__Enterococcus eurekensis
OTU633	0	1	0	0	0	0	0	1	0	2	4	7	15	1	11	13	10	6	10	12	5	4	7	15	7	10	2	13	7	15	5	3	5	d__Bacteria; p__Firmicutes; c__Bacilli; o__Bacillales; f__Thermoactinomycetaceae; g__uncultured; s__uncultured bacterium
OTU634	14	16	18	12	8	15	26	14	13	0	0	0	4	6	4	4	2	8	6	0	3	0	0	0	5	4	4	1	3	3	0	2	1	d__Bacteria; p__Proteobacteria; c__Gammaproteobacteria; o__Betaproteobacteriales; f__Burkholderiaceae; g__Acidovorax
OTU635	0	0	0	0	0	0	0	0	0	0	0	0	0	0	0	0	0	0	0	0	0	2	1	1	10	24	10	22	33	55	5	6	5	d__Bacteria; p__Firmicutes; c__Bacilli; o__Lactobacillales; f__Carnobacteriaceae; g__Desemzia; s__Desemzia incerta
OTU636	0	0	0	0	1	0	1	0	1	1	1	1	6	3	5	2	1	0	5	4	1	5	0	1	18	32	21	19	8	16	8	13	9	d__Bacteria; p__Firmicutes; c__Bacilli; o__Bacillales; f__Bacillaceae; g__Bacillus
OTU637	0	0	0	0	0	0	0	0	0	3	7	5	7	4	6	8	3	0	6	3	8	4	5	13	5	5	13	27	12	14	9	7	7	d__Bacteria; p__Firmicutes; c__Bacilli; o__Bacillales; f__Bacillaceae; g__Bacillus; s__uncultured bacterium
OTU638	0	0	0	0	0	0	0	0	0	0	0	1	0	0	6	0	0	0	0	2	2	1	0	1	2	2	2	18	27	25	53	43	13	d__Bacteria; p__Firmicutes; c__Clostridia; o__Clostridiales; f__Family XI; g__Sedimentibacter; s__uncultured bacterium
OTU639	0	0	0	0	0	0	0	2	0	4	8	7	14	24	11	6	5	6	7	12	9	10	5	4	5	5	2	9	7	12	4	4	1	d__Bacteria; p__Firmicutes; c__Limnochordia; o__Limnochordales; f__Limnochordaceae; g__norank; s__uncultured compost bacterium
OTU640	18	24	17	22	14	23	6	3	3	0	0	0	5	2	4	16	15	15	1	0	3	0	0	0	6	7	7	0	0	1	0	0	0	d__Bacteria; p__Proteobacteria; c__Gammaproteobacteria; o__Betaproteobacteriales; f__Burkholderiaceae; g__Massilia; s__uncultured bacterium
OTU641	0	0	0	0	0	0	0	0	0	0	0	0	0	0	1	0	0	0	0	0	0	68	50	49	0	0	2	0	0	0	0	0	0	d__Bacteria; p__Firmicutes; c__Bacilli; o__Bacillales; f__Thermoactinomycetaceae; g__Melghirimyces
OTU642	0	0	0	0	0	0	0	0	0	3	0	1	0	0	0	0	1	1	0	2	1	37	62	58	0	0	0	0	0	0	0	0	2	d__Bacteria; p__Actinobacteria; c__Actinobacteria; o__Micrococcales; f__Promicromonosporaceae; g__Promicromonospora
OTU643	0	0	0	1	0	0	0	1	0	0	0	0	0	2	0	0	0	0	0	0	0	0	0	0	26	12	46	23	33	24	4	4	3	d__Bacteria; p__Proteobacteria; c__Gammaproteobacteria; o__Betaproteobacteriales; f__Rhodocyclaceae; g__Ferribacterium; s__uncultured bacterium
OTU644	0	0	0	0	0	0	0	0	0	0	1	1	0	1	0	0	0	0	0	1	0	69	48	32	4	0	0	1	0	1	0	1	2	d__Bacteria; p__Firmicutes; c__Bacilli; o__Bacillales; f__Thermoactinomycetaceae; g__Planifilum
OTU645	0	0	0	0	0	0	0	0	0	0	0	0	5	10	6	12	12	8	0	3	4	0	0	0	15	16	26	21	17	22	6	4	4	d__Bacteria; p__Bacteroidetes; c__Bacteroidia; o__Sphingobacteriales; f__Sphingobacteriaceae; g__Pedobacter; s__uncultured bacterium
OTU646	0	0	0	0	0	0	0	1	0	7	13	18	24	23	19	17	16	25	7	22	18	1	0	0	0	0	1	0	0	0	0	0	0	d__Bacteria; p__Firmicutes; c__Bacilli; o__Bacillales; f__Paenibacillaceae; g__Aneurinibacillus; s__uncultured bacterium
OTU647	0	0	0	0	0	0	0	0	0	8	3	9	3	2	9	7	10	7	4	7	5	11	14	12	4	10	8	4	5	7	3	2	5	d__Bacteria; p__Gemmatimonadetes; c__S0134 terrestrial group; o__norank; f__norank; g__norank; s__uncultured bacterium
OTU648	0	0	0	0	0	0	0	0	0	22	18	12	28	15	9	3	6	9	8	7	8	11	9	11	2	6	0	2	3	6	2	2	0	d__Bacteria; p__Actinobacteria; c__Acidimicrobiia; o__Microtrichales; f__uncultured; g__norank; s__uncultured Acidimicrobidae bacterium
OTU649	2	4	8	12	10	7	18	21	19	0	0	0	0	2	0	9	9	4	20	22	22	0	0	0	2	0	1	1	1	4	0	0	4	d__Bacteria; p__Proteobacteria; c__Alphaproteobacteria; o__Rhodobacterales; f__Rhodobacteraceae; g__Tabrizicola; s__uncultured bacterium
OTU650	0	0	0	8	7	14	19	13	8	0	0	0	0	0	0	0	0	0	0	0	0	0	0	0	0	0	0	25	31	20	30	19	9	d__Bacteria; p__Proteobacteria; c__Deltaproteobacteria; o__Desulfovibrionales; f__Desulfovibrionaceae; g__Desulfovibrio
OTU651	0	0	0	0	0	0	0	0	0	16	12	16	14	19	11	18	14	10	13	30	13	0	0	0	0	0	0	0	0	0	0	0	0	d__Bacteria; p__Proteobacteria; c__Deltaproteobacteria; o__Myxococcales; f__Nannocystaceae; g__norank
OTU652	0	0	0	0	0	0	0	0	0	5	9	7	25	9	11	8	17	10	10	7	9	4	10	6	6	4	5	7	4	11	1	3	0	d__Bacteria; p__Firmicutes; c__Limnochordia; o__Limnochordales; f__Limnochordaceae; g__norank; s__uncultured compost bacterium
OTU653	0	0	0	1	0	1	15	4	10	0	1	0	0	0	0	3	8	7	11	15	14	0	0	0	1	2	1	16	12	10	16	15	16	d__Bacteria; p__Proteobacteria; c__Alphaproteobacteria; o__Caulobacterales; f__Caulobacteraceae; g__Phenylobacterium; s__uncultured bacterium
OTU654	1	8	3	16	15	4	10	22	19	0	0	0	3	0	0	2	3	5	1	0	6	0	0	0	11	7	10	11	6	4	6	11	4	d__Bacteria; p__Proteobacteria; c__Alphaproteobacteria; o__Caulobacterales; f__Caulobacteraceae; g__Phenylobacterium
OTU655	0	0	0	0	0	0	0	0	2	0	0	0	1	0	1	12	12	11	1	5	7	0	0	0	1	1	0	7	4	2	36	39	42	d__Bacteria; p__Verrucomicrobia; c__Verrucomicrobiae; o__Opitutales; f__Opitutaceae; g__IMCC26134; s__uncultured bacterium
OTU656	3	2	1	4	7	2	11	9	11	0	0	0	9	5	10	15	27	16	6	8	3	0	0	0	0	5	3	11	2	3	3	6	1	d__Bacteria; p__Proteobacteria; c__Alphaproteobacteria; o__Sphingomonadales; f__Sphingomonadaceae; g__Sphingobium
OTU657	0	0	0	0	0	0	0	0	0	3	5	7	6	16	7	5	3	5	5	2	3	26	18	25	5	2	7	1	4	4	3	2	4	d__Bacteria; p__Bacteroidetes; c__Rhodothermia; o__Balneolales; f__Balneolaceae; g__uncultured; s__uncultured bacterium
OTU658	0	0	0	0	0	0	0	0	0	0	0	0	0	0	0	0	0	0	0	0	0	0	0	0	23	32	23	16	21	37	6	4	11	d__Bacteria; p__Firmicutes; c__Clostridia; o__Clostridiales; f__Lachnospiraceae; g__uncultured
OTU659	0	0	0	0	0	0	0	0	0	13	18	16	16	11	19	11	13	14	11	18	4	5	3	8	1	5	0	2	1	0	1	2	1	d__Bacteria; p__Firmicutes; c__Bacilli; o__Bacillales; f__Paenibacillaceae; g__Cohnella; s__uncultured bacterium
OTU660	0	0	0	0	0	0	0	0	0	5	3	1	5	11	7	1	3	7	5	7	5	3	5	14	9	10	6	17	14	21	5	8	9	d__Bacteria; p__Firmicutes; c__Bacilli; o__Bacillales; f__Bacillaceae; g__Bacillus; s__uncultured bacterium
OTU661	0	0	0	0	0	0	0	0	0	5	5	2	6	3	2	4	7	4	4	3	8	23	12	20	5	4	4	14	5	10	9	7	8	d__Bacteria; p__Proteobacteria; c__Alphaproteobacteria; o__Rhizobiales; f__Rhizobiaceae; g__Aquamicrobium; s__uncultured bacterium
OTU662	0	0	0	0	0	0	0	0	0	2	5	10	9	9	15	3	5	10	8	6	3	15	7	12	3	5	5	3	5	14	6	10	2	d__Bacteria; p__Firmicutes; c__Clostridia; o__Clostridiales; f__Family XI; g__Tepidimicrobium
OTU663	0	0	0	0	0	0	0	0	0	39	40	55	7	8	8	3	4	3	2	7	3	1	0	4	0	1	0	0	0	2	1	0	0	d__Bacteria; p__Actinobacteria; c__Acidimicrobiia; o__Actinomarinales; f__uncultured; g__norank; s__uncultured compost bacterium
OTU664	0	0	0	9	16	9	12	74	74	0	0	0	0	0	0	1	0	0	0	0	0	0	0	0	0	0	0	1	1	0	0	0	5	d__Bacteria; p__Planctomycetes; c__Planctomycetacia; o__Planctomycetales; f__Rubinisphaeraceae; g__Rubinisphaera
OTU665	6	3	8	27	21	23	25	11	28	0	0	0	0	2	0	2	1	0	6	4	2	0	0	0	4	0	1	1	2	2	4	5	7	d__Bacteria; p__Proteobacteria; c__Alphaproteobacteria; o__Rhizobiales; f__Xanthobacteraceae; g__Rhodopseudomonas
OTU666	2	2	0	1	5	1	3	1	5	0	0	0	5	1	2	4	6	2	6	3	4	0	0	0	1	5	4	12	8	7	36	25	28	d__Bacteria; p__Bacteroidetes; c__Bacteroidia; o__Chitinophagales; f__Chitinophagaceae; g__Sediminibacterium; s__uncultured bacterium
OTU667	1	0	0	5	2	4	3	4	5	0	0	0	3	0	2	13	5	8	11	13	7	0	0	0	13	18	8	18	9	9	3	11	1	d__Bacteria; p__Bacteroidetes; c__Bacteroidia; o__Sphingobacteriales; f__Sphingobacteriaceae; g__Arcticibacter; s__uncultured bacterium
OTU668	0	0	0	8	14	6	18	24	24	0	0	0	0	0	0	2	4	2	11	6	7	0	0	0	0	1	0	9	8	6	14	13	16	d__Bacteria; p__Proteobacteria; c__Alphaproteobacteria; o__uncultured; f__norank; g__norank; s__metagenome
OTU669	0	0	3	2	1	0	0	0	1	0	0	0	0	0	0	0	0	0	1	0	1	0	0	0	25	31	24	15	23	22	5	9	2	d__Bacteria; p__Firmicutes; c__Clostridia; o__Clostridiales; f__Lachnospiraceae; g__Anaerocolumna; s__uncultured bacterium
OTU670	0	0	0	0	0	0	0	0	0	11	9	11	28	15	15	14	9	11	11	30	12	1	0	0	0	0	0	0	1	0	0	0	0	d__Bacteria; p__Firmicutes; c__Clostridia; o__Clostridiales; f__Family XIV; g__uncultured; s__uncultured bacterium
OTU671	2	4	2	2	10	6	10	8	7	0	0	0	0	0	1	4	8	9	15	5	12	0	0	0	14	7	7	12	6	4	16	11	13	d__Bacteria; p__Proteobacteria; c__Alphaproteobacteria; o__Rhizobiales; f__Devosiaceae; g__Devosia; s__metagenome
OTU672	0	0	0	0	0	4	2	2	1	2	1	2	6	1	0	11	12	11	14	7	8	5	3	2	1	2	0	6	3	1	23	21	23	d__Bacteria; p__Proteobacteria; c__Alphaproteobacteria; o__Rhizobiales; f__Rhizobiaceae; g__Hoeflea
OTU673	0	0	0	0	0	1	2	1	0	0	0	0	1	2	0	4	4	8	0	1	2	0	0	0	3	2	0	20	17	12	30	30	38	d__Bacteria; p__Proteobacteria; c__Gammaproteobacteria; o__211ds20; f__norank; g__norank; s__metagenome
OTU674	0	0	0	0	0	0	0	0	2	0	0	0	5	1	9	12	9	5	2	0	3	0	1	0	24	31	31	4	5	9	2	4	3	d__Bacteria; p__Proteobacteria; c__Gammaproteobacteria; o__Pseudomonadales; f__Pseudomonadaceae; g__Pseudomonas
OTU675	3	2	3	17	12	14	46	28	37	0	0	1	5	0	0	2	6	3	4	5	5	0	0	0	0	0	0	1	1	0	0	0	2	d__Bacteria; p__Proteobacteria; c__Alphaproteobacteria; o__Rhizobiales; f__Xanthobacteraceae; g__Bradyrhizobium; s__uncultured Bradyrhizobium sp.
OTU676	0	0	0	0	0	0	0	0	0	17	14	10	18	21	11	8	10	5	12	8	9	4	3	3	3	1	0	4	2	4	0	0	1	d__Bacteria; p__Actinobacteria; c__Thermoleophilia; o__Solirubrobacterales; f__Solirubrobacteraceae; g__JCM 18997; s__uncultured bacterium
OTU677	20	18	18	24	15	21	18	8	5	0	0	0	2	3	3	3	4	2	3	4	1	0	0	0	8	3	4	1	1	0	2	1	1	d__Bacteria; p__Proteobacteria; c__Gammaproteobacteria; o__Betaproteobacteriales; f__Burkholderiaceae; g__Variovorax
OTU678	0	0	0	0	0	0	1	0	0	5	12	4	6	7	5	9	3	8	3	2	2	11	11	10	10	11	7	18	8	9	4	5	3	d__Bacteria; p__Actinobacteria; c__Actinobacteria; o__Micromonosporales; f__Micromonosporaceae; g__Micromonospora
OTU679	17	11	11	7	6	10	5	2	6	0	0	0	5	2	6	1	3	1	0	1	0	0	0	1	18	24	16	2	4	2	1	0	0	d__Bacteria; p__Proteobacteria; c__Gammaproteobacteria; o__Betaproteobacteriales; f__Burkholderiaceae; g__Janthinobacterium; s__uncultured bacterium
OTU680	3	3	8	15	14	13	13	14	33	0	0	0	3	7	8	14	21	9	7	5	3	0	0	0	1	0	1	1	4	1	1	1	0	d__Bacteria; p__Proteobacteria; c__Alphaproteobacteria; o__Rhizobiales; f__Rhizobiaceae; g__Allorhizobium-Neorhizobium-Pararhizobium-Rhizobium
OTU681	0	0	0	0	0	0	0	0	0	35	18	17	13	18	18	9	9	12	10	7	7	0	0	0	0	0	0	0	0	0	0	0	1	d__Bacteria; p__Proteobacteria; c__Gammaproteobacteria; o__Beggiatoales; f__Beggiatoaceae; g__uncultured; s__uncultured bacterium
OTU682	0	0	0	0	0	0	0	0	0	1	4	3	24	4	15	11	7	16	11	12	14	2	2	3	9	4	7	14	7	6	2	4	5	d__Bacteria; p__Firmicutes; c__Clostridia; o__Clostridiales; f__Ruminococcaceae; g__Fastidiosipila; s__uncultured bacterium
OTU683	0	0	0	0	0	0	0	0	0	0	0	0	0	0	0	0	0	0	0	0	0	40	41	47	5	2	5	5	2	2	2	1	0	d__Bacteria; p__Proteobacteria; c__Gammaproteobacteria; o__Cellvibrionales; f__Cellvibrionaceae; g__Cellvibrio; s__uncultured bacterium
OTU684	0	0	0	0	0	0	0	0	0	8	5	14	10	10	9	3	7	9	10	8	9	10	10	10	3	9	1	4	8	5	7	4	1	d__Bacteria; p__Firmicutes; c__Bacilli; o__Bacillales; f__Bacillaceae; g__Ureibacillus; s__uncultured bacterium
OTU685	0	0	0	50	50	72	0	1	1	0	0	0	0	0	0	3	2	2	1	0	1	0	0	0	0	0	0	0	0	0	0	0	0	d__Bacteria; p__Proteobacteria; c__Gammaproteobacteria; o__Gammaproteobacteria Incertae Sedis; f__Unknown Family; g__Candidatus Ovatusbacter; s__uncultured bacterium
OTU686	0	0	0	0	0	0	0	0	0	0	0	0	0	0	0	0	1	0	0	0	0	60	60	37	0	1	0	0	1	0	0	0	2	d__Bacteria; p__Firmicutes; c__Bacilli; o__Bacillales; f__Thermoactinomycetaceae; g__Planifilum
OTU687	0	0	0	0	0	0	0	0	0	25	31	20	3	7	21	6	10	8	10	15	19	0	2	1	1	1	0	0	1	0	1	2	1	d__Bacteria; p__Actinobacteria; c__Actinobacteria; o__Micrococcales; f__Intrasporangiaceae; g__Ornithinicoccus; s__uncultured compost bacterium
OTU688	10	3	4	7	2	11	3	1	0	0	0	0	0	0	0	0	0	0	1	0	2	0	0	0	8	14	21	16	24	21	4	6	4	d__Bacteria; p__Firmicutes; c__Negativicutes; o__Selenomonadales; f__Veillonellaceae; g__Pelosinus; s__uncultured bacterium
OTU689	2	5	1	5	5	0	10	8	6	0	0	0	4	1	11	8	6	4	5	6	11	0	0	0	13	7	8	7	8	8	10	4	7	d__Bacteria; p__Proteobacteria; c__Alphaproteobacteria; o__Rhizobiales; f__Devosiaceae; g__Devosia; s__uncultured bacterium
OTU690	0	1	0	31	23	14	8	10	18	0	0	0	0	0	0	6	5	6	5	4	4	0	0	0	0	0	0	8	7	12	4	6	12	d__Bacteria; p__Planctomycetes; c__Planctomycetacia; o__Planctomycetales; f__Schlesneriaceae; g__Planctopirus
OTU691	0	0	0	0	0	0	0	0	0	13	23	16	24	13	23	6	6	21	8	11	14	0	0	4	0	0	0	0	0	0	0	0	0	d__Bacteria; p__Proteobacteria; c__Gammaproteobacteria; o__Steroidobacterales; f__Woeseiaceae; g__JTB255 marine benthic group; s__uncultured bacterium
OTU692	0	0	0	0	0	0	1	0	0	30	20	36	8	8	5	12	8	10	12	14	8	2	2	7	0	0	0	0	0	0	0	0	0	d__Bacteria; p__Chloroflexi; c__Chloroflexia; o__Thermomicrobiales; f__JG30-KF-CM45; g__norank; s__uncultured bacterium
OTU693	2	1	1	3	5	6	0	3	2	0	0	0	14	11	10	10	11	8	1	5	5	0	0	0	11	9	25	0	2	4	2	2	4	d__Bacteria; p__Bacteroidetes; c__Bacteroidia; o__Flavobacteriales; f__Flavobacteriaceae; g__Flavobacterium
OTU694	0	0	0	0	0	0	0	0	0	0	0	0	0	3	2	26	17	23	21	37	30	0	0	0	1	0	1	5	3	2	4	5	6	d__Bacteria; p__Verrucomicrobia; c__Verrucomicrobiae; o__Opitutales; f__Opitutaceae; g__Opitutus
OTU695	0	0	0	0	0	0	0	0	0	2	6	4	2	7	1	2	4	5	7	10	2	1	1	1	13	15	21	16	9	16	7	3	6	d__Bacteria; p__Firmicutes; c__Clostridia; o__Clostridiales; f__Clostridiaceae 2; g__Alkaliphilus; s__uncultured Alkaliphilus sp.
OTU696	0	0	0	0	0	0	0	0	0	1	2	1	1	0	1	0	0	0	0	0	0	54	57	31	2	0	0	0	1	1	1	0	0	d__Bacteria; p__Firmicutes; c__Bacilli; o__Bacillales; f__Thermoactinomycetaceae; g__Novibacillus; s__Novibacillus thermophilus
OTU697	3	6	0	4	0	7	5	3	2	0	0	0	5	7	4	3	1	4	2	0	0	0	0	0	16	8	12	15	13	12	12	5	19	d__Bacteria; p__Proteobacteria; c__Alphaproteobacteria; o__Rhizobiales; f__Devosiaceae; g__Devosia
OTU698	0	0	0	0	1	0	8	5	9	0	0	0	0	0	0	0	0	1	5	4	6	0	0	0	0	0	0	3	4	8	36	49	33	d__Bacteria; p__Proteobacteria; c__Gammaproteobacteria; o__Salinisphaerales; f__Solimonadaceae; g__Nevskia; s__Nevskia ramosa DSM 11499
OTU699	0	0	0	0	0	0	0	0	0	4	2	3	2	2	4	1	3	2	6	6	7	17	15	16	8	12	8	10	7	8	7	6	6	d__Bacteria; p__Firmicutes; c__Bacilli; o__Bacillales; f__Bacillaceae; g__uncultured; s__uncultured bacterium
OTU700	0	0	0	0	0	0	0	0	0	16	19	9	16	11	15	11	13	21	20	16	11	1	0	1	0	1	0	0	1	0	0	0	0	d__Bacteria; p__Acidobacteria; c__Subgroup 6; o__norank; f__norank; g__norank; s__uncultured bacterium
OTU701	4	1	2	8	9	19	27	19	13	0	0	0	15	2	4	4	1	1	3	5	2	2	2	5	2	1	3	5	1	4	2	0	6	d__Bacteria; p__Proteobacteria; c__Alphaproteobacteria; o__Rhizobiales; f__Devosiaceae; g__Pelagibacterium; s__uncultured bacterium
OTU702	0	0	0	0	0	0	0	0	0	47	35	27	4	11	14	5	6	5	8	13	13	0	1	1	0	0	0	0	0	0	0	0	0	d__Bacteria; p__Actinobacteria; c__Actinobacteria; o__Micrococcales; f__Intrasporangiaceae; g__Ornithinicoccus; s__uncultured compost bacterium
OTU703	0	0	0	0	0	0	0	1	0	2	3	3	4	3	9	1	4	7	9	5	4	7	10	20	6	11	6	9	5	9	5	2	7	d__Bacteria; p__Proteobacteria; c__Deltaproteobacteria; o__Myxococcales; f__Sandaracinaceae; g__Sandaracinus
OTU704	5	4	6	3	14	4	2	0	5	1	0	0	14	13	9	14	14	6	5	7	9	0	0	0	13	4	4	4	6	4	4	1	2	d__Bacteria; p__Bacteroidetes; c__Bacteroidia; o__Flavobacteriales; f__Flavobacteriaceae; g__Flavobacterium
OTU705	0	0	0	0	0	0	0	0	0	9	15	11	24	15	15	17	15	8	11	16	10	0	2	2	0	1	0	0	3	1	1	0	0	d__Bacteria; p__Gemmatimonadetes; c__S0134 terrestrial group; o__norank; f__norank; g__norank; s__uncultured bacterium
OTU706	0	0	0	0	0	1	1	0	0	4	4	2	6	8	7	8	3	7	10	4	4	6	5	7	14	10	5	10	14	11	9	5	1	d__Bacteria; p__Firmicutes; c__Clostridia; o__Clostridiales; f__Peptostreptococcaceae; g__Romboutsia; s__uncultured bacterium
OTU707	0	1	0	0	0	0	0	0	0	0	0	1	0	0	0	0	0	1	0	0	1	38	36	53	0	1	2	0	0	2	0	2	2	d__Bacteria; p__Firmicutes; c__Bacilli; o__Bacillales; f__Thermoactinomycetaceae; g__Novibacillus; s__uncultured bacterium
OTU708	0	0	0	3	4	6	12	2	14	0	0	0	0	1	0	6	9	6	13	10	13	0	0	0	3	0	4	4	7	6	12	9	7	d__Bacteria; p__Proteobacteria; c__Alphaproteobacteria; o__Sphingomonadales; f__Sphingomonadaceae; g__Sphingosinicella
OTU709	0	0	1	8	10	10	4	4	7	0	0	0	4	7	5	11	10	6	8	8	10	0	0	0	3	3	5	6	3	3	14	5	5	d__Bacteria; p__Proteobacteria; c__Gammaproteobacteria; o__Betaproteobacteriales; f__Burkholderiaceae; g__Hydrogenophaga
OTU710	0	0	0	0	0	0	1	0	0	0	2	1	1	1	2	2	4	3	5	3	1	6	6	8	10	10	10	14	15	11	12	14	8	d__Bacteria; p__Actinobacteria; c__Actinobacteria; o__Streptosporangiales; f__Nocardiopsaceae; g__Thermobifida; s__Thermobifida fusca
OTU711	0	0	0	4	3	1	5	4	5	0	1	2	0	0	0	5	10	8	16	27	17	1	0	0	0	1	1	11	10	6	19	9	9	d__Bacteria; p__Proteobacteria; c__Alphaproteobacteria; o__Rhizobiales; f__Hyphomicrobiaceae; g__Pedomicrobium; s__uncultured bacterium
OTU712	0	0	0	0	0	0	0	0	0	1	1	2	4	4	2	1	1	1	1	1	2	24	23	10	10	6	7	8	11	15	4	12	3	d__Bacteria; p__Actinobacteria; c__Actinobacteria; o__Streptosporangiales; f__Nocardiopsaceae; g__Thermobifida; s__Thermobifida alba
OTU713	0	0	0	5	3	0	1	5	2	0	0	0	0	0	0	7	5	12	19	12	10	0	0	0	0	1	0	8	12	13	16	12	13	d__Bacteria; p__Proteobacteria; c__Alphaproteobacteria; o__Rhizobiales; f__Devosiaceae; g__uncultured; s__metagenome
OTU714	0	0	0	4	2	1	9	5	14	0	0	0	0	0	0	4	5	3	3	1	3	0	0	1	1	1	0	10	4	10	27	28	24	d__Bacteria; p__Proteobacteria; c__Gammaproteobacteria; o__Oceanospirillales; f__Pseudohongiellaceae; g__Pseudohongiella
OTU715	0	0	0	1	4	7	9	9	13	0	0	0	0	0	0	7	12	11	6	13	16	0	0	0	0	0	0	7	8	7	16	8	9	d__Bacteria; p__Proteobacteria; c__Alphaproteobacteria; o__Reyranellales; f__Reyranellaceae; g__Reyranella; s__metagenome
OTU716	0	0	0	0	0	0	0	0	0	0	0	0	0	0	0	0	0	0	0	0	0	0	0	0	1	2	2	36	19	63	12	10	5	d__Bacteria; p__Bacteroidetes; c__Bacteroidia; o__Bacteroidales; f__Dysgonomonadaceae; g__Proteiniphilum; s__uncultured bacterium
OTU717	2	0	1	0	0	0	1	0	1	1	0	0	0	0	0	0	0	0	0	0	0	0	0	0	0	6	11	33	14	43	12	12	16	d__Bacteria; p__Bacteroidetes; c__Bacteroidia; o__Bacteroidales; f__Bacteroidaceae; g__Bacteroides; s__uncultured bacterium
OTU718	0	0	0	0	0	0	0	0	0	4	1	4	22	7	22	6	7	14	6	8	10	1	3	3	7	9	3	11	5	10	2	5	0	d__Bacteria; p__Bacteroidetes; c__Bacteroidia; o__Bacteroidales; f__Dysgonomonadaceae; g__Proteiniphilum; s__uncultured bacterium
OTU719	0	0	0	0	0	0	0	0	0	7	8	6	7	3	10	3	8	2	8	5	3	16	16	21	5	3	0	8	6	11	1	1	0	d__Bacteria; p__Firmicutes; c__Bacilli; o__Bacillales; f__Paenibacillaceae; g__Paenibacillus
OTU720	0	0	0	0	0	0	0	0	0	17	19	21	10	11	16	15	6	7	9	21	18	0	0	1	0	0	0	0	0	0	0	0	0	d__Bacteria; p__Bacteroidetes; c__Rhodothermia; o__Rhodothermales; f__Rhodothermaceae; g__uncultured; s__uncultured bacterium
OTU721	0	0	0	0	0	0	0	0	0	0	0	0	0	0	0	1	1	0	11	11	6	0	0	0	0	0	1	4	7	4	48	51	25	d__Bacteria; p__Proteobacteria; c__Gammaproteobacteria; o__211ds20; f__norank; g__norank; s__uncultured bacterium
OTU722	0	0	0	0	0	0	0	0	0	9	16	15	8	10	5	3	3	4	5	8	5	7	9	8	4	2	3	2	2	1	8	1	0	d__Bacteria; p__Chloroflexi; c__Chloroflexia; o__Thermomicrobiales; f__Thermomicrobiaceae; g__Sphaerobacter; s__Sphaerobacter thermophilus DSM 20745
OTU723	0	0	0	1	0	0	0	0	0	0	0	0	0	1	0	0	0	0	0	0	0	0	0	0	6	4	10	37	35	37	7	11	7	d__Bacteria; p__Actinobacteria; c__Actinobacteria; o__Micrococcales; f__Cellulomonadaceae
OTU724	4	9	6	15	18	12	2	2	8	0	0	0	2	4	1	6	3	9	8	4	7	0	0	0	2	3	6	10	3	5	6	5	4	d__Bacteria; p__Proteobacteria; c__Alphaproteobacteria; o__Rhizobiales; f__Rhizobiaceae; g__Allorhizobium-Neorhizobium-Pararhizobium-Rhizobium
OTU725	7	6	11	8	7	9	2	3	2	0	0	0	2	4	4	5	5	0	0	0	1	0	0	0	18	31	17	1	1	7	0	1	0	d__Bacteria; p__Proteobacteria; c__Gammaproteobacteria; o__Pseudomonadales; f__Pseudomonadaceae; g__Pseudomonas
OTU726	0	0	0	0	0	0	0	0	0	0	3	3	15	11	5	6	9	11	12	11	10	5	5	7	3	3	7	5	7	10	3	4	1	d__Bacteria; p__Actinobacteria; c__Actinobacteria; o__Micromonosporales; f__Micromonosporaceae; g__Longispora
OTU727	0	0	0	5	5	8	5	6	2	0	0	0	0	3	1	8	2	5	0	6	2	0	0	0	4	7	8	14	13	9	19	18	14	d__Bacteria; p__Proteobacteria; c__Alphaproteobacteria; o__Sphingomonadales; f__Sphingomonadaceae; g__Altererythrobacter
OTU728	0	0	0	0	0	0	0	1	3	0	3	3	1	4	0	3	0	4	4	6	0	7	16	13	8	9	13	9	6	7	11	28	4	d__Bacteria; p__Firmicutes; c__Bacilli; o__Bacillales; f__Bacillaceae; g__Bacillus; s__uncultured Bacillus sp.
OTU729	0	0	0	0	0	0	0	0	0	1	3	0	5	4	3	2	1	10	1	1	0	31	32	21	5	7	1	2	7	5	0	0	1	d__Bacteria; p__Actinobacteria; c__Actinobacteria; o__Micrococcales; f__Dermabacteraceae; g__Brachybacterium
OTU730	6	15	9	8	11	13	2	7	2	0	0	0	2	0	3	14	10	9	1	1	2	0	0	0	8	9	13	1	4	2	0	0	0	d__Bacteria; p__Proteobacteria; c__Gammaproteobacteria; o__Betaproteobacteriales; f__Burkholderiaceae; g__Massilia; s__uncultured bacterium
OTU731	0	0	0	0	0	0	0	0	0	4	8	3	16	9	5	3	3	6	5	4	7	9	7	6	4	3	4	9	8	3	2	4	8	d__Bacteria; p__Firmicutes; c__Limnochordia; o__Limnochordales; f__Limnochordaceae; g__norank; s__uncultured bacterium
OTU732	0	0	0	0	0	0	1	0	0	4	7	10	9	8	7	6	5	5	2	9	4	3	6	4	4	3	4	8	6	8	4	4	3	d__Bacteria; p__Firmicutes; c__Bacilli; o__Bacillales; f__Thermoactinomycetaceae; g__uncultured; s__uncultured compost bacterium
OTU733	0	0	0	0	0	0	0	0	0	35	54	42	2	1	2	2	3	5	3	2	2	3	0	3	0	0	0	0	0	0	0	0	0	d__Bacteria; p__Chloroflexi; c__Chloroflexia; o__Thermomicrobiales; f__JG30-KF-CM45; g__norank; s__uncultured bacterium
OTU734	0	0	0	0	0	0	0	0	0	19	15	11	14	11	21	10	6	11	11	18	12	1	1	1	0	0	0	0	0	1	0	0	0	d__Bacteria; p__Proteobacteria; c__Deltaproteobacteria; o__Myxococcales; f__Sandaracinaceae; g__uncultured; s__uncultured bacterium
OTU735	0	0	0	6	10	14	4	8	10	0	0	0	0	1	0	7	11	6	1	8	3	0	0	0	11	14	17	7	3	9	5	3	3	d__Bacteria; p__Proteobacteria; c__Deltaproteobacteria; o__Bdellovibrionales; f__Bacteriovoracaceae; g__Bacteriovorax; s__uncultured bacterium
OTU736	0	0	0	7	6	21	39	26	49	0	0	0	0	0	0	0	3	3	4	2	6	0	0	0	0	0	0	0	0	0	0	1	0	d__Bacteria; p__Proteobacteria; c__Alphaproteobacteria; o__Sphingomonadales; f__Sphingomonadaceae; g__Sphingopyxis; s__uncultured bacterium
OTU737	0	1	0	0	0	0	3	5	3	0	0	0	0	0	0	3	2	11	7	8	7	0	0	0	6	3	2	5	23	11	25	14	6	d__Bacteria; p__Bacteroidetes; c__Bacteroidia; o__Cytophagales; f__Spirosomaceae; g__uncultured; s__uncultured bacterium
OTU738	3	0	0	3	5	4	0	1	3	0	0	0	10	11	7	4	4	7	11	5	4	0	0	0	21	10	18	11	10	4	2	1	2	d__Bacteria; p__Bacteroidetes; c__Bacteroidia; o__Flavobacteriales; f__Flavobacteriaceae; g__Flavobacterium
OTU739	0	0	0	2	1	2	1	2	3	0	0	0	0	0	0	1	2	1	5	5	0	0	0	0	5	5	5	23	31	24	10	7	8	d__Bacteria; p__Firmicutes; c__Clostridia; o__Clostridiales; f__Peptococcaceae; g__Desulfosporosinus; s__uncultured bacterium
OTU740	0	0	0	0	0	0	0	0	0	4	6	5	22	17	15	18	8	11	13	14	16	1	0	0	0	1	0	0	1	2	1	0	0	d__Bacteria; p__Firmicutes; c__Clostridia; o__Clostridiales; f__Heliobacteriaceae; g__Hydrogenispora; s__uncultured bacterium
OTU741	0	0	0	0	0	0	0	0	0	9	1	2	4	0	2	3	3	3	1	1	1	9	5	8	7	12	7	15	11	8	3	9	4	d__Bacteria; p__Bacteroidetes; c__Bacteroidia; o__Cytophagales; f__Cytophagaceae; g__Cytophaga; s__uncultured bacterium
OTU742	0	0	0	0	0	1	0	3	0	0	0	0	0	0	0	4	7	10	28	25	15	0	0	0	1	0	0	8	6	5	14	12	14	Unclassified
OTU743	0	0	3	1	0	1	9	8	9	0	0	0	3	5	4	5	4	4	4	8	8	0	0	0	12	7	7	5	20	6	7	7	4	d__Bacteria; p__Proteobacteria; c__Alphaproteobacteria; o__Rhizobiales; f__Rhizobiaceae; g__Aminobacter; s__uncultured alpha proteobacterium
OTU744	0	1	0	2	2	1	5	2	3	0	0	0	0	0	0	0	1	1	0	0	0	0	0	0	3	5	4	28	15	22	13	13	15	d__Bacteria; p__Proteobacteria; c__Alphaproteobacteria; o__Azospirillales; f__Azospirillaceae; g__Azospirillum; s__Azospirillum thiophilum
OTU745	0	0	0	0	0	0	0	0	0	11	13	19	17	9	23	12	8	11	11	13	6	0	0	1	0	1	0	0	2	2	0	0	1	d__Bacteria; p__Gemmatimonadetes; c__S0134 terrestrial group; o__norank; f__norank; g__norank; s__uncultured bacterium
OTU746	0	0	0	0	1	0	0	0	0	31	32	25	9	2	4	6	7	8	5	14	7	1	2	0	0	0	0	0	0	0	1	0	0	d__Bacteria; p__Chloroflexi; c__Chloroflexia; o__Thermomicrobiales; f__JG30-KF-CM45; g__norank; s__uncultured bacterium
OTU747	0	0	0	0	0	0	0	0	0	28	23	25	18	9	10	14	7	9	13	7	10	0	0	0	0	0	0	0	0	0	0	0	0	d__Bacteria; p__Actinobacteria; c__Actinobacteria; o__Micrococcales; f__Intrasporangiaceae; g__Ornithinicoccus; s__uncultured compost bacterium
OTU748	0	0	0	1	0	1	0	0	0	4	10	4	20	16	11	15	6	16	8	14	8	2	3	2	1	3	1	1	4	1	0	0	1	d__Bacteria; p__Planctomycetes; c__Planctomycetacia; o__Pirellulales; f__Pirellulaceae; g__uncultured; s__uncultured bacterium
OTU749	3	0	4	2	2	1	2	0	0	0	0	0	3	0	3	1	0	0	0	1	0	0	0	0	39	34	24	2	4	3	6	7	1	d__Bacteria; p__Firmicutes; c__Bacilli; o__Bacillales; f__Family XII; g__Exiguobacterium; s__Exiguobacterium undae
OTU750	59	23	19	13	16	5	6	1	1	0	0	0	0	0	0	0	0	0	0	2	2	0	0	0	0	2	0	0	0	0	0	0	0	d__Bacteria; p__Proteobacteria; c__Alphaproteobacteria; o__Rhizobiales; f__Rhizobiaceae; g__Allorhizobium-Neorhizobium-Pararhizobium-Rhizobium; s__Allorhizobium vitis
OTU751	0	0	0	0	0	0	0	0	0	4	8	3	6	4	7	3	7	8	4	4	5	7	3	12	11	8	10	10	4	6	4	4	10	d__Bacteria; p__Firmicutes; c__Bacilli; o__Bacillales; f__Bacillaceae; g__Bacillus
OTU752	1	1	0	2	2	2	1	0	2	0	1	0	1	0	0	0	0	1	0	3	6	0	0	0	5	11	11	22	24	26	8	7	7	d__Bacteria; p__Firmicutes; c__Negativicutes; o__Selenomonadales; f__Veillonellaceae; g__Anaerosporomusa; s__uncultured bacterium
OTU753	0	0	0	0	0	0	0	0	0	0	0	0	0	0	0	1	1	1	1	1	0	0	0	0	2	2	1	6	7	9	29	58	19	d__Bacteria; p__Proteobacteria; c__Alphaproteobacteria; o__Sphingomonadales; f__Sphingomonadaceae; g__Novosphingobium; s__uncultured bacterium
OTU754	0	0	0	3	0	1	4	0	3	0	0	0	1	0	0	2	1	6	6	6	6	0	0	0	0	0	1	9	16	17	18	24	13	d__Bacteria; p__Proteobacteria; c__Alphaproteobacteria; o__Caulobacterales; f__Caulobacteraceae; g__uncultured; s__metagenome
OTU755	0	0	0	0	0	0	2	2	8	0	0	0	0	0	0	1	14	8	14	13	19	0	0	0	1	0	2	5	6	9	21	17	10	d__Bacteria; p__Proteobacteria; c__Gammaproteobacteria; o__Betaproteobacteriales; f__TRA3-20; g__norank; s__uncultured bacterium
OTU756	0	0	0	0	1	0	5	4	7	0	0	0	0	2	0	2	2	3	4	6	6	0	0	0	0	0	0	17	9	16	20	22	26	d__Bacteria; p__Proteobacteria; c__Alphaproteobacteria; o__Azospirillales; f__Azospirillales Incertae Sedis; g__Stella; s__metagenome
OTU757	0	0	0	0	0	0	0	0	0	1	1	1	4	7	4	4	4	1	5	4	1	25	13	21	10	6	3	3	7	2	3	4	3	d__Bacteria; p__Firmicutes; c__Bacilli; o__Bacillales; f__Bacillaceae; g__uncultured; s__uncultured bacterium
OTU758	0	0	0	2	7	0	37	16	26	0	0	0	0	0	0	1	3	1	0	0	2	0	0	0	0	0	0	10	6	4	9	8	10	d__Bacteria; p__Proteobacteria; c__Alphaproteobacteria; o__Rhodospirillales; f__Rhodospirillaceae; g__uncultured; s__metagenome
OTU759	0	0	0	13	8	8	15	9	24	0	0	0	0	0	0	0	0	0	0	0	0	0	0	0	0	0	0	12	17	13	2	1	1	Unclassified
OTU760	0	0	0	0	0	0	28	61	23	0	0	0	0	0	0	2	3	8	9	12	7	0	0	0	0	0	0	2	0	1	1	4	0	d__Bacteria; p__Bacteroidetes; c__Bacteroidia; o__Cytophagales; f__Cytophagaceae; g__Cytophaga; s__uncultured bacterium
OTU761	0	0	0	0	0	0	0	0	0	0	1	0	1	0	1	0	2	2	2	1	2	23	28	22	0	5	2	12	9	7	5	7	2	d__Bacteria; p__Proteobacteria; c__Gammaproteobacteria; o__Betaproteobacteriales; f__Burkholderiaceae; g__Pusillimonas; s__uncultured compost bacterium
OTU762	0	0	0	0	0	0	0	0	0	10	12	3	11	10	14	14	7	15	6	18	10	2	2	1	0	1	0	1	2	1	0	0	0	d__Bacteria; p__Planctomycetes; c__Planctomycetacia; o__Pirellulales; f__Pirellulaceae; g__uncultured; s__uncultured bacterium
OTU763	0	0	0	2	4	6	24	25	15	0	0	0	0	0	0	3	4	3	7	8	8	1	2	0	0	1	0	6	5	12	4	11	5	d__Bacteria; p__Proteobacteria; c__Alphaproteobacteria; o__Sphingomonadales; f__Sphingomonadaceae; g__uncultured; s__uncultured bacterium
OTU764	0	0	0	3	1	1	0	0	2	0	0	0	1	0	0	1	6	4	5	4	5	0	0	0	6	2	4	17	9	14	20	13	20	d__Bacteria; p__Bacteroidetes; c__Bacteroidia; o__Sphingobacteriales; f__Sphingobacteriaceae; g__Pedobacter
OTU765	4	3	4	5	7	4	2	4	9	0	0	0	9	12	11	4	2	3	2	0	4	0	0	0	10	16	19	2	1	0	0	2	0	d__Bacteria; p__Actinobacteria; c__Actinobacteria; o__Micrococcales; f__Microbacteriaceae; g__Curtobacterium; s__Curtobacterium flaccumfaciens
OTU766	0	1	1	12	7	8	10	10	13	0	0	0	2	3	6	11	1	5	2	9	8	0	0	0	3	1	8	11	4	7	5	3	2	d__Bacteria; p__Proteobacteria; c__Alphaproteobacteria; o__Rhizobiales; f__Rhizobiaceae; g__Mesorhizobium
OTU767	4	4	7	3	1	6	3	7	10	0	0	0	2	3	3	1	1	1	2	3	1	28	14	18	4	3	5	2	2	2	1	0	1	d__Bacteria; p__Proteobacteria; c__Alphaproteobacteria; o__Rhodobacterales; f__Rhodobacteraceae; g__Paracoccus; s__uncultured bacterium
OTU768	2	1	2	5	9	11	3	3	0	0	0	0	16	8	14	4	9	7	8	5	11	0	0	0	9	3	5	3	6	4	2	1	0	d__Bacteria; p__Firmicutes; c__Bacilli; o__Bacillales; f__Paenibacillaceae; g__Paenibacillus
OTU769	0	0	0	0	0	0	0	0	0	1	2	1	1	0	0	1	0	0	1	0	0	34	26	22	9	7	5	3	5	1	0	1	1	d__Bacteria; p__Proteobacteria; c__Alphaproteobacteria; o__Rhizobiales; f__Rhizobiaceae; g__Nitratireductor
OTU770	0	3	0	3	4	0	17	16	14	0	0	0	0	0	0	7	9	7	4	6	7	0	0	0	0	0	1	22	9	16	3	3	1	d__Bacteria; p__Proteobacteria; c__Alphaproteobacteria; o__Sphingomonadales; f__Sphingomonadaceae; g__Altererythrobacter; s__uncultured bacterium
OTU771	0	0	0	1	2	0	3	5	7	0	0	0	0	2	2	21	16	28	18	17	20	0	0	0	0	0	0	0	0	0	1	1	0	d__Bacteria; p__Bacteroidetes; c__Bacteroidia; o__Flavobacteriales; f__Flavobacteriaceae; g__Flavobacterium; s__uncultured bacterium
OTU772	0	0	0	0	0	0	0	0	0	0	0	0	0	0	0	0	1	1	4	4	6	0	0	0	0	0	0	8	14	7	23	30	28	d__Bacteria; p__Cyanobacteria; c__Oxyphotobacteria; o__Nostocales; f__Cyanobacteriaceae; g__Geitlerinema LD9
OTU773	2	0	2	9	10	1	18	25	13	0	0	0	0	0	0	3	1	5	3	5	2	0	0	0	1	3	1	7	7	9	10	16	5	d__Bacteria; p__Bacteroidetes; c__Bacteroidia; o__Cytophagales; f__Spirosomaceae; g__Dyadobacter; s__Dyadobacter fermentans
OTU774	0	0	0	0	0	0	0	0	0	43	37	30	8	5	6	1	2	1	5	4	1	0	0	0	0	0	0	0	0	0	0	0	0	d__Bacteria; p__Actinobacteria; c__Actinobacteria; o__Micrococcales; f__Intrasporangiaceae; g__Ornithinicoccus; s__uncultured compost bacterium
OTU775	0	0	0	0	0	0	0	0	0	4	4	6	5	3	5	2	4	3	1	7	2	20	8	19	10	3	6	3	4	12	5	3	6	d__Bacteria; p__Planctomycetes; c__Planctomycetacia; o__Pirellulales; f__Pirellulaceae; g__Pir4 lineage; s__uncultured bacterium
OTU776	0	0	0	0	0	0	0	0	0	20	19	18	7	7	11	12	2	10	17	5	6	5	5	3	0	0	0	0	1	0	0	2	0	d__Bacteria; p__Proteobacteria; c__Alphaproteobacteria; o__Rhizobiales; f__Rhizobiaceae; g__Chelativorans; s__uncultured bacterium
OTU777	0	0	0	0	0	0	0	1	0	0	0	0	0	0	0	0	0	0	0	0	0	0	0	0	15	42	25	12	6	6	4	4	5	d__Bacteria; p__Firmicutes; c__Clostridia; o__Clostridiales; f__Lachnospiraceae; g__uncultured
OTU778	0	0	0	0	0	0	0	0	0	12	5	14	15	13	9	5	10	6	18	17	10	0	3	1	0	0	0	0	0	0	0	0	0	d__Bacteria; p__Proteobacteria; c__Deltaproteobacteria; o__Myxococcales; f__Haliangiaceae; g__Haliangium; s__uncultured bacterium
OTU779	13	12	6	5	4	6	6	7	14	0	0	0	3	0	5	6	5	6	1	3	1	0	0	0	17	14	12	2	1	1	1	2	0	d__Bacteria; p__Proteobacteria; c__Gammaproteobacteria; o__Pseudomonadales; f__Pseudomonadaceae; g__Pseudomonas
OTU780	0	0	0	0	0	0	0	0	0	13	8	6	9	1	7	4	7	1	7	1	4	8	6	11	5	3	2	6	7	3	3	4	1	d__Bacteria; p__Firmicutes; c__Bacilli; o__Bacillales; f__Paenibacillaceae; g__Thermobacillus; s__uncultured Bacillus sp.
OTU781	0	0	0	0	0	0	0	0	0	30	31	30	13	3	11	4	6	4	10	3	2	4	1	1	0	0	0	0	0	2	0	0	0	d__Bacteria; p__Actinobacteria; c__Acidimicrobiia; o__Actinomarinales; f__uncultured; g__norank; s__uncultured compost bacterium
OTU782	0	0	0	0	0	0	0	0	0	0	0	0	1	0	1	3	5	2	2	2	2	0	0	1	3	8	8	34	26	22	2	6	1	d__Bacteria; p__Bacteroidetes; c__Bacteroidia; o__Sphingobacteriales; f__Sphingobacteriaceae; g__Pedobacter
OTU783	0	0	0	0	0	1	0	1	0	5	2	3	3	0	3	3	0	4	2	4	4	14	13	11	4	6	3	7	18	14	5	6	0	d__Bacteria; p__Firmicutes; c__Bacilli; o__Bacillales; f__Paenibacillaceae; g__Paenibacillus; s__Paenibacillus senegalensis JC66
OTU784	0	0	0	0	0	0	0	6	2	0	0	2	14	3	0	20	3	2	0	2	1	6	4	18	4	2	0	5	10	4	3	2	29	d__Bacteria; p__Firmicutes; c__Bacilli; o__Bacillales; f__Bacillaceae; g__Pseudogracilibacillus
OTU785	11	16	16	10	14	15	3	8	7	0	0	0	7	8	6	1	2	2	2	1	3	0	0	0	1	7	1	4	2	2	2	0	0	d__Bacteria; p__Proteobacteria; c__Alphaproteobacteria; o__Rhizobiales; f__Rhizobiaceae; g__Allorhizobium-Neorhizobium-Pararhizobium-Rhizobium; s__uncultured alpha proteobacterium
OTU786	2	0	2	1	0	1	0	0	0	0	0	0	6	4	10	4	4	5	3	5	5	0	0	0	14	21	27	0	2	9	4	0	5	d__Bacteria; p__Bacteroidetes; c__Bacteroidia; o__Flavobacteriales; f__Flavobacteriaceae; g__Flavobacterium
OTU787	0	0	0	0	0	0	0	0	0	11	17	12	10	14	17	4	13	7	14	11	10	2	0	0	0	0	1	0	0	0	0	0	0	d__Bacteria; p__Proteobacteria; c__Gammaproteobacteria; o__CCD24; f__norank; g__norank; s__uncultured bacterium
OTU788	2	1	0	5	6	14	1	1	4	0	0	0	8	16	9	0	5	0	1	4	5	0	0	0	17	15	14	1	3	1	0	1	0	d__Bacteria; p__Proteobacteria; c__Gammaproteobacteria; o__Betaproteobacteriales; f__Burkholderiaceae; g__Massilia
OTU789	0	0	0	0	0	0	0	0	0	0	0	0	0	0	0	0	0	0	0	0	0	62	43	23	0	0	0	0	0	0	0	0	0	d__Bacteria; p__Firmicutes; c__Bacilli; o__Bacillales; f__Thermoactinomycetaceae; g__Novibacillus; s__Novibacillus thermophilus
OTU790	0	0	0	0	0	0	0	0	1	5	9	12	16	9	10	3	8	5	11	8	10	6	3	3	1	0	6	2	2	5	3	3	2	d__Bacteria; p__Firmicutes; c__Limnochordia; o__Limnochordales; f__Limnochordaceae; g__norank; s__uncultured bacterium
OTU791	0	6	2	6	56	10	8	11	33	0	0	0	2	1	1	0	1	2	0	0	2	0	0	0	0	0	10	0	0	3	1	1	1	d__Bacteria; p__Proteobacteria; c__Alphaproteobacteria; o__Rhizobiales; f__Rhizobiaceae; g__Phyllobacterium; s__Phyllobacterium myrsinacearum
OTU792	0	0	0	0	0	0	0	0	0	0	1	1	0	0	0	0	0	1	2	0	1	0	0	0	10	24	13	17	24	23	6	3	3	d__Bacteria; p__Firmicutes; c__Clostridia; o__Clostridiales; f__Lachnospiraceae; g__Anaerosporobacter; s__uncultured Clostridium sp.
OTU793	0	0	0	0	0	0	1	0	1	0	0	0	0	0	0	12	12	10	6	25	25	0	0	0	0	1	0	1	4	3	11	20	19	d__Bacteria; p__Gemmatimonadetes; c__Gemmatimonadetes; o__Gemmatimonadales; f__Gemmatimonadaceae; g__uncultured
OTU794	0	0	0	0	0	0	0	0	0	0	0	0	0	0	0	0	0	0	0	0	0	30	33	42	3	1	1	0	3	0	1	0	0	d__Bacteria; p__Firmicutes; c__Bacilli; o__Bacillales; f__Staphylococcaceae; g__Staphylococcus; s__Staphylococcus sciuri
OTU795	0	0	1	11	12	8	1	5	1	0	0	0	17	40	20	1	5	0	1	0	0	0	0	0	5	2	4	0	1	3	0	0	0	d__Bacteria; p__Proteobacteria; c__Gammaproteobacteria; o__Betaproteobacteriales; f__Burkholderiaceae; g__Pseudorhodoferax; s__uncultured bacterium
OTU796	0	0	0	0	0	0	0	0	0	0	0	0	0	0	0	0	1	0	0	2	0	36	27	39	1	1	0	1	0	4	2	0	0	d__Bacteria; p__Bacteroidetes; c__Bacteroidia; o__Sphingobacteriales; f__Sphingobacteriaceae; g__Parapedobacter; s__uncultured bacterium
OTU797	0	0	0	0	0	0	0	0	0	43	46	42	1	1	1	0	1	4	4	0	0	4	3	1	0	0	0	0	0	0	0	1	1	d__Bacteria; p__Actinobacteria; c__Acidimicrobiia; o__Actinomarinales; f__uncultured; g__norank; s__uncultured compost bacterium
OTU798	0	0	0	2	0	0	1	3	1	16	13	12	1	6	1	4	3	4	2	2	8	3	6	11	2	0	0	7	8	4	5	11	8	d__Bacteria; p__Actinobacteria; c__Thermoleophilia; o__Solirubrobacterales; f__67-14; g__norank; s__uncultured bacterium
OTU799	7	6	2	21	29	23	15	11	17	0	0	0	0	1	1	0	2	0	0	3	0	0	0	0	1	0	2	1	0	1	2	0	0	d__Bacteria; p__Proteobacteria; c__Alphaproteobacteria; o__Rhizobiales; f__Xanthobacteraceae; g__Xanthobacter
OTU800	0	1	5	4	2	5	0	0	0	0	0	0	10	7	12	8	4	4	11	9	6	0	0	0	6	3	9	4	6	5	3	4	1	d__Bacteria; p__Firmicutes; c__Bacilli; o__Bacillales; f__Paenibacillaceae; g__Paenibacillus
OTU801	0	0	0	1	0	0	0	0	0	3	2	1	8	4	4	0	0	5	4	4	3	2	1	3	5	5	1	24	17	18	3	1	1	d__Bacteria; p__Firmicutes; c__Bacilli; o__Lactobacillales; f__Carnobacteriaceae; g__Trichococcus; s__uncultured bacterium
OTU802	6	4	2	5	16	4	37	16	25	0	0	0	0	0	0	4	2	4	3	2	6	0	0	0	0	1	0	2	1	6	0	1	1	d__Bacteria; p__Proteobacteria; c__Alphaproteobacteria; o__Sphingomonadales; f__Sphingomonadaceae; g__Blastomonas; s__uncultured alpha proteobacterium
OTU803	0	2	3	3	8	6	1	1	10	0	1	1	6	9	8	5	10	4	4	13	8	2	1	2	4	3	2	0	2	1	2	1	3	d__Bacteria; p__Proteobacteria; c__Alphaproteobacteria; o__Rhizobiales; f__Rhizobiaceae; g__Allorhizobium-Neorhizobium-Pararhizobium-Rhizobium; s__uncultured bacterium
OTU804	0	0	0	0	0	0	0	0	0	8	3	6	9	9	6	0	9	8	3	7	0	11	8	9	5	5	2	1	0	2	3	1	2	d__Bacteria; p__Firmicutes; c__Bacilli; o__Bacillales; f__Bacillaceae; g__Bacillus
OTU805	6	3	8	2	3	3	0	3	4	0	0	0	8	13	9	6	13	5	5	6	8	0	0	0	5	0	5	2	5	2	5	0	1	d__Bacteria; p__Proteobacteria; c__Alphaproteobacteria; o__Rhizobiales; f__Rhizobiaceae; g__Allorhizobium-Neorhizobium-Pararhizobium-Rhizobium
OTU806	0	0	0	0	0	0	0	0	0	17	16	13	6	5	6	3	3	6	2	3	5	7	10	10	4	2	0	1	0	4	1	2	3	d__Bacteria; p__Actinobacteria; c__Actinobacteria; o__Glycomycetales; f__Glycomycetaceae; g__Glycomyces
OTU807	0	0	0	0	0	0	0	1	0	18	14	11	1	5	5	5	4	6	6	9	11	11	13	4	1	2	1	3	2	0	1	0	0	d__Bacteria; p__Proteobacteria; c__Gammaproteobacteria; o__Betaproteobacteriales; f__B1-7BS; g__norank; s__uncultured bacterium
OTU808	0	4	1	3	6	5	5	6	1	0	0	0	0	0	0	6	4	3	5	5	13	0	0	0	1	8	1	3	4	6	13	18	9	d__Bacteria; p__Proteobacteria; c__Gammaproteobacteria; o__Betaproteobacteriales; f__Rhodocyclaceae; g__Methyloversatilis; s__uncultured bacterium
OTU809	5	10	6	2	0	1	0	0	0	0	0	0	15	17	20	12	7	8	0	0	0	0	0	0	16	5	8	0	0	0	0	0	0	d__Bacteria; p__Proteobacteria; c__Gammaproteobacteria; o__Alteromonadales; f__Alteromonadaceae; g__Rheinheimera
OTU810	0	0	0	0	0	0	0	0	0	0	2	0	0	1	1	0	0	1	0	0	0	36	55	27	0	0	0	0	1	0	0	0	0	d__Bacteria; p__Firmicutes; c__Bacilli; o__Bacillales; f__Thermoactinomycetaceae; g__Planifilum; s__uncultured bacterium
OTU811	0	0	0	0	0	0	0	1	0	0	0	0	0	0	1	7	6	11	31	48	22	0	0	0	0	0	0	0	0	0	5	5	3	d__Bacteria; p__Bacteroidetes; c__Bacteroidia; o__Cytophagales; f__Cytophagaceae
OTU812	0	0	0	2	9	10	20	16	22	0	0	0	0	0	0	1	4	1	3	3	4	0	0	0	0	0	0	8	6	9	8	5	4	d__Bacteria; p__Planctomycetes; c__Planctomycetacia; o__Planctomycetales; f__Schlesneriaceae; g__Schlesneria; s__uncultured bacterium
OTU813	0	0	0	14	9	8	9	89	11	0	0	0	0	0	1	5	1	1	2	0	4	0	0	0	2	0	0	0	2	1	0	0	0	d__Bacteria; p__Verrucomicrobia; c__Verrucomicrobiae; o__Verrucomicrobiales; f__Rubritaleaceae; g__Luteolibacter; s__uncultured bacterium
OTU814	0	0	0	0	0	0	0	0	0	2	2	3	0	0	2	0	0	0	0	0	2	11	8	16	11	5	18	8	12	8	7	10	6	d__Bacteria; p__Actinobacteria; c__Actinobacteria; o__Micromonosporales; f__Micromonosporaceae; g__Longispora; s__uncultured bacterium
OTU815	6	9	4	33	26	18	21	4	4	0	0	0	2	0	0	0	1	0	3	3	2	0	0	0	0	1	1	0	0	0	1	1	0	d__Bacteria; p__Proteobacteria; c__Alphaproteobacteria; o__Acetobacterales; f__Acetobacteraceae; g__Roseomonas; s__Roseomonas aestuarii
OTU816	0	0	0	0	1	0	0	0	0	21	17	24	14	2	7	7	11	11	10	10	3	0	2	0	0	0	0	0	0	0	0	0	0	d__Bacteria; p__Proteobacteria; c__Alphaproteobacteria; o__Rhizobiales
OTU817	0	0	0	0	0	0	0	1	1	9	5	10	11	9	13	11	14	9	13	6	13	0	0	3	0	0	0	0	1	0	0	1	0	d__Bacteria; p__Actinobacteria; c__Actinobacteria; o__Micromonosporales; f__Micromonosporaceae; g__Micromonospora; s__uncultured bacterium
OTU818	0	0	0	1	1	0	0	3	5	0	0	0	0	0	0	0	0	0	0	0	0	0	0	0	0	0	0	18	20	27	21	21	11	d__Bacteria; p__Bacteroidetes; c__Bacteroidia; o__Bacteroidales; f__Prolixibacteraceae; g__Meniscus; s__uncultured bacterium
OTU819	0	0	0	0	3	3	3	0	3	0	0	0	0	0	0	4	4	2	7	8	12	0	0	0	0	0	1	7	13	4	20	19	26	d__Bacteria; p__Proteobacteria; c__Alphaproteobacteria; o__Rhizobiales; f__Rhizobiaceae; g__Mesorhizobium
OTU820	0	0	0	0	0	0	0	0	0	41	49	26	0	2	2	5	1	1	2	1	3	1	1	1	0	0	0	0	0	0	0	0	0	d__Bacteria; p__Chloroflexi; c__Chloroflexia; o__Thermomicrobiales; f__JG30-KF-CM45; g__norank; s__uncultured bacterium
OTU821	3	2	1	1	3	9	16	8	12	0	0	0	0	2	2	2	17	11	5	8	10	0	0	0	7	8	5	5	0	1	3	0	3	d__Bacteria; p__Proteobacteria; c__Alphaproteobacteria; o__Caulobacterales; f__Caulobacteraceae; g__Caulobacter; s__uncultured bacterium
OTU822	0	0	0	0	0	0	0	0	0	5	8	8	6	7	3	3	4	5	4	4	9	6	6	12	6	1	3	5	4	5	1	1	4	d__Bacteria; p__Firmicutes; c__Limnochordia; o__Limnochordales; f__Limnochordaceae; g__norank; s__uncultured compost bacterium
OTU823	0	0	0	0	0	0	0	0	0	25	19	8	4	3	5	4	3	3	5	1	9	7	10	20	0	0	0	0	1	1	0	1	0	d__Bacteria; p__Proteobacteria; c__Alphaproteobacteria; o__Puniceispirillales; f__Puniceispirillales Incertae Sedis; g__Constrictibacter; s__uncultured bacterium
OTU824	0	0	0	0	2	2	14	14	17	0	0	0	4	3	3	2	5	10	3	3	4	3	4	4	4	1	7	5	0	4	5	2	2	d__Bacteria; p__Actinobacteria; c__Actinobacteria; o__Propionibacteriales; f__Nocardioidaceae; g__Aeromicrobium
OTU825	0	0	0	0	0	0	0	0	0	4	5	4	8	4	6	7	9	5	3	10	3	6	5	7	3	2	2	4	2	6	1	3	1	d__Bacteria; p__Firmicutes; c__Limnochordia; o__Limnochordales; f__Limnochordaceae; g__norank; s__uncultured bacterium
OTU826	0	0	0	0	1	0	0	0	0	0	0	0	0	0	0	3	1	0	10	4	6	0	0	0	0	0	0	4	2	4	30	29	39	d__Bacteria; p__Bacteroidetes; c__Bacteroidia; o__Cytophagales; f__MWH-CFBk5; g__norank
OTU827	0	0	0	0	0	0	0	0	0	0	0	0	0	0	0	0	0	0	1	0	1	0	0	0	0	0	0	0	1	5	64	46	12	d__Bacteria; p__Proteobacteria; c__Gammaproteobacteria; o__Betaproteobacteriales; f__Neisseriaceae; g__uncultured; s__uncultured beta proteobacterium
OTU828	2	0	1	5	3	2	5	3	2	0	0	0	13	9	10	6	12	6	12	7	7	0	0	1	4	2	5	1	4	2	1	0	1	d__Bacteria; p__Actinobacteria; c__Actinobacteria; o__Micrococcales; f__Micrococcaceae
OTU829	0	0	0	1	0	0	0	0	0	11	12	10	7	8	9	5	9	9	3	10	4	5	4	7	1	1	0	3	6	7	1	1	3	d__Bacteria; p__Gemmatimonadetes; c__S0134 terrestrial group; o__norank; f__norank; g__norank; s__uncultured bacterium
OTU830	0	0	0	0	0	0	0	0	0	8	7	8	13	7	7	7	2	5	13	5	3	8	5	15	3	0	2	4	2	2	2	1	2	d__Bacteria; p__Proteobacteria; c__Deltaproteobacteria; o__Myxococcales; f__Sandaracinaceae; g__Sandaracinus; s__uncultured bacterium
OTU831	2	2	0	9	3	8	12	10	3	0	0	0	0	0	1	1	4	9	4	3	1	0	0	0	7	8	11	3	5	2	4	6	6	d__Bacteria; p__Bacteroidetes; c__Bacteroidia; o__Cytophagales; f__Spirosomaceae; g__Dyadobacter; s__metagenome
OTU832	0	0	0	0	0	0	0	0	0	4	2	1	5	6	4	3	1	1	5	2	0	10	6	15	7	7	1	18	15	6	3	2	2	d__Bacteria; p__Firmicutes; c__Bacilli; o__Bacillales; f__Thermoactinomycetaceae; g__uncultured; s__uncultured bacterium
OTU833	13	26	23	2	2	6	8	1	3	0	0	0	6	3	8	3	2	5	3	6	3	0	0	0	3	1	1	0	0	0	0	1	1	d__Bacteria; p__Proteobacteria; c__Alphaproteobacteria; o__Rhizobiales; f__Rhizobiaceae; g__Allorhizobium-Neorhizobium-Pararhizobium-Rhizobium; s__uncultured bacterium
OTU834	0	0	0	0	0	0	0	0	0	0	1	0	0	4	7	2	0	0	2	3	2	13	7	12	16	9	5	7	6	11	4	6	7	d__Bacteria; p__Actinobacteria; c__Actinobacteria; o__Streptosporangiales; f__Nocardiopsaceae; g__Thermobifida; s__Thermobifida fusca
OTU835	4	4	6	11	7	4	17	12	4	0	0	0	2	1	1	3	4	8	3	3	4	0	0	0	7	3	5	6	2	7	3	2	2	Unclassified
OTU836	0	0	0	1	1	1	1	3	7	0	0	0	0	0	0	4	11	8	5	11	5	0	0	0	0	0	0	7	11	13	11	7	7	d__Bacteria; p__Planctomycetes; c__Planctomycetacia; o__Isosphaerales; f__Isosphaeraceae; g__Singulisphaera; s__uncultured bacterium
OTU837	0	0	0	0	0	0	0	0	0	5	3	3	14	12	6	6	7	9	5	15	10	0	1	0	0	0	0	2	4	9	4	9	4	d__Bacteria; p__Firmicutes; c__Clostridia; o__Clostridiales; f__Caldicoprobacteraceae; g__Caldicoprobacter
[truncated: 4,386 more rows]
